# Supplementary material for: Massively parallel profiling of RNA-targeting CRISPR-Cas13d
Source: Nat Commun. 2024 Jan 12;15:498. doi: 10.1038/s41467-024-44738-w (PMC10786891; doi:10.1038/s41467-024-44738-w)
Supplement: Supplementary file 4 — Source Data [file 41467_2024_44738_MOESM4_ESM.zip]

Archive with 30 entries (29 files):
- Source Data/
- __MACOSX/._Source Data
- Source Data/.DS_Store
- __MACOSX/Source Data/._.DS_Store
- Source Data/EsCas13d_cleavage_data.xlsx
- __MACOSX/Source Data/._EsCas13d_cleavage_data.xlsx
- Source Data/RfxCas13d_cleavage_data.xlsx
- __MACOSX/Source Data/._RfxCas13d_cleavage_data.xlsx
- Source Data/target_2_pfs_library_result_replicate1_updated_counts.csv
- Source Data/FigS1C_uncropped_gel_bottom.jpeg
- __MACOSX/Source Data/._FigS1C_uncropped_gel_bottom.jpeg
- Source Data/dRfxCas13d_bli_data.xlsx
- __MACOSX/Source Data/._dRfxCas13d_bli_data.xlsx
- Source Data/target_2_pfs_library_result_replicate2_updated_counts.csv
- Source Data/Fig1C_uncropped_images.eps
- __MACOSX/Source Data/._Fig1C_uncropped_images.eps
- Source Data/FigS1D_uncropped_gel.jpg
- __MACOSX/Source Data/._FigS1D_uncropped_gel.jpg
- Source Data/FigS1C_uncropped_gel_top.tif
- __MACOSX/Source Data/._FigS1C_uncropped_gel_top.tif
- Source Data/target_3_partially_matched_library_result_replicate2_updated_counts.csv
- Source Data/target_1_pfs_library_result_replicate1_updated_counts.csv
- __MACOSX/Source Data/._target_1_pfs_library_result_replicate1_updated_counts.csv
- Source Data/target_1_partially_matched_library_result_replicate1_updated_counts.csv
- __MACOSX/Source Data/._target_1_partially_matched_library_result_replicate1_updated_counts.csv
- Source Data/target_1_partially_matched_library_result_replicate2_updated_counts.csv
- Source Data/target_3_partially_matched_library_result_replicate1_updated_counts.csv
- __MACOSX/Source Data/._target_3_partially_matched_library_result_replicate1_updated_counts.csv
- Source Data/target_1_pfs_library_result_replicate2_updated_counts.csv
- __MACOSX/Source Data/._target_1_pfs_library_result_replicate2_updated_counts.csv
