# Supplementary material for: Massively parallel profiling of RNA-targeting CRISPR-Cas13d
Source: Nat Commun. 2024 Jan 12;15:498. doi: 10.1038/s41467-024-44738-w (PMC10786891; doi:10.1038/s41467-024-44738-w)
Supplement: Supplementary file 4 — Source Data [file 41467_2024_44738_MOESM4_ESM.zip › Source Data/EsCas13d_cleavage_data.xlsx]

## Sheet: EsCas13d_cleavage_data
sequence	replicate1 slope (AU/min)	replicate1_mt slope (AU/min)	replicate2 slope (AU/min)	replicate2_mt slope (AU/min)
MT	22021.1	22021.1	22405.9	22405.9
MT-2	7323.9	7323.9	7947.03	7947.03
C22A	11441	22021.1	13811.7	22405.9
A20C	13490.2	22021.1	17395.3	22405.9
A18G	10107.9	22021.1	13776	22405.9
G15A	15007.1	22021.1	16631.8	22405.9
U11A	5054.68	7323.9	5761.97	7947.03
U10A	1033.75	7323.9	1568.17	7947.03
U10G	8059.19	22021.1	8464.24	22405.9
A9U	3732.19	7323.9	3599.04	7947.03
U8A	1575.89	7323.9	1380.83	7947.03
C7A	3731.44	22021.1	2869.96	22405.9
C7G	2810.74	7323.9	2911.91	7947.03
C6G	468.866	7323.9	712.367	7947.03
G5U	713.534	22021.1	1082.37	22405.9
G5C	-1026.62	7323.9	244.287	7947.03
C4A	568.551	22021.1	620.835	22405.9
C4G	1076.44	7323.9	695.928	7947.03
U3A	-130.593	7323.9	-61.9035	7947.03
C2G	694.048	22021.1	467.279	22405.9
A1U	-484.337	7323.9	206.603	7947.03
