# Supplementary material for: Massively parallel profiling of RNA-targeting CRISPR-Cas13d
Source: Nat Commun. 2024 Jan 12;15:498. doi: 10.1038/s41467-024-44738-w (PMC10786891; doi:10.1038/s41467-024-44738-w)
Supplement: Supplementary file 4 — Source Data [file 41467_2024_44738_MOESM4_ESM.zip › Source Data/RfxCas13d_cleavage_data.xlsx]

## Sheet: dRfxCas13d_cleavage_data
sequence	replicate1 slope (AU/min)	replicate2 slope (AU/min)	replicate3 slope (AU/min)
MT	25103.8	30567.5	25610.6
C22A	20137	19840.5	19211.5
A20C	8957.45	11189	10185.1
A18G	10875.7	7872.8	9253.3
G15A	24520.2	24202.4	26527.2
U10G	13030.8	15338.4	15815.2
C7A	11168.6	9840.63	13658.3
G5U	160.831	2540.07	-138.445
C4A	15972.8	14025.5	19075.1
C2G	11589.2	13811.2	14654.4
