# Supplementary material for: Massively parallel profiling of RNA-targeting CRISPR-Cas13d
Source: Nat Commun. 2024 Jan 12;15:498. doi: 10.1038/s41467-024-44738-w (PMC10786891; doi:10.1038/s41467-024-44738-w)
Supplement: Supplementary file 4 — Source Data [file 41467_2024_44738_MOESM4_ESM.zip › Source Data/target_2_pfs_library_result_replicate1_updated_counts.csv]

sequence	apparent_Kd	counts
CGGAGGATGAAACAATTTGGAGAAGCAC	6.8+/-1.3	31
CGGAGGATGAAACAATTTGGAGAAGCAA	3.4+/-0.5	33
AGGAGGATGAAACAATTTGGAGAAGATC	5.5+/-0.6	61
CGGAGGATGAAACAATTTGGAGAAGCAG	4.3+/-0.6	64
TGAAGGATGAAACAATTTGGAGAAGATA	7.1+/-1.4	41
TGAAGGATGAAACAATTTGGAGAAGATC	8.7+/-1.1	52
CGGAGGATGAAACAATTTGGAGAAGCAT	4.4+/-0.5	51
TGAAGGATGAAACAATTTGGAGAAGATT	7.5+/-1.3	70
TAGAGGATGAAACAATTTGGAGAAGAAT	3.8+/-0.5	48
ATTAGGATGAAACAATTTGGAGAAGCTA	14+/-4	60
TCGAGGATGAAACAATTTGGAGAAGTCA	21+/-5	62
TAGAGGATGAAACAATTTGGAGAAGAAG	2.87+/-0.28	64
ATTAGGATGAAACAATTTGGAGAAGCTC	16.6+/-3.1	63
TAGAGGATGAAACAATTTGGAGAAGAAC	3.6+/-0.4	36
TAGAGGATGAAACAATTTGGAGAAGAAA	2.2+/-0.4	37
TAGAGGATGAAACAATTTGGAGAAGCCT	54+/-17	58
ATTAGGATGAAACAATTTGGAGAAGCTG	9.7+/-1.3	109
TAGAGGATGAAACAATTTGGAGAAGCCG	2.56+/-0.17	52
ATTAGGATGAAACAATTTGGAGAAGTCC	16.7+/-1.8	50
TAGAGGATGAAACAATTTGGAGAAGCCA	5.1+/-0.4	38
CAGAGGATGAAACAATTTGGAGAAGTGA	6.8+/-1.4	50
CAGAGGATGAAACAATTTGGAGAAGTGC	4.7+/-1.2	60
CTCAGGATGAAACAATTTGGAGAAGTTA	4.9+/-0.7	52
CTCAGGATGAAACAATTTGGAGAAGTTC	6.5+/-1.6	43
CTCAGGATGAAACAATTTGGAGAAGTTT	5.3+/-0.7	66
CAGAGGATGAAACAATTTGGAGAAGACC	5.5+/-1.1	21
ACAAGGATGAAACAATTTGGAGAAGATC	6.2+/-1.3	29
ACAAGGATGAAACAATTTGGAGAAGATA	5.7+/-1.1	24
GATAGGATGAAACAATTTGGAGAAGTCG	15.2+/-1.5	101
GATAGGATGAAACAATTTGGAGAAGTCA	21+/-7	55
GATAGGATGAAACAATTTGGAGAAGTCC	(8+/-5)e+01	53
TTAAGGATGAAACAATTTGGAGAAGTGT	23.1+/-3.0	139
AAGAGGATGAAACAATTTGGAGAAGACT	9.0+/-1.3	35
CACAGGATGAAACAATTTGGAGAAGACG	2.8+/-0.8	25
CACAGGATGAAACAATTTGGAGAAGACA	2.5+/-0.6	13
TATAGGATGAAACAATTTGGAGAAGGCC	43+/-20	58
AAGAGGATGAAACAATTTGGAGAAGACC	27+/-15	27
TTAAGGATGAAACAATTTGGAGAAGTGC	33+/-9	99
AAGAGGATGAAACAATTTGGAGAAGACA	5.0+/-0.9	28
AAGAGGATGAAACAATTTGGAGAAGACG	5.1+/-0.9	43
CACAGGATGAAACAATTTGGAGAAGACT	2.7+/-1.1	23
ATTAGGATGAAACAATTTGGAGAAGTAA	5.4+/-0.8	46
GCAAGGATGAAACAATTTGGAGAAGTGT	25+/-5	96
TATAGGATGAAACAATTTGGAGAAGAGA	21.1+/-2.7	48
TATAGGATGAAACAATTTGGAGAAGAGC	21.0+/-2.4	52
TATAGGATGAAACAATTTGGAGAAGCGT	15.6+/-1.8	105
TATAGGATGAAACAATTTGGAGAAGAGG	28.1+/-3.3	92
GCAAGGATGAAACAATTTGGAGAAGTGA	13+/-4	56
GCAAGGATGAAACAATTTGGAGAAGTGC	12.7+/-2.3	62
TATAGGATGAAACAATTTGGAGAAGCGG	52+/-11	101
TATAGGATGAAACAATTTGGAGAAGCGC	75+/-13	64
TATAGGATGAAACAATTTGGAGAAGAGT	15.2+/-1.6	86
TATAGGATGAAACAATTTGGAGAAGCGA	27.0+/-1.9	55
ACGAGGATGAAACAATTTGGAGAAGCGC	8.2+/-1.1	62
ACGAGGATGAAACAATTTGGAGAAGCGA	8.5+/-2.1	41
GTGAGGATGAAACAATTTGGAGAAGCAT	9.2+/-0.8	112
CTTAGGATGAAACAATTTGGAGAAGTGT	4.26+/-0.30	137
TAAAGGATGAAACAATTTGGAGAAGACG	8.8+/-2.1	25
TAAAGGATGAAACAATTTGGAGAAGACC	24+/-9	20
TAAAGGATGAAACAATTTGGAGAAGACA	6.0+/-1.2	22
GCCAGGATGAAACAATTTGGAGAAGTTG	15.3+/-2.1	83
ACTAGGATGAAACAATTTGGAGAAGCAG	4.5+/-0.5	48
GCCAGGATGAAACAATTTGGAGAAGTTC	27+/-7	55
ACTAGGATGAAACAATTTGGAGAAGCAA	3.7+/-0.8	20
GCCAGGATGAAACAATTTGGAGAAGTTA	25+/-7	35
ACTAGGATGAAACAATTTGGAGAAGCAC	4.1+/-0.6	24
TAAAGGATGAAACAATTTGGAGAAGACT	9.0+/-1.4	39
CTTAGGATGAAACAATTTGGAGAAGTGA	6.5+/-2.0	81
CTTAGGATGAAACAATTTGGAGAAGTGC	4.5+/-0.9	77
ACTAGGATGAAACAATTTGGAGAAGCAT	3.1+/-0.5	38
GCCAGGATGAAACAATTTGGAGAAGTTT	41+/-11	57
GACAGGATGAAACAATTTGGAGAAGCTT	12.5+/-1.3	50
GCAAGGATGAAACAATTTGGAGAAGCAA	7.7+/-1.1	24
GTCAGGATGAAACAATTTGGAGAAGCCG	14.9+/-1.0	69
GCAAGGATGAAACAATTTGGAGAAGCAC	7.5+/-1.0	32
GAGAGGATGAAACAATTTGGAGAAGATT	5.6+/-0.4	61
GCAAGGATGAAACAATTTGGAGAAGCAG	7.9+/-1.5	44
GACAGGATGAAACAATTTGGAGAAGCTC	12.1+/-1.3	23
GAGAGGATGAAACAATTTGGAGAAGATA	4.8+/-0.5	54
GAGAGGATGAAACAATTTGGAGAAGATC	9.9+/-1.4	49
GCAAGGATGAAACAATTTGGAGAAGCAT	8.8+/-1.8	44
CGAAGGATGAAACAATTTGGAGAAGTGC	6.8+/-1.5	51
AGAAGGATGAAACAATTTGGAGAAGCTT	8.4+/-1.2	45
ATAAGGATGAAACAATTTGGAGAAGAGA	6.1+/-1.1	38
CTGAGGATGAAACAATTTGGAGAAGCGA	3.4+/-0.6	47
CTGAGGATGAAACAATTTGGAGAAGCGG	2.31+/-0.31	116
ATAAGGATGAAACAATTTGGAGAAGAGG	7.6+/-1.1	71
AGAAGGATGAAACAATTTGGAGAAGCTG	5.9+/-1.1	63
ATAAGGATGAAACAATTTGGAGAAGAGT	26+/-6	64
AGAAGGATGAAACAATTTGGAGAAGCTA	7.6+/-1.4	34
CTGAGGATGAAACAATTTGGAGAAGCGT	3.9+/-0.6	97
AGAAGGATGAAACAATTTGGAGAAGCTC	11.7+/-1.9	30
TGTAGGATGAAACAATTTGGAGAAGAGC	12.5+/-2.1	110
GCCAGGATGAAACAATTTGGAGAAGCAT	14+/-4	37
GTGAGGATGAAACAATTTGGAGAAGCAA	6.8+/-0.6	62
TGTAGGATGAAACAATTTGGAGAAGAGT	14.8+/-2.4	172
GCCAGGATGAAACAATTTGGAGAAGCAG	9.4+/-0.8	47
GCCAGGATGAAACAATTTGGAGAAGCAC	13.0+/-1.7	31
GCCAGGATGAAACAATTTGGAGAAGCAA	27+/-14	26
GTCAGGATGAAACAATTTGGAGAAGAAG	16.8+/-3.5	67
GTCAGGATGAAACAATTTGGAGAAGAAC	9.7+/-1.5	29
GTCAGGATGAAACAATTTGGAGAAGAAA	8.8+/-1.5	33
TAAAGGATGAAACAATTTGGAGAAGCAT	4.9+/-0.8	45
GTCAGGATGAAACAATTTGGAGAAGAAT	12.8+/-2.8	63
TAAAGGATGAAACAATTTGGAGAAGCAC	5.6+/-1.8	21
TAAAGGATGAAACAATTTGGAGAAGCAA	2.4+/-0.4	24
TCGAGGATGAAACAATTTGGAGAAGAAT	24+/-13	61
GAGAGGATGAAACAATTTGGAGAAGTCA	8.0+/-0.8	51
GAGAGGATGAAACAATTTGGAGAAGTCC	29+/-5	46
GAGAGGATGAAACAATTTGGAGAAGTCG	10.7+/-0.9	110
TTTAGGATGAAACAATTTGGAGAAGATT	9.1+/-1.0	146
ATGAGGATGAAACAATTTGGAGAAGACT	11.6+/-1.9	58
TGCAGGATGAAACAATTTGGAGAAGGGC	43+/-10	131
TCGAGGATGAAACAATTTGGAGAAGAAG	32+/-11	66
GAGAGGATGAAACAATTTGGAGAAGTCT	16.0+/-2.2	77
TCGAGGATGAAACAATTTGGAGAAGAAA	16+/-5	26
TCGAGGATGAAACAATTTGGAGAAGAAC	(0.9+/-2.9)e+02	42
TTTAGGATGAAACAATTTGGAGAAGATA	6.5+/-0.5	73
ATGAGGATGAAACAATTTGGAGAAGACC	18.8+/-3.1	43
TTTAGGATGAAACAATTTGGAGAAGATC	6.9+/-0.8	84
ATGAGGATGAAACAATTTGGAGAAGACA	13.0+/-3.2	38
CAGAGGATGAAACAATTTGGAGAAGATA	4.5+/-1.0	28
TTTAGGATGAAACAATTTGGAGAAGATG	7.5+/-0.9	136
CAGAGGATGAAACAATTTGGAGAAGATC	7.0+/-1.7	36
GTAAGGATGAAACAATTTGGAGAAGATC	8.9+/-0.8	58
GCGAGGATGAAACAATTTGGAGAAGAAG	10.2+/-1.5	74
GTAAGGATGAAACAATTTGGAGAAGATG	7.8+/-0.5	96
GCGAGGATGAAACAATTTGGAGAAGTCT	31+/-5	72
CTGAGGATGAAACAATTTGGAGAAGTGT	3.72+/-0.32	137
GCGAGGATGAAACAATTTGGAGAAGTCC	30+/-5	51
GCGAGGATGAAACAATTTGGAGAAGTCA	37+/-30	62
GCGAGGATGAAACAATTTGGAGAAGTCG	20+/-4	100
GTAAGGATGAAACAATTTGGAGAAGATT	6.8+/-0.5	89
ACGAGGATGAAACAATTTGGAGAAGCCG	9.9+/-1.5	48
CTGAGGATGAAACAATTTGGAGAAGTGC	2.56+/-0.25	83
ACGAGGATGAAACAATTTGGAGAAGCCA	19+/-7	28
ACTAGGATGAAACAATTTGGAGAAGACG	9.5+/-2.5	28
ACTAGGATGAAACAATTTGGAGAAGACA	4.2+/-0.7	23
ACTAGGATGAAACAATTTGGAGAAGACC	9.3+/-2.2	19
GAAAGGATGAAACAATTTGGAGAAGAGT	15.3+/-2.4	65
ACTAGGATGAAACAATTTGGAGAAGACT	7.3+/-1.3	30
GAAAGGATGAAACAATTTGGAGAAGAGC	6.3+/-1.1	37
GAAAGGATGAAACAATTTGGAGAAGAGA	5.4+/-0.9	35
GAAAGGATGAAACAATTTGGAGAAGAGG	6.9+/-0.7	76
ATGAGGATGAAACAATTTGGAGAAGCAT	7.6+/-0.8	84
TCGAGGATGAAACAATTTGGAGAAGCCG	(9+/-4)e+01	61
AAAAGGATGAAACAATTTGGAGAAGTTT	23+/-10	58
CCGAGGATGAAACAATTTGGAGAAGCCC	3.1+/-0.5	20
ATTAGGATGAAACAATTTGGAGAAGCGT	6.9+/-0.9	114
TGCAGGATGAAACAATTTGGAGAAGACG	(1.0+/-1.9)e+02	77
ATGAGGATGAAACAATTTGGAGAAGCAA	9.0+/-1.4	50
ATTAGGATGAAACAATTTGGAGAAGTCG	7.8+/-0.7	115
AAAAGGATGAAACAATTTGGAGAAGTTA	5.6+/-1.5	36
CCGAGGATGAAACAATTTGGAGAAGCCT	8.4+/-1.6	24
AGCAGGATGAAACAATTTGGAGAAGCCG	9.3+/-1.0	39
AATAGGATGAAACAATTTGGAGAAGCAC	5.2+/-1.0	25
AATAGGATGAAACAATTTGGAGAAGCAA	4.3+/-0.7	18
AGCAGGATGAAACAATTTGGAGAAGCCA	78+/-32	26
GTTAGGATGAAACAATTTGGAGAAGCCG	14.3+/-1.2	94
GGGAGGATGAAACAATTTGGAGAAGTCT	12.1+/-0.8	120
GTTAGGATGAAACAATTTGGAGAAGCCA	(9+/-5)e+01	63
TAGAGGATGAAACAATTTGGAGAAGCCC	24+/-9	25
AATAGGATGAAACAATTTGGAGAAGCAT	3.0+/-0.6	34
GGGAGGATGAAACAATTTGGAGAAGTCG	11.5+/-0.8	189
ATTAGGATGAAACAATTTGGAGAAGTCA	7.0+/-0.8	49
GGGAGGATGAAACAATTTGGAGAAGTCC	52+/-14	92
GGGAGGATGAAACAATTTGGAGAAGTCA	11.3+/-1.5	102
GAAAGGATGAAACAATTTGGAGAAGCAT	8.6+/-1.7	38
GCGAGGATGAAACAATTTGGAGAAGCGT	14.4+/-3.0	126
AATAGGATGAAACAATTTGGAGAAGACA	7.5+/-1.3	22
CATAGGATGAAACAATTTGGAGAAGATT	4.1+/-0.6	39
TCAAGGATGAAACAATTTGGAGAAGCTT	5.0+/-0.9	53
GAAAGGATGAAACAATTTGGAGAAGCAC	7.0+/-1.5	17
CAGAGGATGAAACAATTTGGAGAAGACA	5.3+/-2.1	17
GAAAGGATGAAACAATTTGGAGAAGCAA	4.9+/-0.7	23
GAAAGGATGAAACAATTTGGAGAAGCAG	6.6+/-0.6	39
CATAGGATGAAACAATTTGGAGAAGATA	3.31+/-0.27	37
TGCAGGATGAAACAATTTGGAGAAGAGG	(6+/-5)e+01	105
CATAGGATGAAACAATTTGGAGAAGATC	3.3+/-0.5	34
GCGAGGATGAAACAATTTGGAGAAGCGA	30+/-12	57
TGCAGGATGAAACAATTTGGAGAAGAGC	19.7+/-1.9	61
CATAGGATGAAACAATTTGGAGAAGATG	4.0+/-0.7	55
TGCAGGATGAAACAATTTGGAGAAGAGA	26+/-9	56
CTTAGGATGAAACAATTTGGAGAAGCAA	2.9+/-0.4	34
CTTAGGATGAAACAATTTGGAGAAGCAC	3.41+/-0.28	38
ACTAGGATGAAACAATTTGGAGAAGTTG	7.0+/-1.0	94
ACTAGGATGAAACAATTTGGAGAAGTTA	9.4+/-2.2	50
CTTAGGATGAAACAATTTGGAGAAGCAG	3.75+/-0.30	49
ACTAGGATGAAACAATTTGGAGAAGTTC	7.1+/-2.0	56
CAGAGGATGAAACAATTTGGAGAAGACG	5.8+/-2.8	41
ACTAGGATGAAACAATTTGGAGAAGTTT	6.4+/-0.8	69
CTTAGGATGAAACAATTTGGAGAAGCAT	4.1+/-0.6	64
TTCAGGATGAAACAATTTGGAGAAGCAA	30+/-6	37
CTCAGGATGAAACAATTTGGAGAAGTGT	2.23+/-0.19	78
TTCAGGATGAAACAATTTGGAGAAGCAC	13+/-4	47
AGCAGGATGAAACAATTTGGAGAAGTCG	14.3+/-3.2	62
AGCAGGATGAAACAATTTGGAGAAGTCA	27+/-10	33
TTCAGGATGAAACAATTTGGAGAAGCAG	6.5+/-1.4	78
AGCAGGATGAAACAATTTGGAGAAGTCC	23+/-4	27
AGCAGGATGAAACAATTTGGAGAAGTCT	16.1+/-2.8	55
CAGAGGATGAAACAATTTGGAGAAGTTC	19+/-8	51
CTCAGGATGAAACAATTTGGAGAAGTGA	1.66+/-0.33	41
CTCAGGATGAAACAATTTGGAGAAGTGC	1.98+/-0.26	55
ATAAGGATGAAACAATTTGGAGAAGTTA	10.7+/-1.7	59
ATAAGGATGAAACAATTTGGAGAAGTTC	13.4+/-2.4	67
TGAAGGATGAAACAATTTGGAGAAGAAT	6.2+/-0.8	54
TCAAGGATGAAACAATTTGGAGAAGTAT	5.1+/-0.7	44
TGAAGGATGAAACAATTTGGAGAAGAAG	7.4+/-0.9	48
TGAAGGATGAAACAATTTGGAGAAGAAC	10.1+/-2.4	33
AGAAGGATGAAACAATTTGGAGAAGCCT	(0.0+/-3.1)e+05	37
TGAAGGATGAAACAATTTGGAGAAGAAA	9.0+/-2.9	30
TCAAGGATGAAACAATTTGGAGAAGTAC	5.7+/-0.9	31
CAAAGGATGAAACAATTTGGAGAAGCTA	5+/-4	17
CAAAGGATGAAACAATTTGGAGAAGCTC	5.3+/-2.1	25
TCAAGGATGAAACAATTTGGAGAAGTAG	3.9+/-0.5	61
AAAAGGATGAAACAATTTGGAGAAGACA	7.8+/-2.2	18
GGCAGGATGAAACAATTTGGAGAAGCTG	12.9+/-1.3	120
GGCAGGATGAAACAATTTGGAGAAGCTA	12.0+/-1.9	60
GGCAGGATGAAACAATTTGGAGAAGCTC	13.2+/-1.2	55
TGAAGGATGAAACAATTTGGAGAAGCCT	(0+/-8)e+05	56
AAAAGGATGAAACAATTTGGAGAAGACC	9.2+/-2.8	12
GGCAGGATGAAACAATTTGGAGAAGCTT	17.6+/-1.8	83
TAGAGGATGAAACAATTTGGAGAAGCAC	2.69+/-0.34	26
TGAAGGATGAAACAATTTGGAGAAGCCG	9.2+/-1.0	61
TGAAGGATGAAACAATTTGGAGAAGCCA	15.6+/-2.8	34
GGGAGGATGAAACAATTTGGAGAAGACC	22+/-4	63
GGGAGGATGAAACAATTTGGAGAAGACA	9.4+/-0.8	68
TTAAGGATGAAACAATTTGGAGAAGCAT	14.3+/-1.3	62
GGGAGGATGAAACAATTTGGAGAAGACG	10.4+/-0.6	132
CGTAGGATGAAACAATTTGGAGAAGACG	21+/-5	71
TTAAGGATGAAACAATTTGGAGAAGCAG	18.5+/-1.9	51
TTAAGGATGAAACAATTTGGAGAAGCAC	30+/-7	32
TTAAGGATGAAACAATTTGGAGAAGCAA	14.4+/-2.6	31
GGGAGGATGAAACAATTTGGAGAAGACT	9.3+/-0.4	79
CGTAGGATGAAACAATTTGGAGAAGACT	23+/-5	55
ACCAGGATGAAACAATTTGGAGAAGTGT	18+/-6	67
TTGAGGATGAAACAATTTGGAGAAGCCT	(8+/-5)e+01	99
GACAGGATGAAACAATTTGGAGAAGCGC	14.8+/-3.2	50
GAGAGGATGAAACAATTTGGAGAAGACG	6.70+/-0.32	60
CGAAGGATGAAACAATTTGGAGAAGATC	7.1+/-1.4	28
GAGAGGATGAAACAATTTGGAGAAGACA	9.6+/-1.6	36
GAGAGGATGAAACAATTTGGAGAAGACC	14+/-4	29
TTGAGGATGAAACAATTTGGAGAAGCCG	16.8+/-1.4	86
GTAAGGATGAAACAATTTGGAGAAGTCC	29+/-5	51
ACCAGGATGAAACAATTTGGAGAAGTGA	8.0+/-1.4	29
GTAAGGATGAAACAATTTGGAGAAGTCA	10.3+/-1.2	63
ACCAGGATGAAACAATTTGGAGAAGTGC	7.7+/-2.2	40
GAGAGGATGAAACAATTTGGAGAAGACT	8.1+/-0.7	39
CGAAGGATGAAACAATTTGGAGAAGATT	10.6+/-3.3	40
CGCAGGATGAAACAATTTGGAGAAGATT	5.0+/-0.8	45
ACAAGGATGAAACAATTTGGAGAAGACT	6.3+/-1.3	23
ACCAGGATGAAACAATTTGGAGAAGTAA	12+/-9	21
ATTAGGATGAAACAATTTGGAGAAGAAT	7.1+/-1.4	54
ACAAGGATGAAACAATTTGGAGAAGACC	12+/-13	12
CGCAGGATGAAACAATTTGGAGAAGATC	4.6+/-0.6	29
ACAAGGATGAAACAATTTGGAGAAGACA	7.2+/-2.3	12
CGCAGGATGAAACAATTTGGAGAAGATA	4.0+/-0.5	29
CGCAGGATGAAACAATTTGGAGAAGATG	5.0+/-0.6	57
GATAGGATGAAACAATTTGGAGAAGTCT	56+/-15	79
ATTAGGATGAAACAATTTGGAGAAGAAA	4.7+/-0.5	36
ATTAGGATGAAACAATTTGGAGAAGTAT	5.6+/-0.4	88
AGAAGGATGAAACAATTTGGAGAAGTGT	9.5+/-1.2	106
ATTAGGATGAAACAATTTGGAGAAGAAG	5.6+/-0.6	69
ATGAGGATGAAACAATTTGGAGAAGTTT	25+/-6	155
GGTAGGATGAAACAATTTGGAGAAGCAT	14.9+/-2.3	108
CTAAGGATGAAACAATTTGGAGAAGTCC	3.4+/-0.5	27
CTAAGGATGAAACAATTTGGAGAAGTCA	2.17+/-0.35	39
GGTAGGATGAAACAATTTGGAGAAGCAC	14.8+/-2.2	69
GGTAGGATGAAACAATTTGGAGAAGCAA	8.6+/-1.4	68
GGTAGGATGAAACAATTTGGAGAAGCAG	13.0+/-1.0	133
GCAAGGATGAAACAATTTGGAGAAGTTA	17+/-4	53
GCAAGGATGAAACAATTTGGAGAAGTTC	(7+/-7)e+01	52
CTAAGGATGAAACAATTTGGAGAAGTCT	3.6+/-0.4	43
TGGAGGATGAAACAATTTGGAGAAGACG	5.5+/-0.4	111
TGGAGGATGAAACAATTTGGAGAAGACC	27+/-6	66
TGGAGGATGAAACAATTTGGAGAAGACA	6.0+/-0.7	59
CTCAGGATGAAACAATTTGGAGAAGCCC	(0+/-6)e+04	18
CTCAGGATGAAACAATTTGGAGAAGCCA	4.8+/-0.7	17
CTCAGGATGAAACAATTTGGAGAAGCCG	2.21+/-0.24	28
TGGAGGATGAAACAATTTGGAGAAGACT	9.5+/-1.3	85
CTCAGGATGAAACAATTTGGAGAAGTTG	3.2+/-0.5	87
CTCAGGATGAAACAATTTGGAGAAGCCT	23+/-7	42
AGGAGGATGAAACAATTTGGAGAAGCAT	4.6+/-0.6	60
GCCAGGATGAAACAATTTGGAGAAGTAT	22+/-4	52
TGCAGGATGAAACAATTTGGAGAAGTTC	40+/-24	89
TGCAGGATGAAACAATTTGGAGAAGTTA	27+/-15	77
CTTAGGATGAAACAATTTGGAGAAGTTT	8.4+/-0.7	124
GCCAGGATGAAACAATTTGGAGAAGTAA	10.9+/-2.7	26
TGCAGGATGAAACAATTTGGAGAAGTTT	(7+/-7)e+01	112
GCCAGGATGAAACAATTTGGAGAAGTAC	20+/-7	35
ACAAGGATGAAACAATTTGGAGAAGATT	5.5+/-0.8	40
GCCAGGATGAAACAATTTGGAGAAGTAG	12.0+/-3.4	52
CTTAGGATGAAACAATTTGGAGAAGTTG	6.0+/-0.7	131
CTTAGGATGAAACAATTTGGAGAAGTTA	5.0+/-0.5	70
CTTAGGATGAAACAATTTGGAGAAGTTC	9.2+/-2.0	79
ATGAGGATGAAACAATTTGGAGAAGTTC	21+/-4	100
TTTAGGATGAAACAATTTGGAGAAGTGC	5.2+/-0.4	160
AAAAGGATGAAACAATTTGGAGAAGCAG	3.8+/-0.6	24
GGAAGGATGAAACAATTTGGAGAAGTGC	10.5+/-0.9	100
AAAAGGATGAAACAATTTGGAGAAGCAC	5.4+/-1.2	14
TTTAGGATGAAACAATTTGGAGAAGTGT	16.0+/-1.8	242
GACAGGATGAAACAATTTGGAGAAGAAC	11.4+/-2.3	22
TACAGGATGAAACAATTTGGAGAAGACT	9.0+/-2.5	31
GACAGGATGAAACAATTTGGAGAAGAAA	9.5+/-1.9	24
GACAGGATGAAACAATTTGGAGAAGAAG	8.0+/-0.8	35
ATAAGGATGAAACAATTTGGAGAAGATT	5.8+/-0.8	55
AATAGGATGAAACAATTTGGAGAAGTAT	4.9+/-0.9	61
ATAAGGATGAAACAATTTGGAGAAGATA	5.2+/-0.6	35
ATAAGGATGAAACAATTTGGAGAAGATC	6.1+/-0.7	34
ATAAGGATGAAACAATTTGGAGAAGATG	5.6+/-0.5	52
GACAGGATGAAACAATTTGGAGAAGAAT	10.7+/-2.4	35
AATAGGATGAAACAATTTGGAGAAGTAC	9.2+/-2.1	34
TCAAGGATGAAACAATTTGGAGAAGAGA	7.6+/-1.8	39
TCAAGGATGAAACAATTTGGAGAAGAGC	2.68+/-0.29	44
AGGAGGATGAAACAATTTGGAGAAGCAG	4.8+/-0.5	86
TCAAGGATGAAACAATTTGGAGAAGAGG	3.3+/-0.7	60
GTTAGGATGAAACAATTTGGAGAAGTCA	29+/-8	109
GGTAGGATGAAACAATTTGGAGAAGACT	17.8+/-1.7	88
GTTAGGATGAAACAATTTGGAGAAGTCC	36+/-5	75
GTTAGGATGAAACAATTTGGAGAAGTCT	23.9+/-3.1	164
TGGAGGATGAAACAATTTGGAGAAGCAG	6.2+/-0.8	119
GGTAGGATGAAACAATTTGGAGAAGACA	13.4+/-1.7	58
GGTAGGATGAAACAATTTGGAGAAGACG	18.2+/-1.8	125
TGGAGGATGAAACAATTTGGAGAAGCAA	4.7+/-0.8	73
CTCAGGATGAAACAATTTGGAGAAGAAC	2.5+/-0.5	22
CGCAGGATGAAACAATTTGGAGAAGTCT	(0+/-5)e+03	60
CTCAGGATGAAACAATTTGGAGAAGAAA	2.3+/-0.6	19
TATAGGATGAAACAATTTGGAGAAGGAA	14.3+/-3.1	63
CTCAGGATGAAACAATTTGGAGAAGAAG	2.32+/-0.34	31
ACCAGGATGAAACAATTTGGAGAAGCAA	4.3+/-2.3	15
GCGAGGATGAAACAATTTGGAGAAGATG	15.5+/-2.1	91
CACAGGATGAAACAATTTGGAGAAGTAT	1.87+/-0.31	26
GCGAGGATGAAACAATTTGGAGAAGATC	10.1+/-0.9	53
ACCAGGATGAAACAATTTGGAGAAGCAG	5.1+/-0.9	36
GCGAGGATGAAACAATTTGGAGAAGATA	10.6+/-2.1	49
CGCAGGATGAAACAATTTGGAGAAGTCG	7.9+/-1.1	65
TGTAGGATGAAACAATTTGGAGAAGTGT	18.9+/-2.7	259
CGCAGGATGAAACAATTTGGAGAAGTCC	(6+/-4)e+01	27
CTCAGGATGAAACAATTTGGAGAAGAAT	2.32+/-0.27	24
CGCAGGATGAAACAATTTGGAGAAGTCA	5.5+/-1.7	26
GCGAGGATGAAACAATTTGGAGAAGTTC	21+/-4	80
GCGAGGATGAAACAATTTGGAGAAGTTA	21+/-4	76
CACAGGATGAAACAATTTGGAGAAGTAC	1.66+/-0.25	22
CACAGGATGAAACAATTTGGAGAAGTAA	2.3+/-0.4	19
GTTAGGATGAAACAATTTGGAGAAGATT	11.6+/-1.4	128
ACTAGGATGAAACAATTTGGAGAAGTGT	8.1+/-1.0	98
CAAAGGATGAAACAATTTGGAGAAGCCG	7.3+/-2.9	27
AGCAGGATGAAACAATTTGGAGAAGATG	12.6+/-2.9	60
CAAAGGATGAAACAATTTGGAGAAGCCA	10+/-5	15
AGCAGGATGAAACAATTTGGAGAAGATA	7.1+/-1.3	36
AGCAGGATGAAACAATTTGGAGAAGATC	10.9+/-2.8	32
GTTAGGATGAAACAATTTGGAGAAGATG	19.6+/-2.4	163
GTTAGGATGAAACAATTTGGAGAAGATA	13.3+/-1.9	89
GTTAGGATGAAACAATTTGGAGAAGATC	15.0+/-1.2	93
AGCAGGATGAAACAATTTGGAGAAGATT	6.8+/-1.2	53
AGGAGGATGAAACAATTTGGAGAAGTCT	13.8+/-2.1	93
ACGAGGATGAAACAATTTGGAGAAGTTC	16+/-6	53
TCGAGGATGAAACAATTTGGAGAAGTAG	27+/-7	90
TCGAGGATGAAACAATTTGGAGAAGTAA	15+/-4	55
TCGAGGATGAAACAATTTGGAGAAGTAC	(5+/-5)e+01	58
ACGAGGATGAAACAATTTGGAGAAGAGA	7.8+/-2.4	34
ACGAGGATGAAACAATTTGGAGAAGAGC	6.4+/-1.1	47
TCGAGGATGAAACAATTTGGAGAAGTAT	34+/-14	87
CGGAGGATGAAACAATTTGGAGAAGCCA	37+/-18	35
CGGAGGATGAAACAATTTGGAGAAGCCC	19+/-14	38
CGGAGGATGAAACAATTTGGAGAAGCCG	4.7+/-0.4	55
CATAGGATGAAACAATTTGGAGAAGCGC	3.4+/-0.6	46
ATTAGGATGAAACAATTTGGAGAAGTTT	32+/-7	145
AGGAGGATGAAACAATTTGGAGAAGACT	8.1+/-1.8	56
TTCAGGATGAAACAATTTGGAGAAGTTC	31+/-8	85
TCTAGGATGAAACAATTTGGAGAAGCCG	17.4+/-3.0	57
AGGAGGATGAAACAATTTGGAGAAGACC	15+/-6	41
CGCAGGATGAAACAATTTGGAGAAGCTT	14+/-4	53
GTGAGGATGAAACAATTTGGAGAAGTGC	17.1+/-2.5	173
AATAGGATGAAACAATTTGGAGAAGATT	5.3+/-0.6	58
GAAAGGATGAAACAATTTGGAGAAGTGT	18.0+/-2.7	110
AATAGGATGAAACAATTTGGAGAAGATC	6.3+/-0.7	35
AATAGGATGAAACAATTTGGAGAAGATA	4.5+/-0.9	30
GAAAGGATGAAACAATTTGGAGAAGTGC	13.2+/-2.6	69
AGAAGGATGAAACAATTTGGAGAAGTTC	18+/-5	53
AGAAGGATGAAACAATTTGGAGAAGTTA	11.7+/-2.2	47
AGAAGGATGAAACAATTTGGAGAAGTTG	6.1+/-1.0	85
TTAAGGATGAAACAATTTGGAGAAGCTT	36+/-6	75
AGAAGGATGAAACAATTTGGAGAAGTTT	13.2+/-2.6	73
TTAAGGATGAAACAATTTGGAGAAGCTA	20.9+/-3.3	56
TTAAGGATGAAACAATTTGGAGAAGCTC	55+/-16	52
TTAAGGATGAAACAATTTGGAGAAGCTG	24.0+/-2.7	94
AGTAGGATGAAACAATTTGGAGAAGCTG	11.4+/-1.5	97
CCAAGGATGAAACAATTTGGAGAAGCCT	4.9+/-0.6	19
AGTAGGATGAAACAATTTGGAGAAGCTC	(5+/-4)e+01	79
GCTAGGATGAAACAATTTGGAGAAGTCC	40+/-8	50
ATTAGGATGAAACAATTTGGAGAAGTTC	23+/-5	90
AAGAGGATGAAACAATTTGGAGAAGAAC	3.1+/-1.0	26
TTAAGGATGAAACAATTTGGAGAAGTAC	37+/-7	52
GCTAGGATGAAACAATTTGGAGAAGTCG	18+/-4	105
TTAAGGATGAAACAATTTGGAGAAGTAG	22+/-5	95
AGTAGGATGAAACAATTTGGAGAAGCTT	24+/-8	87
ATTAGGATGAAACAATTTGGAGAAGTTA	13.5+/-2.1	96
TTAAGGATGAAACAATTTGGAGAAGTAT	15.9+/-2.4	81
ATCAGGATGAAACAATTTGGAGAAGCGA	61+/-20	45
GCTAGGATGAAACAATTTGGAGAAGTCT	34+/-11	78
GTCAGGATGAAACAATTTGGAGAAGTTA	31+/-6	84
GGCAGGATGAAACAATTTGGAGAAGTGT	27.8+/-3.5	159
GTCAGGATGAAACAATTTGGAGAAGTTC	47+/-32	97
GTCAGGATGAAACAATTTGGAGAAGTTT	58+/-15	145
CTCAGGATGAAACAATTTGGAGAAGTCG	4.0+/-0.8	56
GGCAGGATGAAACAATTTGGAGAAGTGA	18+/-4	118
CCCAGGATGAAACAATTTGGAGAAGTCC	2.1+/-0.5	13
CATAGGATGAAACAATTTGGAGAAGTGA	4.5+/-1.4	57
ATAAGGATGAAACAATTTGGAGAAGCGC	7.8+/-0.8	46
CATAGGATGAAACAATTTGGAGAAGTGC	3.1+/-0.5	58
ATAAGGATGAAACAATTTGGAGAAGCGA	9.5+/-2.1	42
CATAGGATGAAACAATTTGGAGAAGTGT	4.4+/-0.5	109
CGAAGGATGAAACAATTTGGAGAAGCGC	5.6+/-1.5	38
CGAAGGATGAAACAATTTGGAGAAGCGA	5.3+/-1.0	41
ACTAGGATGAAACAATTTGGAGAAGCCA	7.3+/-1.8	24
ACTAGGATGAAACAATTTGGAGAAGCCG	6.2+/-0.6	50
ACCAGGATGAAACAATTTGGAGAAGTTT	7.8+/-0.9	50
CGGAGGATGAAACAATTTGGAGAAGTCG	7.0+/-0.6	98
CGAAGGATGAAACAATTTGGAGAAGAGA	4.6+/-0.9	36
CGAAGGATGAAACAATTTGGAGAAGAGC	7.8+/-1.1	32
ACCAGGATGAAACAATTTGGAGAAGTTG	11.2+/-2.2	58
ACCAGGATGAAACAATTTGGAGAAGTTA	9.6+/-2.8	25
ACCAGGATGAAACAATTTGGAGAAGTTC	8.2+/-1.4	40
TAAAGGATGAAACAATTTGGAGAAGTTC	14.0+/-2.1	47
CTGAGGATGAAACAATTTGGAGAAGCAC	3.7+/-0.4	35
CTGAGGATGAAACAATTTGGAGAAGCAG	2.33+/-0.21	49
CTGAGGATGAAACAATTTGGAGAAGCAT	2.29+/-0.24	51
TAAAGGATGAAACAATTTGGAGAAGTTT	13.4+/-1.9	82
AGAAGGATGAAACAATTTGGAGAAGCGC	6.5+/-1.2	49
GCCAGGATGAAACAATTTGGAGAAGCCG	18.0+/-2.0	33
GCCAGGATGAAACAATTTGGAGAAGCCA	20+/-4	25
CAGAGGATGAAACAATTTGGAGAAGAAC	6.1+/-1.4	20
AACAGGATGAAACAATTTGGAGAAGAGA	3.3+/-0.8	15
TCGAGGATGAAACAATTTGGAGAAGACT	20+/-4	51
CTCAGGATGAAACAATTTGGAGAAGCTT	2.47+/-0.18	49
GCAAGGATGAAACAATTTGGAGAAGAAT	10.0+/-1.9	34
CTCAGGATGAAACAATTTGGAGAAGCTC	3.1+/-0.6	32
GTGAGGATGAAACAATTTGGAGAAGTGT	27.0+/-2.4	308
CTCAGGATGAAACAATTTGGAGAAGCTA	2.02+/-0.29	26
CTCAGGATGAAACAATTTGGAGAAGCTG	4.4+/-1.5	50
TCGAGGATGAAACAATTTGGAGAAGACG	45+/-9	58
GCAAGGATGAAACAATTTGGAGAAGAAG	7.8+/-1.2	39
GCAAGGATGAAACAATTTGGAGAAGAAC	11.9+/-3.3	25
GCAAGGATGAAACAATTTGGAGAAGAAA	6.5+/-2.0	22
GCGAGGATGAAACAATTTGGAGAAGAGC	9.7+/-1.6	78
ACGAGGATGAAACAATTTGGAGAAGCAT	5.5+/-0.6	52
GCGAGGATGAAACAATTTGGAGAAGAGA	7.6+/-1.0	62
GCGAGGATGAAACAATTTGGAGAAGAGG	16.2+/-2.8	122
CTGAGGATGAAACAATTTGGAGAAGACT	4.5+/-0.8	40
CGCAGGATGAAACAATTTGGAGAAGACT	6.0+/-0.8	28
ACGAGGATGAAACAATTTGGAGAAGCAG	7.7+/-1.4	44
ACGAGGATGAAACAATTTGGAGAAGCAC	5.7+/-1.2	31
GCGAGGATGAAACAATTTGGAGAAGAGT	11.6+/-2.1	118
CGCAGGATGAAACAATTTGGAGAAGACC	18+/-4	19
CTGAGGATGAAACAATTTGGAGAAGACA	3.9+/-0.5	34
CGCAGGATGAAACAATTTGGAGAAGACA	11+/-5	20
CTGAGGATGAAACAATTTGGAGAAGACC	5.6+/-1.2	28
CGCAGGATGAAACAATTTGGAGAAGACG	5.2+/-0.7	36
CTGAGGATGAAACAATTTGGAGAAGACG	2.89+/-0.25	55
ACTAGGATGAAACAATTTGGAGAAGAAC	5.7+/-0.8	20
ACTAGGATGAAACAATTTGGAGAAGAAA	4.7+/-1.7	19
ACTAGGATGAAACAATTTGGAGAAGAAG	3.7+/-0.5	37
ACTAGGATGAAACAATTTGGAGAAGAAT	4.1+/-0.5	35
GATAGGATGAAACAATTTGGAGAAGAGT	12.3+/-2.0	90
TCGAGGATGAAACAATTTGGAGAAGCAC	27+/-8	43
TCGAGGATGAAACAATTTGGAGAAGCAA	10.7+/-1.9	39
TCGAGGATGAAACAATTTGGAGAAGCAG	18.7+/-2.6	64
GCCAGGATGAAACAATTTGGAGAAGAAT	18+/-5	30
GTCAGGATGAAACAATTTGGAGAAGGAC	12.2+/-2.8	83
GATAGGATGAAACAATTTGGAGAAGAGG	10.4+/-1.0	104
GATAGGATGAAACAATTTGGAGAAGAGA	8.0+/-1.1	58
TCGAGGATGAAACAATTTGGAGAAGCAT	30+/-16	53
GATAGGATGAAACAATTTGGAGAAGAGC	7.1+/-0.6	52
GTTAGGATGAAACAATTTGGAGAAGCAG	10.9+/-0.9	126
GTTAGGATGAAACAATTTGGAGAAGCAA	6.6+/-0.7	64
GTTAGGATGAAACAATTTGGAGAAGCAC	15.3+/-2.3	75
TCAAGGATGAAACAATTTGGAGAAGATA	6.2+/-2.0	34
TATAGGATGAAACAATTTGGAGAAGCTC	38+/-7	47
TCAAGGATGAAACAATTTGGAGAAGATC	3.6+/-0.6	30
TATAGGATGAAACAATTTGGAGAAGCTA	22.7+/-2.8	53
AAAAGGATGAAACAATTTGGAGAAGAAG	4.0+/-0.5	26
TATAGGATGAAACAATTTGGAGAAGCTG	17.4+/-1.9	86
TCAAGGATGAAACAATTTGGAGAAGATG	4.0+/-1.0	61
GTTAGGATGAAACAATTTGGAGAAGCAT	14.2+/-1.9	126
GTAAGGATGAAACAATTTGGAGAAGCGA	6.4+/-0.5	64
TCAAGGATGAAACAATTTGGAGAAGATT	4.4+/-0.5	53
TATAGGATGAAACAATTTGGAGAAGCTT	54+/-14	77
GGCAGGATGAAACAATTTGGAGAAGTTT	27+/-5	133
GTAAGGATGAAACAATTTGGAGAAGCGC	7.4+/-0.5	79
TGTAGGATGAAACAATTTGGAGAAGCCG	12.6+/-1.4	100
GAAAGGATGAAACAATTTGGAGAAGCCA	25+/-6	23
GAGAGGATGAAACAATTTGGAGAAGTAT	5.6+/-0.5	77
GAAAGGATGAAACAATTTGGAGAAGCCG	10.5+/-1.2	35
GCGAGGATGAAACAATTTGGAGAAGCAT	13+/-4	65
GCGAGGATGAAACAATTTGGAGAAGCAC	10.4+/-1.3	41
GAGAGGATGAAACAATTTGGAGAAGTAG	6.2+/-0.7	106
GCGAGGATGAAACAATTTGGAGAAGCAA	9.7+/-1.9	40
GCGAGGATGAAACAATTTGGAGAAGCAG	9.4+/-0.9	77
GAGAGGATGAAACAATTTGGAGAAGTAC	10.6+/-1.7	60
GAGAGGATGAAACAATTTGGAGAAGTAA	5.1+/-0.7	38
GCTAGGATGAAACAATTTGGAGAAGATG	22+/-6	99
GCTAGGATGAAACAATTTGGAGAAGATC	14.5+/-2.8	56
GCTAGGATGAAACAATTTGGAGAAGATA	8.9+/-1.1	53
GAGAGGATGAAACAATTTGGAGAAGTTG	8.5+/-1.0	145
GCTAGGATGAAACAATTTGGAGAAGATT	15+/-4	79
GAGAGGATGAAACAATTTGGAGAAGTTA	14.2+/-2.2	69
AGCAGGATGAAACAATTTGGAGAAGTAC	10.5+/-2.3	34
AGCAGGATGAAACAATTTGGAGAAGTAA	8.7+/-1.7	37
CTCAGGATGAAACAATTTGGAGAAGTAT	1.99+/-0.13	54
CGGAGGATGAAACAATTTGGAGAAGTAT	5.0+/-0.8	63
GGGAGGATGAAACAATTTGGAGAAGAAT	6.2+/-0.6	81
CTCAGGATGAAACAATTTGGAGAAGTAC	2.32+/-0.23	38
CTCAGGATGAAACAATTTGGAGAAGTAA	2.05+/-0.35	30
CTCAGGATGAAACAATTTGGAGAAGTAG	3.4+/-0.6	49
AGCAGGATGAAACAATTTGGAGAAGTAT	8.9+/-1.3	52
GGGAGGATGAAACAATTTGGAGAAGAAA	6.7+/-0.9	65
GGGAGGATGAAACAATTTGGAGAAGAAC	8.7+/-1.0	56
CGGAGGATGAAACAATTTGGAGAAGTAA	4.4+/-0.7	50
GGGAGGATGAAACAATTTGGAGAAGAAG	8.9+/-1.0	128
CGGAGGATGAAACAATTTGGAGAAGTAC	5.3+/-0.6	59
AGCAGGATGAAACAATTTGGAGAAGAGT	10.2+/-1.6	68
GTTAGGATGAAACAATTTGGAGAAGAGT	9.9+/-0.8	199
TCAAGGATGAAACAATTTGGAGAAGTCA	4.3+/-0.7	39
AGCAGGATGAAACAATTTGGAGAAGAGG	7.1+/-1.0	88
AGCAGGATGAAACAATTTGGAGAAGAGA	7.1+/-1.0	39
AGCAGGATGAAACAATTTGGAGAAGAGC	7.1+/-1.6	47
ATGAGGATGAAACAATTTGGAGAAGCGA	9.4+/-1.0	75
GTTAGGATGAAACAATTTGGAGAAGAGG	12.5+/-0.9	204
GTTAGGATGAAACAATTTGGAGAAGAGA	10.0+/-1.1	84
GTTAGGATGAAACAATTTGGAGAAGAGC	11.6+/-1.2	115
ATAAGGATGAAACAATTTGGAGAAGCTC	13+/-4	37
ATAAGGATGAAACAATTTGGAGAAGCTA	6.1+/-1.4	34
AGAAGGATGAAACAATTTGGAGAAGACT	11.6+/-1.9	33
ATAAGGATGAAACAATTTGGAGAAGCTG	8.8+/-1.6	61
GCTAGGATGAAACAATTTGGAGAAGCTT	17.5+/-3.0	96
AGCAGGATGAAACAATTTGGAGAAGCAT	7.3+/-1.3	39
AGAAGGATGAAACAATTTGGAGAAGACG	10.3+/-1.8	43
ACCAGGATGAAACAATTTGGAGAAGCTA	9.7+/-2.5	20
AGAAGGATGAAACAATTTGGAGAAGACC	21+/-9	24
AGAAGGATGAAACAATTTGGAGAAGACA	4.6+/-1.1	17
ATAAGGATGAAACAATTTGGAGAAGCTT	20+/-6	63
AGCAGGATGAAACAATTTGGAGAAGCAG	6.7+/-1.1	45
AATAGGATGAAACAATTTGGAGAAGCGC	7.3+/-1.3	51
AGCAGGATGAAACAATTTGGAGAAGCAA	7.0+/-1.8	24
AGCAGGATGAAACAATTTGGAGAAGCAC	11.4+/-2.6	33
AATAGGATGAAACAATTTGGAGAAGCGG	4.6+/-0.6	90
GATAGGATGAAACAATTTGGAGAAGTTA	23+/-7	81
TTAAGGATGAAACAATTTGGAGAAGCCG	39+/-4	52
CTTAGGATGAAACAATTTGGAGAAGAAT	4.3+/-0.6	54
TTAAGGATGAAACAATTTGGAGAAGCCA	29+/-5	38
CTTAGGATGAAACAATTTGGAGAAGAAG	4.1+/-0.4	52
GAGAGGATGAAACAATTTGGAGAAGATG	5.9+/-0.4	95
CTTAGGATGAAACAATTTGGAGAAGAAC	4.3+/-0.5	39
CTTAGGATGAAACAATTTGGAGAAGAAA	2.90+/-0.35	32
TTGAGGATGAAACAATTTGGAGAAGCAG	11.8+/-0.9	101
AGTAGGATGAAACAATTTGGAGAAGAGG	12.3+/-1.9	137
TTGAGGATGAAACAATTTGGAGAAGCAA	9.9+/-1.4	57
TTGAGGATGAAACAATTTGGAGAAGCAC	16.4+/-2.2	69
CCCAGGATGAAACAATTTGGAGAAGTTA	1.25+/-0.21	21
TTCAGGATGAAACAATTTGGAGAAGAAC	15+/-4	43
AGTAGGATGAAACAATTTGGAGAAGAGT	6.8+/-0.7	125
TTGAGGATGAAACAATTTGGAGAAGCAT	9.1+/-1.2	100
TGGAGGATGAAACAATTTGGAGAAGCCC	(0+/-4)e+05	64
CACAGGATGAAACAATTTGGAGAAGCTC	2.9+/-1.0	17
ACAAGGATGAAACAATTTGGAGAAGAAA	8.3+/-1.4	12
CTGAGGATGAAACAATTTGGAGAAGATG	3.17+/-0.32	89
GGAAGGATGAAACAATTTGGAGAAGTCG	17.4+/-2.7	100
CTGAGGATGAAACAATTTGGAGAAGATA	2.63+/-0.24	35
GGAAGGATGAAACAATTTGGAGAAGTCA	10.4+/-1.4	50
ACAAGGATGAAACAATTTGGAGAAGAAG	10+/-5	27
GGAAGGATGAAACAATTTGGAGAAGTCC	24.2+/-2.8	39
CAGAGGATGAAACAATTTGGAGAAGCCG	11.9+/-3.0	45
CACAGGATGAAACAATTTGGAGAAGCTT	2.31+/-0.30	29
CTGAGGATGAAACAATTTGGAGAAGCGC	4.0+/-0.4	69
GGAAGGATGAAACAATTTGGAGAAGTCT	22+/-4	69
CTGAGGATGAAACAATTTGGAGAAGATT	2.57+/-0.22	66
ACAAGGATGAAACAATTTGGAGAAGAAT	5.7+/-1.3	21
TAAAGGATGAAACAATTTGGAGAAGTGT	9.5+/-1.5	96
CAAAGGATGAAACAATTTGGAGAAGTCC	7.3+/-0.6	19
GGAAGGATGAAACAATTTGGAGAAGCCG	12.3+/-1.2	64
GGAAGGATGAAACAATTTGGAGAAGCCA	27+/-5	41
TCGAGGATGAAACAATTTGGAGAAGTTA	(0+/-4)e+03	71
TAAAGGATGAAACAATTTGGAGAAGTGC	5.6+/-1.2	64
CTAAGGATGAAACAATTTGGAGAAGTAG	1.9+/-0.4	49
GTCAGGATGAAACAATTTGGAGAAGTGA	17.4+/-2.6	103
GGTAGGATGAAACAATTTGGAGAAGCGA	15.4+/-2.1	122
GGTAGGATGAAACAATTTGGAGAAGCGC	15.1+/-1.4	140
GGTAGGATGAAACAATTTGGAGAAGCGG	15.6+/-1.4	269
GGCAGGATGAAACAATTTGGAGAAGTTC	18.8+/-2.3	78
TAGAGGATGAAACAATTTGGAGAAGCGC	2.36+/-0.26	70
GGTAGGATGAAACAATTTGGAGAAGCGT	22.3+/-2.6	224
GGCAGGATGAAACAATTTGGAGAAGTTA	15.2+/-1.8	78
AACAGGATGAAACAATTTGGAGAAGTAT	5.4+/-0.8	37
AACAGGATGAAACAATTTGGAGAAGACG	6.1+/-1.6	25
AACAGGATGAAACAATTTGGAGAAGACC	7.0+/-2.4	18
GACAGGATGAAACAATTTGGAGAAGACT	30+/-10	25
ATTAGGATGAAACAATTTGGAGAAGCAA	5.0+/-0.6	44
AACAGGATGAAACAATTTGGAGAAGTAG	6.8+/-1.6	39
AACAGGATGAAACAATTTGGAGAAGTAA	7.4+/-2.6	27
AACAGGATGAAACAATTTGGAGAAGTAC	5.2+/-1.2	26
GACAGGATGAAACAATTTGGAGAAGACA	12.9+/-2.6	24
GACAGGATGAAACAATTTGGAGAAGACC	14.7+/-2.3	19
AACAGGATGAAACAATTTGGAGAAGACT	9.1+/-3.1	23
GACAGGATGAAACAATTTGGAGAAGACG	13.6+/-2.1	38
CGAAGGATGAAACAATTTGGAGAAGTTC	11.5+/-1.9	51
ACTAGGATGAAACAATTTGGAGAAGCTT	6.2+/-0.6	59
GCCAGGATGAAACAATTTGGAGAAGTCA	17+/-4	35
ACTAGGATGAAACAATTTGGAGAAGCTC	5.4+/-1.4	34
GTAAGGATGAAACAATTTGGAGAAGTGC	11.4+/-1.5	108
ACTAGGATGAAACAATTTGGAGAAGCTA	3.5+/-0.5	22
ACTAGGATGAAACAATTTGGAGAAGCTG	6.0+/-0.7	57
GAAAGGATGAAACAATTTGGAGAAGATG	8.3+/-1.1	65
TAGAGGATGAAACAATTTGGAGAAGTGA	4.1+/-0.8	86
GAAAGGATGAAACAATTTGGAGAAGATC	10.2+/-1.6	32
GAAAGGATGAAACAATTTGGAGAAGATA	8.1+/-1.4	33
TTTAGGATGAAACAATTTGGAGAAGTAC	9.1+/-1.2	93
TTTAGGATGAAACAATTTGGAGAAGTAA	10.9+/-1.7	91
AAAAGGATGAAACAATTTGGAGAAGCGC	3.3+/-1.0	32
AAAAGGATGAAACAATTTGGAGAAGCGA	3.4+/-0.8	18
TTTAGGATGAAACAATTTGGAGAAGTAT	8.4+/-0.9	155
TTGAGGATGAAACAATTTGGAGAAGAGG	14.1+/-1.5	203
TTGAGGATGAAACAATTTGGAGAAGAGA	7.9+/-0.5	85
TTGAGGATGAAACAATTTGGAGAAGAGC	13.7+/-2.0	105
CGAAGGATGAAACAATTTGGAGAAGCTC	9.3+/-1.8	27
AATAGGATGAAACAATTTGGAGAAGTGT	9.1+/-1.4	108
TTGAGGATGAAACAATTTGGAGAAGAGT	14.5+/-2.2	160
ATTAGGATGAAACAATTTGGAGAAGTGT	13.5+/-1.7	156
TGCAGGATGAAACAATTTGGAGAAGCTA	16+/-6	42
TGCAGGATGAAACAATTTGGAGAAGCTC	26+/-6	44
TGCAGGATGAAACAATTTGGAGAAGCTG	34+/-9	93
GTTAGGATGAAACAATTTGGAGAAGTAC	22+/-4	94
GTTAGGATGAAACAATTTGGAGAAGTAA	15.3+/-3.3	88
CTCAGGATGAAACAATTTGGAGAAGAGT	3.5+/-0.8	61
TGCAGGATGAAACAATTTGGAGAAGCTT	(1.1+/-0.7)e+02	94
CTCAGGATGAAACAATTTGGAGAAGAGA	1.68+/-0.16	28
CTCAGGATGAAACAATTTGGAGAAGAGC	1.98+/-0.25	39
GTTAGGATGAAACAATTTGGAGAAGTAT	16.2+/-2.7	142
CTCAGGATGAAACAATTTGGAGAAGAGG	2.8+/-0.5	64
TCTAGGATGAAACAATTTGGAGAAGACT	9.4+/-1.8	59
TATAGGATGAAACAATTTGGAGAAGGGC	44+/-12	113
GGCAGGATGAAACAATTTGGAGAAGACT	21.3+/-2.5	58
GTAAGGATGAAACAATTTGGAGAAGGCC	6.4+/-1.5	80
GTAAGGATGAAACAATTTGGAGAAGGCG	6.7+/-0.6	137
GGCAGGATGAAACAATTTGGAGAAGACG	15.8+/-1.1	72
GGCAGGATGAAACAATTTGGAGAAGACC	(4+/-4)e+01	40
GGCAGGATGAAACAATTTGGAGAAGACA	18+/-4	31
ACTAGGATGAAACAATTTGGAGAAGTAT	3.8+/-0.6	44
ACTAGGATGAAACAATTTGGAGAAGTAC	6.2+/-0.9	30
ACTAGGATGAAACAATTTGGAGAAGTAA	4.0+/-0.9	33
ACTAGGATGAAACAATTTGGAGAAGTAG	3.5+/-0.4	63
ATCAGGATGAAACAATTTGGAGAAGAGC	21+/-8	42
ATCAGGATGAAACAATTTGGAGAAGAGA	(8+/-7)e+01	34
ATGAGGATGAAACAATTTGGAGAAGCTT	15.4+/-2.9	100
ACGAGGATGAAACAATTTGGAGAAGAAC	5.5+/-1.2	23
ACGAGGATGAAACAATTTGGAGAAGAAG	9.8+/-1.8	35
ATGAGGATGAAACAATTTGGAGAAGCTA	7.5+/-0.9	62
ATGAGGATGAAACAATTTGGAGAAGCTC	16+/-5	72
TCGAGGATGAAACAATTTGGAGAAGTGT	(1.2+/-0.9)e+02	170
CACAGGATGAAACAATTTGGAGAAGAAC	1.98+/-0.30	20
ACGAGGATGAAACAATTTGGAGAAGAAT	5.4+/-1.3	37
CACAGGATGAAACAATTTGGAGAAGAAA	1.71+/-0.30	12
GCTAGGATGAAACAATTTGGAGAAGCGG	19+/-4	142
GCTAGGATGAAACAATTTGGAGAAGCGA	23+/-5	60
TCGAGGATGAAACAATTTGGAGAAGATT	(1.0+/-1.1)e+02	80
TCGAGGATGAAACAATTTGGAGAAGATC	(7+/-6)e+01	58
TCGAGGATGAAACAATTTGGAGAAGATA	29+/-9	51
TCGAGGATGAAACAATTTGGAGAAGATG	(8+/-8)e+01	102
ACCAGGATGAAACAATTTGGAGAAGAAT	8.0+/-1.2	16
ACCAGGATGAAACAATTTGGAGAAGAAC	10.5+/-3.1	16
ACCAGGATGAAACAATTTGGAGAAGAAA	9.3+/-2.7	19
GATAGGATGAAACAATTTGGAGAAGTGT	21.2+/-2.2	155
TATAGGATGAAACAATTTGGAGAAGATC	53+/-9	44
GATAGGATGAAACAATTTGGAGAAGTGA	19+/-5	86
GATAGGATGAAACAATTTGGAGAAGTGC	14.9+/-1.9	103
GGAAGGATGAAACAATTTGGAGAAGATT	9.0+/-1.0	73
TTAAGGATGAAACAATTTGGAGAAGTCG	25+/-4	93
CACAGGATGAAACAATTTGGAGAAGAGC	1.87+/-0.32	27
TTAAGGATGAAACAATTTGGAGAAGTCA	20+/-4	58
TTAAGGATGAAACAATTTGGAGAAGTCT	28+/-4	79
GGAAGGATGAAACAATTTGGAGAAGATG	9.8+/-0.9	94
CACAGGATGAAACAATTTGGAGAAGCGC	1.69+/-0.20	23
GGAAGGATGAAACAATTTGGAGAAGATA	10.2+/-1.5	51
CACAGGATGAAACAATTTGGAGAAGCGA	3.01+/-0.34	24
GGAAGGATGAAACAATTTGGAGAAGATC	12.4+/-1.9	54
GACAGGATGAAACAATTTGGAGAAGTCT	27+/-6	62
GTTAGGATGAAACAATTTGGAGAAGCTG	21.3+/-2.8	188
GCAAGGATGAAACAATTTGGAGAAGTCC	32+/-4	38
GTTAGGATGAAACAATTTGGAGAAGCTC	20.4+/-2.3	94
GTTAGGATGAAACAATTTGGAGAAGCTA	14.0+/-1.9	92
TATAGGATGAAACAATTTGGAGAAGCCA	37+/-15	33
GACAGGATGAAACAATTTGGAGAAGTCG	15.2+/-2.7	68
TATAGGATGAAACAATTTGGAGAAGCCG	55+/-8	41
GACAGGATGAAACAATTTGGAGAAGTCA	13.8+/-3.4	30
GCTAGGATGAAACAATTTGGAGAAGCAG	17+/-4	65
GTTAGGATGAAACAATTTGGAGAAGCTT	16.6+/-1.6	131
GCAAGGATGAAACAATTTGGAGAAGTCT	27+/-12	46
TTTAGGATGAAACAATTTGGAGAAGCCG	9.8+/-1.0	95
TGGAGGATGAAACAATTTGGAGAAGTTC	19.2+/-2.8	138
CATAGGATGAAACAATTTGGAGAAGTAC	3.7+/-0.7	44
CATAGGATGAAACAATTTGGAGAAGTAA	4.7+/-0.8	34
CATAGGATGAAACAATTTGGAGAAGTAG	5.6+/-1.2	53
GCTAGGATGAAACAATTTGGAGAAGCAC	10.0+/-1.7	49
CATAGGATGAAACAATTTGGAGAAGTAT	4.0+/-0.4	57
GAGAGGATGAAACAATTTGGAGAAGCTC	11.3+/-1.2	55
GAGAGGATGAAACAATTTGGAGAAGCTA	7.9+/-1.1	58
GAGAGGATGAAACAATTTGGAGAAGCTG	8.1+/-0.8	98
CTTAGGATGAAACAATTTGGAGAAGTCA	4.8+/-0.5	52
CTTAGGATGAAACAATTTGGAGAAGTCC	8.2+/-0.5	39
CTTAGGATGAAACAATTTGGAGAAGTCG	4.6+/-0.4	87
GGTAGGATGAAACAATTTGGAGAAGCTA	12.6+/-1.4	113
GGTAGGATGAAACAATTTGGAGAAGCTC	17.8+/-1.9	88
GGTAGGATGAAACAATTTGGAGAAGCTG	14.0+/-1.3	192
AGGAGGATGAAACAATTTGGAGAAGACG	6.7+/-0.6	87
CTTAGGATGAAACAATTTGGAGAAGTCT	8.1+/-0.8	75
AGTAGGATGAAACAATTTGGAGAAGATT	12.1+/-2.1	90
GTAAGGATGAAACAATTTGGAGAAGTTT	62+/-18	133
AAGAGGATGAAACAATTTGGAGAAGCAT	3.4+/-0.5	39
CGAAGGATGAAACAATTTGGAGAAGTCA	26+/-14	35
AGTAGGATGAAACAATTTGGAGAAGATA	10.3+/-1.5	51
GTAAGGATGAAACAATTTGGAGAAGTTC	42+/-11	86
AGTAGGATGAAACAATTTGGAGAAGATC	16.7+/-3.2	62
GTAAGGATGAAACAATTTGGAGAAGTTA	22+/-4	73
AAGAGGATGAAACAATTTGGAGAAGCAG	4.2+/-0.7	51
TTCAGGATGAAACAATTTGGAGAAGATA	16+/-5	55
AAGAGGATGAAACAATTTGGAGAAGCAC	2.9+/-1.0	23
CTGAGGATGAAACAATTTGGAGAAGCCT	57+/-22	50
ATGAGGATGAAACAATTTGGAGAAGACG	12.6+/-2.1	72
CTGAGGATGAAACAATTTGGAGAAGCCG	4.06+/-0.20	46
CTGAGGATGAAACAATTTGGAGAAGCCC	(0+/-5)e+05	31
CTGAGGATGAAACAATTTGGAGAAGCCA	14.9+/-3.1	40
GATAGGATGAAACAATTTGGAGAAGCGC	12.7+/-2.0	80
GATAGGATGAAACAATTTGGAGAAGCGA	10.9+/-1.4	63
TGAAGGATGAAACAATTTGGAGAAGTAC	9.1+/-1.6	42
GTAAGGATGAAACAATTTGGAGAAGATA	6.1+/-0.7	50
TGAAGGATGAAACAATTTGGAGAAGTAA	6.0+/-1.3	52
GATAGGATGAAACAATTTGGAGAAGCGT	14.1+/-2.6	124
ACTAGGATGAAACAATTTGGAGAAGAGA	3.7+/-0.5	39
ACTAGGATGAAACAATTTGGAGAAGAGC	3.18+/-0.30	51
ACTAGGATGAAACAATTTGGAGAAGAGG	4.5+/-0.6	68
GTGAGGATGAAACAATTTGGAGAAGTAC	15.1+/-1.5	95
GCAAGGATGAAACAATTTGGAGAAGACT	13.2+/-1.8	27
GTGAGGATGAAACAATTTGGAGAAGTAA	9.0+/-0.7	99
TTCAGGATGAAACAATTTGGAGAAGTCC	19.6+/-3.0	48
ATTAGGATGAAACAATTTGGAGAAGCTT	10.0+/-1.0	99
GCGAGGATGAAACAATTTGGAGAAGAAC	15+/-4	33
TCTAGGATGAAACAATTTGGAGAAGCTA	20+/-6	50
TCTAGGATGAAACAATTTGGAGAAGCTC	9.3+/-1.6	52
ATGAGGATGAAACAATTTGGAGAAGAGA	15+/-5	64
TAGAGGATGAAACAATTTGGAGAAGTTA	8.1+/-1.6	85
GCAAGGATGAAACAATTTGGAGAAGACG	13.3+/-2.0	45
TAGAGGATGAAACAATTTGGAGAAGTTC	7.2+/-0.9	82
GCAAGGATGAAACAATTTGGAGAAGACA	10.2+/-1.7	22
GCAAGGATGAAACAATTTGGAGAAGACC	36+/-19	28
GTGAGGATGAAACAATTTGGAGAAGTAT	9.5+/-0.7	124
ATGAGGATGAAACAATTTGGAGAAGAGT	11.1+/-1.6	105
TCTAGGATGAAACAATTTGGAGAAGCTT	14.1+/-2.5	81
CTGAGGATGAAACAATTTGGAGAAGAAT	3.6+/-0.5	43
AAGAGGATGAAACAATTTGGAGAAGTTA	6.8+/-1.3	52
CGCAGGATGAAACAATTTGGAGAAGAAA	5.8+/-1.6	22
CTGAGGATGAAACAATTTGGAGAAGAAG	3.0+/-0.4	53
CGCAGGATGAAACAATTTGGAGAAGAAC	4.9+/-0.5	29
GGCAGGATGAAACAATTTGGAGAAGTAG	13.1+/-2.0	110
CTGAGGATGAAACAATTTGGAGAAGAAC	3.4+/-0.4	24
CGCAGGATGAAACAATTTGGAGAAGAAG	4.0+/-0.6	24
CTGAGGATGAAACAATTTGGAGAAGAAA	2.90+/-0.32	27
AAAAGGATGAAACAATTTGGAGAAGATA	4.4+/-1.0	34
AACAGGATGAAACAATTTGGAGAAGCTT	9.1+/-2.7	38
GCGAGGATGAAACAATTTGGAGAAGAAT	8.4+/-1.3	53
TACAGGATGAAACAATTTGGAGAAGCAG	8.5+/-3.0	37
TACAGGATGAAACAATTTGGAGAAGCAA	6.0+/-1.1	25
TACAGGATGAAACAATTTGGAGAAGCAC	5.3+/-1.0	18
AACAGGATGAAACAATTTGGAGAAGCTG	7.3+/-1.3	38
AACAGGATGAAACAATTTGGAGAAGCTC	9.0+/-3.0	25
TACAGGATGAAACAATTTGGAGAAGCAT	10.0+/-2.3	40
TCGAGGATGAAACAATTTGGAGAAGCGA	33+/-15	66
TCGAGGATGAAACAATTTGGAGAAGCGC	30+/-6	78
TCGAGGATGAAACAATTTGGAGAAGCGG	55+/-16	121
ATTAGGATGAAACAATTTGGAGAAGCCG	9.8+/-1.1	73
ATTAGGATGAAACAATTTGGAGAAGCCA	14.8+/-2.7	37
GTTAGGATGAAACAATTTGGAGAAGCGC	11.4+/-0.7	100
GGCAGGATGAAACAATTTGGAGAAGTAT	12.4+/-1.5	93
GTTAGGATGAAACAATTTGGAGAAGCGA	15.2+/-1.5	121
GTTAGGATGAAACAATTTGGAGAAGCGG	17.0+/-1.6	231
AACAGGATGAAACAATTTGGAGAAGAAC	8.8+/-3.5	14
AAAAGGATGAAACAATTTGGAGAAGACG	4.4+/-0.5	27
TCAAGGATGAAACAATTTGGAGAAGTCC	5.7+/-0.8	25
ATCAGGATGAAACAATTTGGAGAAGATG	(7+/-5)e+01	49
AAAAGGATGAAACAATTTGGAGAAGACT	9.5+/-2.9	22
GTTAGGATGAAACAATTTGGAGAAGCGT	12.9+/-0.9	207
TACAGGATGAAACAATTTGGAGAAGACG	5.6+/-1.3	40
TACAGGATGAAACAATTTGGAGAAGACA	4.9+/-1.2	17
TACAGGATGAAACAATTTGGAGAAGACC	9.8+/-2.1	20
GCGAGGATGAAACAATTTGGAGAAGCCA	(0.8+/-2.2)e+02	42
GCGAGGATGAAACAATTTGGAGAAGCCG	12.2+/-1.0	67
AACAGGATGAAACAATTTGGAGAAGAAT	6.1+/-1.5	22
AATAGGATGAAACAATTTGGAGAAGAGT	4.9+/-0.5	75
ACAAGGATGAAACAATTTGGAGAAGTGT	9.6+/-2.5	58
AAGAGGATGAAACAATTTGGAGAAGTCG	4.4+/-0.7	68
ACAAGGATGAAACAATTTGGAGAAGTGA	7.0+/-1.5	37
AATAGGATGAAACAATTTGGAGAAGAGA	3.3+/-0.5	32
CAAAGGATGAAACAATTTGGAGAAGATC	2.4+/-1.1	17
CAAAGGATGAAACAATTTGGAGAAGATA	5.5+/-1.8	23
CTCAGGATGAAACAATTTGGAGAAGTCA	3.3+/-0.5	25
CTCAGGATGAAACAATTTGGAGAAGTCC	5.3+/-0.9	24
CGGAGGATGAAACAATTTGGAGAAGTCT	(0+/-4)e+05	77
CGGAGGATGAAACAATTTGGAGAAGTCA	11+/-5	47
CTCAGGATGAAACAATTTGGAGAAGTCT	5.0+/-0.6	41
AGAAGGATGAAACAATTTGGAGAAGCGG	5.2+/-0.6	97
AGAAGGATGAAACAATTTGGAGAAGCGA	5.5+/-0.8	37
GTAAGGATGAAACAATTTGGAGAAGCAT	6.3+/-0.5	61
AGTAGGATGAAACAATTTGGAGAAGCGT	13.9+/-2.3	121
AGCAGGATGAAACAATTTGGAGAAGAAT	7.1+/-1.4	38
AGCAGGATGAAACAATTTGGAGAAGTGT	12.7+/-1.8	103
GTTAGGATGAAACAATTTGGAGAAGAAT	7.5+/-0.6	105
AGCAGGATGAAACAATTTGGAGAAGAAC	13+/-4	20
AGTAGGATGAAACAATTTGGAGAAGCGC	14.6+/-1.9	101
AGCAGGATGAAACAATTTGGAGAAGAAA	13+/-4	25
AGCAGGATGAAACAATTTGGAGAAGAAG	9.2+/-2.0	44
GTTAGGATGAAACAATTTGGAGAAGAAC	11.9+/-1.3	67
GTTAGGATGAAACAATTTGGAGAAGAAA	14+/-7	56
AGCAGGATGAAACAATTTGGAGAAGTGC	8.2+/-1.4	66
GTTAGGATGAAACAATTTGGAGAAGAAG	9.3+/-0.8	105
TCTAGGATGAAACAATTTGGAGAAGTGC	11.7+/-2.1	109
TCTAGGATGAAACAATTTGGAGAAGTGA	14.5+/-3.5	83
AGAAGGATGAAACAATTTGGAGAAGAAG	7.1+/-1.3	36
AGAAGGATGAAACAATTTGGAGAAGAAA	4.5+/-1.2	18
AGAAGGATGAAACAATTTGGAGAAGAAC	5.8+/-1.0	25
TGTAGGATGAAACAATTTGGAGAAGCAC	16.0+/-2.5	67
AGCAGGATGAAACAATTTGGAGAAGCGC	7.5+/-0.7	47
GTCAGGATGAAACAATTTGGAGAAGCAT	10.3+/-1.4	65
AGCAGGATGAAACAATTTGGAGAAGCGA	15+/-5	45
AGCAGGATGAAACAATTTGGAGAAGCGG	5.8+/-1.0	94
TATAGGATGAAACAATTTGGAGAAGTGT	29.1+/-3.4	132
CTTAGGATGAAACAATTTGGAGAAGACT	6.3+/-0.9	55
CATAGGATGAAACAATTTGGAGAAGAGA	2.8+/-0.6	35
TGTAGGATGAAACAATTTGGAGAAGCAG	9.0+/-0.9	120
CTTAGGATGAAACAATTTGGAGAAGACG	4.4+/-0.5	52
CATAGGATGAAACAATTTGGAGAAGAGC	3.0+/-0.4	37
CTTAGGATGAAACAATTTGGAGAAGACA	4.9+/-0.6	31
TATAGGATGAAACAATTTGGAGAAGTGA	37+/-9	88
CTTAGGATGAAACAATTTGGAGAAGACC	10.5+/-2.2	37
TATAGGATGAAACAATTTGGAGAAGTGC	30+/-6	86
GTAAGGATGAAACAATTTGGAGAAGCAG	9.6+/-1.1	60
GAGAGGATGAAACAATTTGGAGAAGAGA	4.9+/-0.5	60
GAGAGGATGAAACAATTTGGAGAAGAGC	5.7+/-0.7	70
GAGAGGATGAAACAATTTGGAGAAGCGT	9.4+/-0.9	118
CGAAGGATGAAACAATTTGGAGAAGTTA	9.0+/-1.7	42
CGAAGGATGAAACAATTTGGAGAAGCTT	8.3+/-1.1	41
TTGAGGATGAAACAATTTGGAGAAGCGC	15.9+/-1.5	123
TTGAGGATGAAACAATTTGGAGAAGCGA	11.4+/-1.0	106
ACCAGGATGAAACAATTTGGAGAAGTCC	5.5+/-0.6	16
TTCAGGATGAAACAATTTGGAGAAGACA	21+/-11	48
TTCAGGATGAAACAATTTGGAGAAGACC	16+/-12	30
GAGAGGATGAAACAATTTGGAGAAGCGG	5.8+/-0.4	132
CGAAGGATGAAACAATTTGGAGAAGTTT	9.2+/-1.7	61
CGAAGGATGAAACAATTTGGAGAAGCTA	8.3+/-1.3	29
GAGAGGATGAAACAATTTGGAGAAGCGC	6.4+/-0.4	64
GAGAGGATGAAACAATTTGGAGAAGAGT	9.1+/-1.1	102
GAGAGGATGAAACAATTTGGAGAAGCGA	4.9+/-0.4	60
TAGAGGATGAAACAATTTGGAGAAGTCC	7.9+/-0.8	39
GTAAGGATGAAACAATTTGGAGAAGTGT	15.2+/-1.2	155
GGAAGGATGAAACAATTTGGAGAAGTAC	16.1+/-2.7	52
CAGAGGATGAAACAATTTGGAGAAGCAG	7.2+/-1.2	43
GGAAGGATGAAACAATTTGGAGAAGTAA	5.6+/-0.9	51
CAGAGGATGAAACAATTTGGAGAAGCAA	6.6+/-2.7	18
GGAAGGATGAAACAATTTGGAGAAGTAG	8.7+/-0.7	98
CAGAGGATGAAACAATTTGGAGAAGCAC	5.6+/-1.6	26
CGCAGGATGAAACAATTTGGAGAAGAGT	4.3+/-0.6	54
GGAAGGATGAAACAATTTGGAGAAGTAT	9.1+/-1.1	83
GCCAGGATGAAACAATTTGGAGAAGCTA	11.7+/-2.4	25
GGAAGGATGAAACAATTTGGAGAAGCAG	11.5+/-1.5	76
GCCAGGATGAAACAATTTGGAGAAGCTC	18.3+/-2.3	32
GGAAGGATGAAACAATTTGGAGAAGCAA	6.7+/-1.2	27
GGAAGGATGAAACAATTTGGAGAAGCAC	9.4+/-1.0	35
GCCAGGATGAAACAATTTGGAGAAGCTG	12.7+/-2.1	62
TCGAGGATGAAACAATTTGGAGAAGCCA	31+/-11	36
GGAAGGATGAAACAATTTGGAGAAGCAT	9.1+/-1.1	58
GCCAGGATGAAACAATTTGGAGAAGCTT	10.5+/-1.9	57
GGGAGGATGAAACAATTTGGAGAAGCAG	9.0+/-0.8	107
GGGAGGATGAAACAATTTGGAGAAGCAC	9.4+/-1.0	85
GGGAGGATGAAACAATTTGGAGAAGCAA	4.9+/-0.5	53
GGGAGGATGAAACAATTTGGAGAAGCAT	8.0+/-0.8	114
ATGAGGATGAAACAATTTGGAGAAGATC	9.3+/-1.6	53
ATGAGGATGAAACAATTTGGAGAAGATA	9.0+/-1.1	54
GATAGGATGAAACAATTTGGAGAAGCTT	22+/-4	88
TAGAGGATGAAACAATTTGGAGAAGTCA	4.8+/-0.7	48
AACAGGATGAAACAATTTGGAGAAGTCT	14+/-4	24
GATAGGATGAAACAATTTGGAGAAGCTG	14.9+/-2.0	98
TAGAGGATGAAACAATTTGGAGAAGTCT	38+/-10	80
AACAGGATGAAACAATTTGGAGAAGTCA	9.3+/-2.5	26
GATAGGATGAAACAATTTGGAGAAGCTC	17.8+/-2.4	45
GATAGGATGAAACAATTTGGAGAAGCTA	11.9+/-1.7	49
ATGAGGATGAAACAATTTGGAGAAGATT	9.9+/-1.2	87
ACAAGGATGAAACAATTTGGAGAAGCAT	4.4+/-1.0	20
ACAAGGATGAAACAATTTGGAGAAGCAG	4.8+/-0.9	29
CTCAGGATGAAACAATTTGGAGAAGCGC	2.25+/-0.29	41
CTCAGGATGAAACAATTTGGAGAAGCGA	1.62+/-0.31	29
TTTAGGATGAAACAATTTGGAGAAGTCA	8.7+/-1.0	91
TTTAGGATGAAACAATTTGGAGAAGTCC	20.7+/-1.9	78
GGAAGGATGAAACAATTTGGAGAAGAGT	14.1+/-1.4	104
GGAAGGATGAAACAATTTGGAGAAGAGG	8.4+/-0.6	130
GGAAGGATGAAACAATTTGGAGAAGAGA	8.7+/-1.1	55
GGAAGGATGAAACAATTTGGAGAAGAGC	7.3+/-0.7	73
TTGAGGATGAAACAATTTGGAGAAGAAC	9.8+/-1.2	55
TTGAGGATGAAACAATTTGGAGAAGAAA	6.7+/-0.6	63
TTGAGGATGAAACAATTTGGAGAAGAAG	9.6+/-0.7	81
GATAGGATGAAACAATTTGGAGAAGTTT	47+/-13	125
TTGAGGATGAAACAATTTGGAGAAGAAT	9.8+/-1.2	77
AAAAGGATGAAACAATTTGGAGAAGAGG	4.7+/-0.9	51
GGTAGGATGAAACAATTTGGAGAAGAGG	14.4+/-1.3	238
GGTAGGATGAAACAATTTGGAGAAGAGC	13.8+/-1.9	143
GGTAGGATGAAACAATTTGGAGAAGAGA	10.6+/-1.5	122
GTTAGGATGAAACAATTTGGAGAAGTGT	21.0+/-2.3	267
AAAAGGATGAAACAATTTGGAGAAGAGC	4.2+/-1.5	24
TTGAGGATGAAACAATTTGGAGAAGTTA	29+/-7	130
AACAGGATGAAACAATTTGGAGAAGCGG	3.2+/-0.5	62
AACAGGATGAAACAATTTGGAGAAGCGC	4.7+/-1.1	27
TTTAGGATGAAACAATTTGGAGAAGCAG	5.0+/-0.4	100
TCTAGGATGAAACAATTTGGAGAAGAGC	11.0+/-2.3	55
TTTAGGATGAAACAATTTGGAGAAGCAA	7.6+/-1.0	71
AGGAGGATGAAACAATTTGGAGAAGCGA	4.5+/-0.5	73
TTTAGGATGAAACAATTTGGAGAAGCAC	7.5+/-1.0	56
TTTAGGATGAAACAATTTGGAGAAGCAT	6.8+/-0.8	95
TGAAGGATGAAACAATTTGGAGAAGTTA	10.7+/-1.9	82
TGAAGGATGAAACAATTTGGAGAAGTTC	26+/-7	75
GTAAGGATGAAACAATTTGGAGAAGTAG	11.0+/-1.8	88
GTAAGGATGAAACAATTTGGAGAAGTAA	5.5+/-0.6	52
TACAGGATGAAACAATTTGGAGAAGTTG	8.0+/-1.4	76
TACAGGATGAAACAATTTGGAGAAGTTA	11.1+/-2.3	38
GTAAGGATGAAACAATTTGGAGAAGTAC	7.7+/-0.7	51
TACAGGATGAAACAATTTGGAGAAGTTT	11.9+/-1.9	79
GGCAGGATGAAACAATTTGGAGAAGAAT	8.5+/-0.9	65
AGGAGGATGAAACAATTTGGAGAAGATT	4.8+/-0.8	73
AAGAGGATGAAACAATTTGGAGAAGTAT	3.6+/-0.6	46
GTAAGGATGAAACAATTTGGAGAAGGAC	7.9+/-1.4	71
GTAAGGATGAAACAATTTGGAGAAGGAA	6.7+/-2.4	71
AAGAGGATGAAACAATTTGGAGAAGTAA	3.7+/-0.7	34
GGCAGGATGAAACAATTTGGAGAAGAAG	13.1+/-2.0	72
GCTAGGATGAAACAATTTGGAGAAGAGA	7.3+/-2.1	56
GGCAGGATGAAACAATTTGGAGAAGAAA	8.9+/-1.5	32
GCTAGGATGAAACAATTTGGAGAAGAGG	7.9+/-0.8	126
GGCAGGATGAAACAATTTGGAGAAGAAC	11.7+/-1.4	30
GCTAGGATGAAACAATTTGGAGAAGCCA	25+/-12	30
ACTAGGATGAAACAATTTGGAGAAGTCA	7.3+/-1.7	33
ACTAGGATGAAACAATTTGGAGAAGTCC	14.3+/-3.5	30
ACTAGGATGAAACAATTTGGAGAAGTCG	6.7+/-1.0	54
CTTAGGATGAAACAATTTGGAGAAGATC	5.1+/-0.9	57
CAAAGGATGAAACAATTTGGAGAAGAGC	7.6+/-2.2	29
GTAAGGATGAAACAATTTGGAGAAGTAT	7.8+/-0.7	81
ACTAGGATGAAACAATTTGGAGAAGTCT	8.4+/-0.9	49
ACGAGGATGAAACAATTTGGAGAAGACA	9.7+/-2.4	30
ACGAGGATGAAACAATTTGGAGAAGACC	20+/-13	25
ATTAGGATGAAACAATTTGGAGAAGTGC	9.7+/-1.4	113
ACGAGGATGAAACAATTTGGAGAAGACG	15+/-4	42
TTTAGGATGAAACAATTTGGAGAAGACT	9.1+/-0.8	87
TCGAGGATGAAACAATTTGGAGAAGCTC	23+/-6	55
CTTAGGATGAAACAATTTGGAGAAGATG	4.1+/-0.4	92
TCGAGGATGAAACAATTTGGAGAAGCTG	40+/-9	98
ACGAGGATGAAACAATTTGGAGAAGACT	17+/-5	44
AATAGGATGAAACAATTTGGAGAAGACC	10.5+/-1.6	20
TTTAGGATGAAACAATTTGGAGAAGACG	10.6+/-2.0	105
TTTAGGATGAAACAATTTGGAGAAGACA	6.1+/-0.7	54
TTTAGGATGAAACAATTTGGAGAAGACC	14.1+/-3.4	56
TCTAGGATGAAACAATTTGGAGAAGTTT	10.3+/-1.0	127
CATAGGATGAAACAATTTGGAGAAGCAA	5.2+/-0.9	18
CATAGGATGAAACAATTTGGAGAAGCAC	4.6+/-0.8	29
GGCAGGATGAAACAATTTGGAGAAGCGG	14.1+/-1.7	146
GGCAGGATGAAACAATTTGGAGAAGCGA	11.4+/-1.2	71
GGCAGGATGAAACAATTTGGAGAAGCGC	12.5+/-1.1	89
AATAGGATGAAACAATTTGGAGAAGACG	5.5+/-0.6	43
AGGAGGATGAAACAATTTGGAGAAGAGA	3.4+/-0.4	71
AGGAGGATGAAACAATTTGGAGAAGAGC	4.8+/-0.5	85
TCTAGGATGAAACAATTTGGAGAAGTTC	18+/-4	78
TCTAGGATGAAACAATTTGGAGAAGTTA	15.6+/-3.0	77
GGCAGGATGAAACAATTTGGAGAAGCGT	18.0+/-2.4	136
ACCAGGATGAAACAATTTGGAGAAGACT	7.1+/-3.2	17
ATAAGGATGAAACAATTTGGAGAAGTGT	13.3+/-2.0	110
ACCAGGATGAAACAATTTGGAGAAGACG	4.3+/-0.9	29
AGTAGGATGAAACAATTTGGAGAAGTAC	15.1+/-3.3	65
ACCAGGATGAAACAATTTGGAGAAGACC	10.2+/-3.1	15
ACAAGGATGAAACAATTTGGAGAAGAAC	4.0+/-1.3	10
AAAAGGATGAAACAATTTGGAGAAGTCT	15+/-5	31
TATAGGATGAAACAATTTGGAGAAGTTT	48+/-11	109
TCAAGGATGAAACAATTTGGAGAAGCTC	8.7+/-2.2	34
CTGAGGATGAAACAATTTGGAGAAGATC	2.3+/-0.4	34
TATAGGATGAAACAATTTGGAGAAGTTG	23.1+/-3.1	141
AAAAGGATGAAACAATTTGGAGAAGTCG	4.9+/-1.1	38
TATAGGATGAAACAATTTGGAGAAGTTA	33+/-9	83
TCAAGGATGAAACAATTTGGAGAAGCTA	6.3+/-1.7	38
TATAGGATGAAACAATTTGGAGAAGTTC	(0.9+/-2.7)e+02	93
AAAAGGATGAAACAATTTGGAGAAGTCC	7.3+/-1.4	21
TCAAGGATGAAACAATTTGGAGAAGCTG	7.3+/-1.1	56
ATCAGGATGAAACAATTTGGAGAAGCCA	(0.0+/-1.1)e+05	28
GCGAGGATGAAACAATTTGGAGAAGCGC	12.0+/-0.7	77
GCAAGGATGAAACAATTTGGAGAAGTAG	12.3+/-2.1	63
GCAAGGATGAAACAATTTGGAGAAGTAC	12.3+/-2.6	32
GACAGGATGAAACAATTTGGAGAAGTAT	10.8+/-2.4	49
GCAAGGATGAAACAATTTGGAGAAGTAA	6.4+/-1.3	25
TATAGGATGAAACAATTTGGAGAAGCAA	14.2+/-1.5	35
TATAGGATGAAACAATTTGGAGAAGCAC	47+/-9	42
ATCAGGATGAAACAATTTGGAGAAGAAT	(5+/-5)e+01	33
TATAGGATGAAACAATTTGGAGAAGCAG	34+/-7	56
GACAGGATGAAACAATTTGGAGAAGTAC	27+/-8	30
GCAAGGATGAAACAATTTGGAGAAGTAT	10.7+/-1.5	56
GACAGGATGAAACAATTTGGAGAAGTAA	9.5+/-1.8	42
GACAGGATGAAACAATTTGGAGAAGTAG	7.5+/-1.0	41
ATCAGGATGAAACAATTTGGAGAAGAAA	(0+/-4)e+05	25
ATCAGGATGAAACAATTTGGAGAAGAAC	25+/-11	27
CATAGGATGAAACAATTTGGAGAAGACA	6.0+/-1.2	21
CATAGGATGAAACAATTTGGAGAAGACC	5.9+/-0.7	28
CATAGGATGAAACAATTTGGAGAAGTCA	6.4+/-1.5	39
TTAAGGATGAAACAATTTGGAGAAGATC	31+/-5	44
CATAGGATGAAACAATTTGGAGAAGTCC	8.1+/-0.7	25
TTAAGGATGAAACAATTTGGAGAAGATA	27+/-6	47
TTAAGGATGAAACAATTTGGAGAAGATG	50+/-13	81
CATAGGATGAAACAATTTGGAGAAGTCG	3.8+/-0.4	67
AGAAGGATGAAACAATTTGGAGAAGATG	8.2+/-1.3	66
AGAAGGATGAAACAATTTGGAGAAGATC	9.6+/-2.3	32
TTAAGGATGAAACAATTTGGAGAAGATT	18.5+/-1.4	82
AGAAGGATGAAACAATTTGGAGAAGATA	5.7+/-2.9	28
CTTAGGATGAAACAATTTGGAGAAGTAG	4.3+/-0.8	92
GGGAGGATGAAACAATTTGGAGAAGCTT	14.2+/-1.4	145
CTTAGGATGAAACAATTTGGAGAAGTAC	4.9+/-0.6	48
CTTAGGATGAAACAATTTGGAGAAGTAA	3.00+/-0.32	52
GGGAGGATGAAACAATTTGGAGAAGCTA	10.9+/-1.9	89
CTTAGGATGAAACAATTTGGAGAAGTAT	3.22+/-0.27	75
GGGAGGATGAAACAATTTGGAGAAGCTC	15.5+/-1.6	98
GGGAGGATGAAACAATTTGGAGAAGCTG	11.7+/-1.0	193
GGTAGGATGAAACAATTTGGAGAAGAGT	17.7+/-2.6	190
AAGAGGATGAAACAATTTGGAGAAGCCT	(0.0+/-1.1)e+04	40
ACTAGGATGAAACAATTTGGAGAAGCGT	8.1+/-1.3	86
CGAAGGATGAAACAATTTGGAGAAGTAC	9.5+/-1.9	28
AAGAGGATGAAACAATTTGGAGAAGCCG	6.3+/-0.9	42
AAGAGGATGAAACAATTTGGAGAAGCCA	8.7+/-1.6	28
CGAAGGATGAAACAATTTGGAGAAGCCC	(5+/-6)e+01	22
ACTAGGATGAAACAATTTGGAGAAGCGG	3.47+/-0.28	77
CGAAGGATGAAACAATTTGGAGAAGCCA	31+/-8	24
CGAAGGATGAAACAATTTGGAGAAGCCG	11.1+/-1.6	48
ACTAGGATGAAACAATTTGGAGAAGCGC	7.1+/-1.0	53
ACTAGGATGAAACAATTTGGAGAAGCGA	4.1+/-0.4	45
ATGAGGATGAAACAATTTGGAGAAGTCT	17.4+/-2.6	83
AATAGGATGAAACAATTTGGAGAAGTTC	9.7+/-1.5	55
AATAGGATGAAACAATTTGGAGAAGTTA	6.5+/-0.8	56
AAAAGGATGAAACAATTTGGAGAAGCTT	3.9+/-0.6	40
AATAGGATGAAACAATTTGGAGAAGTTT	12.4+/-2.5	78
ATGAGGATGAAACAATTTGGAGAAGTCC	24.4+/-2.8	68
ATGAGGATGAAACAATTTGGAGAAGTCA	15+/-5	55
AGGAGGATGAAACAATTTGGAGAAGCGC	4.7+/-0.5	77
AAAAGGATGAAACAATTTGGAGAAGCTC	6.5+/-1.2	21
TCTAGGATGAAACAATTTGGAGAAGAGA	40+/-18	58
GCCAGGATGAAACAATTTGGAGAAGCGA	14.0+/-3.3	47
GGAAGGATGAAACAATTTGGAGAAGCTG	9.2+/-0.8	89
GCCAGGATGAAACAATTTGGAGAAGCGC	11.4+/-1.6	41
GGAAGGATGAAACAATTTGGAGAAGCTC	13.4+/-1.5	39
GCCAGGATGAAACAATTTGGAGAAGCGG	13.5+/-2.2	72
GGAAGGATGAAACAATTTGGAGAAGCTA	9.9+/-1.3	50
GCCAGGATGAAACAATTTGGAGAAGAGG	16.4+/-2.4	66
GGAAGGATGAAACAATTTGGAGAAGCTT	10.5+/-0.8	81
GTAAGGATGAAACAATTTGGAGAAGAAC	6.2+/-0.5	41
GCCAGGATGAAACAATTTGGAGAAGAGC	10.5+/-1.2	48
CCCAGGATGAAACAATTTGGAGAAGCCT	7.6+/-1.8	24
GCCAGGATGAAACAATTTGGAGAAGAGA	10.5+/-1.8	33
TGAAGGATGAAACAATTTGGAGAAGTCG	13.0+/-1.7	87
TGAAGGATGAAACAATTTGGAGAAGTCA	14+/-6	49
TGAAGGATGAAACAATTTGGAGAAGTCC	49+/-30	42
CGCAGGATGAAACAATTTGGAGAAGCAG	3.6+/-0.6	37
TCGAGGATGAAACAATTTGGAGAAGAGG	35+/-9	124
GGTAGGATGAAACAATTTGGAGAAGTCT	38+/-7	139
CGCAGGATGAAACAATTTGGAGAAGCAC	5.1+/-0.5	27
TCGAGGATGAAACAATTTGGAGAAGAGC	(6+/-6)e+01	74
CGCAGGATGAAACAATTTGGAGAAGCAA	7.4+/-2.5	30
TCGAGGATGAAACAATTTGGAGAAGAGA	17.9+/-2.3	70
GATAGGATGAAACAATTTGGAGAAGCAT	9.0+/-1.4	60
AACAGGATGAAACAATTTGGAGAAGATC	3.8+/-0.9	23
AACAGGATGAAACAATTTGGAGAAGATA	6.1+/-1.4	19
GGTAGGATGAAACAATTTGGAGAAGTCG	29+/-4	209
CGCAGGATGAAACAATTTGGAGAAGCAT	4.5+/-0.7	41
GGTAGGATGAAACAATTTGGAGAAGTCC	76+/-19	90
GATAGGATGAAACAATTTGGAGAAGCAA	14+/-5	37
AACAGGATGAAACAATTTGGAGAAGATT	6.1+/-1.8	19
GATAGGATGAAACAATTTGGAGAAGCAC	11.3+/-2.4	41
AACAGGATGAAACAATTTGGAGAAGTTG	8.5+/-1.3	46
GATAGGATGAAACAATTTGGAGAAGCAG	8.7+/-0.6	70
CAGAGGATGAAACAATTTGGAGAAGCTG	7.2+/-1.3	61
CAGAGGATGAAACAATTTGGAGAAGCTC	6.5+/-1.3	30
GGTAGGATGAAACAATTTGGAGAAGATC	20.0+/-3.0	96
GGTAGGATGAAACAATTTGGAGAAGATA	14.8+/-2.7	85
GGTAGGATGAAACAATTTGGAGAAGATG	16.1+/-1.6	166
TACAGGATGAAACAATTTGGAGAAGCCC	19+/-13	22
TACAGGATGAAACAATTTGGAGAAGCCA	17+/-4	24
TACAGGATGAAACAATTTGGAGAAGCCG	6.1+/-1.4	36
GGTAGGATGAAACAATTTGGAGAAGATT	14.8+/-1.6	147
CTAAGGATGAAACAATTTGGAGAAGCCA	2.9+/-1.0	16
CTAAGGATGAAACAATTTGGAGAAGCCC	7+/-7	18
GATAGGATGAAACAATTTGGAGAAGACT	20.1+/-3.2	47
CCTAGGATGAAACAATTTGGAGAAGTCT	2.71+/-0.32	38
GATAGGATGAAACAATTTGGAGAAGACA	10.6+/-1.6	27
GATAGGATGAAACAATTTGGAGAAGACC	17.7+/-3.4	31
CTAAGGATGAAACAATTTGGAGAAGCCT	49+/-26	30
GATAGGATGAAACAATTTGGAGAAGACG	17.2+/-2.2	70
CCTAGGATGAAACAATTTGGAGAAGTCC	1.74+/-0.18	36
GTTAGGATGAAACAATTTGGAGAAGTTC	31+/-5	135
CATAGGATGAAACAATTTGGAGAAGCTC	6.8+/-0.8	29
ATTAGGATGAAACAATTTGGAGAAGTCT	10.7+/-0.6	91
GTTAGGATGAAACAATTTGGAGAAGTTT	51+/-11	219
TACAGGATGAAACAATTTGGAGAAGAAC	11+/-4	26
TACAGGATGAAACAATTTGGAGAAGAAA	6.0+/-1.4	10
TACAGGATGAAACAATTTGGAGAAGAAG	5.8+/-1.0	32
CATAGGATGAAACAATTTGGAGAAGCTG	5.4+/-0.8	71
GTGAGGATGAAACAATTTGGAGAAGTCT	18.9+/-1.8	115
TACAGGATGAAACAATTTGGAGAAGAAT	10+/-4	24
GTGAGGATGAAACAATTTGGAGAAGTCA	17.3+/-2.7	102
GTGAGGATGAAACAATTTGGAGAAGTCC	42+/-6	82
TTCAGGATGAAACAATTTGGAGAAGTAC	17+/-6	55
GTGAGGATGAAACAATTTGGAGAAGTCG	18.2+/-2.2	190
CGCAGGATGAAACAATTTGGAGAAGTTG	8.1+/-1.4	84
AACAGGATGAAACAATTTGGAGAAGAAA	10+/-5	11
ACAAGGATGAAACAATTTGGAGAAGTAT	5.1+/-1.1	38
ACAAGGATGAAACAATTTGGAGAAGTAA	4.3+/-1.4	31
ACAAGGATGAAACAATTTGGAGAAGTAC	18+/-11	23
TACAGGATGAAACAATTTGGAGAAGTGC	6.0+/-0.8	74
ATCAGGATGAAACAATTTGGAGAAGCTA	(9+/-8)e+01	39
CGCAGGATGAAACAATTTGGAGAAGTTA	11.1+/-2.5	45
ATCAGGATGAAACAATTTGGAGAAGCTC	66+/-25	33
ATCAGGATGAAACAATTTGGAGAAGCTT	(9+/-6)e+01	68
AGAAGGATGAAACAATTTGGAGAAGCAC	7.4+/-1.6	23
AGAAGGATGAAACAATTTGGAGAAGCAA	3.5+/-0.8	21
AGAAGGATGAAACAATTTGGAGAAGCAG	5.7+/-0.8	35
GTTAGGATGAAACAATTTGGAGAAGACT	15.5+/-1.0	82
AGCAGGATGAAACAATTTGGAGAAGACA	7.9+/-3.2	22
AGCAGGATGAAACAATTTGGAGAAGACC	(0.0+/-3.4)e+05	19
AGTAGGATGAAACAATTTGGAGAAGCAC	15+/-5	53
AGCAGGATGAAACAATTTGGAGAAGACG	7.1+/-0.9	53
AGTAGGATGAAACAATTTGGAGAAGCAG	14.2+/-3.1	69
GTTAGGATGAAACAATTTGGAGAAGACA	17.5+/-2.3	60
TAGAGGATGAAACAATTTGGAGAAGTAG	3.7+/-0.4	86
GTTAGGATGAAACAATTTGGAGAAGACC	18.1+/-3.0	48
AATAGGATGAAACAATTTGGAGAAGTCA	10.4+/-3.5	46
GTTAGGATGAAACAATTTGGAGAAGACG	17.5+/-1.4	113
AGAAGGATGAAACAATTTGGAGAAGCAT	8.0+/-1.9	36
GTGAGGATGAAACAATTTGGAGAAGCAG	10.5+/-0.8	121
AGTAGGATGAAACAATTTGGAGAAGCAT	11.1+/-2.7	74
AGCAGGATGAAACAATTTGGAGAAGACT	17+/-6	25
GTGAGGATGAAACAATTTGGAGAAGCAC	10.6+/-1.0	75
AGAAGGATGAAACAATTTGGAGAAGAGC	5.6+/-1.2	35
TAGAGGATGAAACAATTTGGAGAAGTAC	2.65+/-0.29	51
AGAAGGATGAAACAATTTGGAGAAGAGA	4.9+/-0.7	42
TAGAGGATGAAACAATTTGGAGAAGTAA	2.8+/-0.4	47
TTAAGGATGAAACAATTTGGAGAAGCGA	24+/-4	53
TTAAGGATGAAACAATTTGGAGAAGCGC	48+/-10	61
TTAAGGATGAAACAATTTGGAGAAGCGG	20.9+/-2.1	114
TTAAGGATGAAACAATTTGGAGAAGAGG	23.1+/-3.0	106
TTAAGGATGAAACAATTTGGAGAAGAGC	19.3+/-2.2	54
TTAAGGATGAAACAATTTGGAGAAGAGA	19.4+/-3.2	50
TCTAGGATGAAACAATTTGGAGAAGTAA	12.8+/-3.2	55
TCTAGGATGAAACAATTTGGAGAAGTAC	12.8+/-2.5	40
GTGAGGATGAAACAATTTGGAGAAGACT	12.9+/-0.7	79
ACCAGGATGAAACAATTTGGAGAAGTAG	4.6+/-0.8	31
ACCAGGATGAAACAATTTGGAGAAGTAC	12+/-5	32
AGTAGGATGAAACAATTTGGAGAAGACG	13.8+/-1.7	82
ACGAGGATGAAACAATTTGGAGAAGTCT	23+/-7	53
ACCAGGATGAAACAATTTGGAGAAGTAT	6.5+/-1.4	40
GTGAGGATGAAACAATTTGGAGAAGACG	13.1+/-0.8	115
AGTAGGATGAAACAATTTGGAGAAGACT	22+/-7	69
GTGAGGATGAAACAATTTGGAGAAGACA	10.3+/-0.9	62
GTGAGGATGAAACAATTTGGAGAAGACC	20.8+/-2.1	60
ACGAGGATGAAACAATTTGGAGAAGTCC	34+/-15	42
GGAAGGATGAAACAATTTGGAGAAGTGA	15.6+/-3.1	92
TAGAGGATGAAACAATTTGGAGAAGTAT	2.94+/-0.19	81
GCTAGGATGAAACAATTTGGAGAAGAGC	7.8+/-1.4	72
CGGAGGATGAAACAATTTGGAGAAGCTT	6.6+/-0.9	66
AAGAGGATGAAACAATTTGGAGAAGTAC	4.4+/-0.5	40
GGAAGGATGAAACAATTTGGAGAAGTGT	16.4+/-1.6	159
CGGAGGATGAAACAATTTGGAGAAGCTA	6.1+/-0.8	50
CGGAGGATGAAACAATTTGGAGAAGCTC	7.2+/-0.9	58
GGAAGGATGAAACAATTTGGAGAAGCGC	10.5+/-1.2	70
GGAAGGATGAAACAATTTGGAGAAGCGA	9.1+/-0.9	70
GGAAGGATGAAACAATTTGGAGAAGCGG	9.8+/-0.8	153
GAAAGGATGAAACAATTTGGAGAAGTCA	12.7+/-3.2	39
TAAAGGATGAAACAATTTGGAGAAGTCC	11.8+/-1.4	28
TAAAGGATGAAACAATTTGGAGAAGTCA	6.8+/-1.7	37
TAGAGGATGAAACAATTTGGAGAAGCTT	4.4+/-0.5	78
TAAAGGATGAAACAATTTGGAGAAGTCG	6.2+/-1.0	57
AGGAGGATGAAACAATTTGGAGAAGTCC	26+/-4	52
GGAAGGATGAAACAATTTGGAGAAGCGT	19.9+/-3.1	118
TAGAGGATGAAACAATTTGGAGAAGCTG	3.8+/-0.5	75
TAGAGGATGAAACAATTTGGAGAAGCTC	4.4+/-0.4	56
TAGAGGATGAAACAATTTGGAGAAGCTA	3.6+/-0.5	53
GGGAGGATGAAACAATTTGGAGAAGCCG	11.6+/-0.9	119
GGGAGGATGAAACAATTTGGAGAAGCCA	25+/-5	76
TGTAGGATGAAACAATTTGGAGAAGCGA	10.3+/-1.7	107
TGTAGGATGAAACAATTTGGAGAAGCGC	18.5+/-2.9	120
GTAAGGATGAAACAATTTGGAGAAGCCA	17.3+/-2.4	34
AACAGGATGAAACAATTTGGAGAAGAGC	4.4+/-1.5	29
GCAAGGATGAAACAATTTGGAGAAGATA	7.2+/-1.0	30
CAGAGGATGAAACAATTTGGAGAAGAAA	7.5+/-2.0	17
GCAAGGATGAAACAATTTGGAGAAGATC	14+/-4	33
GCAAGGATGAAACAATTTGGAGAAGATG	8.8+/-0.9	64
TTGAGGATGAAACAATTTGGAGAAGTCC	42+/-7	71
TTGAGGATGAAACAATTTGGAGAAGACT	16.2+/-1.8	81
GCAAGGATGAAACAATTTGGAGAAGATT	10.3+/-1.0	45
TTGAGGATGAAACAATTTGGAGAAGACA	15.0+/-1.4	58
TTGAGGATGAAACAATTTGGAGAAGACC	47+/-10	59
TTGAGGATGAAACAATTTGGAGAAGACG	18.5+/-1.6	99
ACAAGGATGAAACAATTTGGAGAAGCCG	6.3+/-1.0	22
TGCAGGATGAAACAATTTGGAGAAGTGC	64+/-18	100
ACGAGGATGAAACAATTTGGAGAAGCTT	11.1+/-2.1	49
GGAAGGATGAAACAATTTGGAGAAGAAT	6.7+/-0.6	42
GGAAGGATGAAACAATTTGGAGAAGAAC	7.4+/-0.7	34
GGAAGGATGAAACAATTTGGAGAAGAAA	8.6+/-1.9	30
GGAAGGATGAAACAATTTGGAGAAGAAG	9.3+/-1.4	58
GTGAGGATGAAACAATTTGGAGAAGTAG	13.3+/-1.3	187
TAAAGGATGAAACAATTTGGAGAAGATG	5.6+/-1.5	52
TAAAGGATGAAACAATTTGGAGAAGATC	5.1+/-0.5	30
TAAAGGATGAAACAATTTGGAGAAGATA	4.3+/-0.6	29
TACAGGATGAAACAATTTGGAGAAGCTT	7.2+/-1.1	51
AACAGGATGAAACAATTTGGAGAAGCAT	8+/-5	27
TACAGGATGAAACAATTTGGAGAAGCTC	16+/-6	29
TACAGGATGAAACAATTTGGAGAAGCTA	6.8+/-1.0	33
TAAAGGATGAAACAATTTGGAGAAGATT	3.9+/-0.6	40
TACAGGATGAAACAATTTGGAGAAGCTG	10.4+/-1.7	53
AACAGGATGAAACAATTTGGAGAAGCAC	6.2+/-2.0	26
AACAGGATGAAACAATTTGGAGAAGCAA	7+/-4	15
AACAGGATGAAACAATTTGGAGAAGCAG	3.6+/-0.6	27
AGCAGGATGAAACAATTTGGAGAAGCTG	16.5+/-3.4	60
AATAGGATGAAACAATTTGGAGAAGCTC	7.3+/-0.8	32
TTTAGGATGAAACAATTTGGAGAAGCCA	18.1+/-2.5	53
AGCAGGATGAAACAATTTGGAGAAGCTC	11.5+/-2.8	40
AATAGGATGAAACAATTTGGAGAAGCTG	4.2+/-0.5	66
AGCAGGATGAAACAATTTGGAGAAGCTA	8.6+/-1.5	33
AGCAGGATGAAACAATTTGGAGAAGCTT	11.7+/-1.5	57
AATAGGATGAAACAATTTGGAGAAGCTT	9.4+/-2.0	59
TTTAGGATGAAACAATTTGGAGAAGCCT	52+/-15	100
AATAGGATGAAACAATTTGGAGAAGCCG	5.9+/-0.7	35
GATAGGATGAAACAATTTGGAGAAGATG	11.8+/-1.1	91
GATAGGATGAAACAATTTGGAGAAGATA	14+/-6	45
GATAGGATGAAACAATTTGGAGAAGATC	10.5+/-1.8	35
GGCAGGATGAAACAATTTGGAGAAGAGT	11.5+/-0.8	115
GCTAGGATGAAACAATTTGGAGAAGAAA	5.9+/-1.0	33
GCTAGGATGAAACAATTTGGAGAAGAAC	10.1+/-1.9	36
AAGAGGATGAAACAATTTGGAGAAGTCC	16.3+/-2.5	37
GCTAGGATGAAACAATTTGGAGAAGAAG	11.3+/-2.0	64
GGCAGGATGAAACAATTTGGAGAAGAGC	12.1+/-1.6	71
TCGAGGATGAAACAATTTGGAGAAGCTA	32+/-10	59
GGCAGGATGAAACAATTTGGAGAAGAGA	10.4+/-2.0	77
GGCAGGATGAAACAATTTGGAGAAGAGG	14.9+/-1.8	148
AAGAGGATGAAACAATTTGGAGAAGTCT	20+/-6	50
GCTAGGATGAAACAATTTGGAGAAGAAT	12+/-4	53
GTAAGGATGAAACAATTTGGAGAAGTCT	18.6+/-2.7	77
TTTAGGATGAAACAATTTGGAGAAGAAT	9.9+/-1.2	88
TTTAGGATGAAACAATTTGGAGAAGAAC	7.3+/-0.8	54
TTTAGGATGAAACAATTTGGAGAAGAAA	8.9+/-1.2	56
TTTAGGATGAAACAATTTGGAGAAGAAG	7.1+/-0.9	98
CATAGGATGAAACAATTTGGAGAAGCCC	16+/-6	23
CATAGGATGAAACAATTTGGAGAAGCCA	11.5+/-1.6	23
CATAGGATGAAACAATTTGGAGAAGCCG	4.07+/-0.31	39
GCTAGGATGAAACAATTTGGAGAAGCCG	17.9+/-3.4	55
GGCAGGATGAAACAATTTGGAGAAGCAC	15.8+/-3.1	46
GACAGGATGAAACAATTTGGAGAAGCGG	8.9+/-1.0	86
GGCAGGATGAAACAATTTGGAGAAGCAA	8.9+/-1.7	40
GGCAGGATGAAACAATTTGGAGAAGCAG	12.1+/-1.4	86
GGCAGGATGAAACAATTTGGAGAAGTAC	18.9+/-3.5	60
CTTAGGATGAAACAATTTGGAGAAGATT	3.9+/-0.4	80
GGCAGGATGAAACAATTTGGAGAAGCAT	14.4+/-2.0	73
ATAAGGATGAAACAATTTGGAGAAGTAC	7.2+/-1.6	33
GTAAGGATGAAACAATTTGGAGAAGTCG	9.5+/-0.7	102
ATAAGGATGAAACAATTTGGAGAAGTAA	5.5+/-1.1	38
GTAAGGATGAAACAATTTGGAGAAGAAT	5.8+/-0.6	55
AGTAGGATGAAACAATTTGGAGAAGTCC	51+/-28	58
ATAAGGATGAAACAATTTGGAGAAGTAT	7.1+/-1.4	59
AGTAGGATGAAACAATTTGGAGAAGTCT	21.3+/-3.4	97
GTAAGGATGAAACAATTTGGAGAAGAAG	7.0+/-0.6	66
GTAAGGATGAAACAATTTGGAGAAGAAA	5.5+/-0.7	34
ATTAGGATGAAACAATTTGGAGAAGCGC	7.8+/-0.6	86
TAGAGGATGAAACAATTTGGAGAAGAGG	2.74+/-0.24	103
TAGAGGATGAAACAATTTGGAGAAGAGA	2.53+/-0.33	49
TAGAGGATGAAACAATTTGGAGAAGAGC	1.91+/-0.21	59
CATAGGATGAAACAATTTGGAGAAGCAG	3.25+/-0.30	44
AAAAGGATGAAACAATTTGGAGAAGTAC	6.7+/-3.4	20
AGGAGGATGAAACAATTTGGAGAAGAGT	4.04+/-0.32	120
CACAGGATGAAACAATTTGGAGAAGCCC	25+/-10	13
ATCAGGATGAAACAATTTGGAGAAGCAG	(8+/-4)e+01	44
CACAGGATGAAACAATTTGGAGAAGCCA	4.5+/-1.2	10
GGGAGGATGAAACAATTTGGAGAAGTTT	48+/-12	216
ATCAGGATGAAACAATTTGGAGAAGCAT	78+/-27	43
GGGAGGATGAAACAATTTGGAGAAGTTC	42+/-15	154
GGGAGGATGAAACAATTTGGAGAAGTTA	14.9+/-1.7	160
CACAGGATGAAACAATTTGGAGAAGCCT	33+/-21	26
TTGAGGATGAAACAATTTGGAGAAGTCT	27.6+/-3.4	154
ATCAGGATGAAACAATTTGGAGAAGACT	41+/-34	27
GACAGGATGAAACAATTTGGAGAAGTGA	12.9+/-2.0	60
GACAGGATGAAACAATTTGGAGAAGTGC	14.4+/-2.7	58
CATAGGATGAAACAATTTGGAGAAGAAT	4.4+/-0.7	33
GTAAGGATGAAACAATTTGGAGAAGCCG	9.6+/-0.6	62
TTGAGGATGAAACAATTTGGAGAAGTCA	(7+/-4)e+01	79
ATCAGGATGAAACAATTTGGAGAAGACA	(7+/-6)e+01	29
CATAGGATGAAACAATTTGGAGAAGAAC	4.2+/-0.6	18
CATAGGATGAAACAATTTGGAGAAGAAA	4.2+/-0.7	23
GACAGGATGAAACAATTTGGAGAAGTGT	23+/-4	88
CATAGGATGAAACAATTTGGAGAAGAAG	4.9+/-0.7	38
CATAGGATGAAACAATTTGGAGAAGCAT	4.9+/-0.9	44
TTCAGGATGAAACAATTTGGAGAAGCTC	32+/-20	57
AGGAGGATGAAACAATTTGGAGAAGAGG	5.2+/-0.6	155
CGGAGGATGAAACAATTTGGAGAAGTTT	15.0+/-2.7	113
CGAAGGATGAAACAATTTGGAGAAGCAA	6.5+/-2.0	19
CGAAGGATGAAACAATTTGGAGAAGCAC	9+/-4	20
TGGAGGATGAAACAATTTGGAGAAGTCA	8.5+/-0.9	80
TGAAGGATGAAACAATTTGGAGAAGCTT	14.1+/-3.0	68
ATGAGGATGAAACAATTTGGAGAAGTAA	7.9+/-1.3	63
ATGAGGATGAAACAATTTGGAGAAGTAC	12.6+/-2.3	68
TATAGGATGAAACAATTTGGAGAAGAAG	20.9+/-2.2	34
ATGAGGATGAAACAATTTGGAGAAGTAT	15+/-4	92
TATAGGATGAAACAATTTGGAGAAGAAC	24.0+/-2.8	34
ATTAGGATGAAACAATTTGGAGAAGAAC	7.3+/-0.9	47
TATAGGATGAAACAATTTGGAGAAGAAA	18.0+/-3.5	34
TGGAGGATGAAACAATTTGGAGAAGTCT	41+/-11	136
CTAAGGATGAAACAATTTGGAGAAGACC	1.8+/-0.4	24
AGGAGGATGAAACAATTTGGAGAAGCTT	7.3+/-0.9	98
GCAAGGATGAAACAATTTGGAGAAGAGA	8.2+/-1.7	42
GCAAGGATGAAACAATTTGGAGAAGAGC	7.5+/-1.6	38
GGTAGGATGAAACAATTTGGAGAAGTAA	9.8+/-1.1	89
CTGAGGATGAAACAATTTGGAGAAGTAA	2.77+/-0.20	52
AGGAGGATGAAACAATTTGGAGAAGCTC	9.4+/-1.7	62
TCTAGGATGAAACAATTTGGAGAAGATA	9.3+/-1.1	46
AGGAGGATGAAACAATTTGGAGAAGCTG	7.4+/-0.9	99
GATAGGATGAAACAATTTGGAGAAGCCA	(0.0+/-2.6)e+05	32
GGTAGGATGAAACAATTTGGAGAAGTAT	17.6+/-3.3	142
CTGAGGATGAAACAATTTGGAGAAGTAT	5.3+/-1.2	67
GCAAGGATGAAACAATTTGGAGAAGCGC	13.1+/-1.9	55
ATTAGGATGAAACAATTTGGAGAAGATG	7.5+/-0.8	102
GCAAGGATGAAACAATTTGGAGAAGCGA	8.4+/-1.1	47
TATAGGATGAAACAATTTGGAGAAGAAT	16.2+/-1.5	48
GGAAGGATGAAACAATTTGGAGAAGTTA	18.1+/-3.5	73
GGAAGGATGAAACAATTTGGAGAAGTTC	28+/-6	82
GGAAGGATGAAACAATTTGGAGAAGTTG	18.3+/-2.7	145
GGAAGGATGAAACAATTTGGAGAAGTTT	41+/-9	139
CTCAGGATGAAACAATTTGGAGAAGATA	2.11+/-0.28	23
CTCAGGATGAAACAATTTGGAGAAGATC	1.91+/-0.31	26
CTCAGGATGAAACAATTTGGAGAAGATG	1.74+/-0.26	51
CTCAGGATGAAACAATTTGGAGAAGATT	2.2+/-0.4	41
TGGAGGATGAAACAATTTGGAGAAGATG	5.2+/-0.5	147
TGGAGGATGAAACAATTTGGAGAAGATC	5.5+/-0.6	71
GACAGGATGAAACAATTTGGAGAAGATT	12.1+/-2.1	55
GATAGGATGAAACAATTTGGAGAAGAAG	11.8+/-1.6	56
GATAGGATGAAACAATTTGGAGAAGAAC	16+/-5	31
GATAGGATGAAACAATTTGGAGAAGAAA	6.9+/-1.0	36
CCTAGGATGAAACAATTTGGAGAAGTAG	1.16+/-0.21	41
GTCAGGATGAAACAATTTGGAGAAGAGG	15.3+/-2.1	138
GTCAGGATGAAACAATTTGGAGAAGAGA	16.8+/-2.8	72
GTCAGGATGAAACAATTTGGAGAAGAGC	13.2+/-2.3	87
GATAGGATGAAACAATTTGGAGAAGAAT	9.1+/-1.6	49
GACAGGATGAAACAATTTGGAGAAGATG	22+/-5	56
GACAGGATGAAACAATTTGGAGAAGATC	13.5+/-2.6	34
TGCAGGATGAAACAATTTGGAGAAGTCG	60+/-24	110
TGCAGGATGAAACAATTTGGAGAAGTCA	10.4+/-1.8	59
TGAAGGATGAAACAATTTGGAGAAGCTC	47+/-20	51
TGCAGGATGAAACAATTTGGAGAAGAAG	15.0+/-3.3	69
TGCAGGATGAAACAATTTGGAGAAGAAA	14+/-5	31
TGCAGGATGAAACAATTTGGAGAAGAAC	13+/-4	33
TGAAGGATGAAACAATTTGGAGAAGCTA	8.7+/-1.1	49
CTAAGGATGAAACAATTTGGAGAAGCAC	3.01+/-0.32	19
ACCAGGATGAAACAATTTGGAGAAGATA	6.7+/-3.2	16
ACCAGGATGAAACAATTTGGAGAAGATC	5.5+/-0.7	20
ACCAGGATGAAACAATTTGGAGAAGATG	5.8+/-1.5	37
GACAGGATGAAACAATTTGGAGAAGCGA	13.6+/-1.5	33
ACCAGGATGAAACAATTTGGAGAAGATT	12+/-7	31
CGCAGGATGAAACAATTTGGAGAAGCCG	8.1+/-1.3	34
CGCAGGATGAAACAATTTGGAGAAGCCA	22+/-4	19
ACAAGGATGAAACAATTTGGAGAAGTCC	10.0+/-2.5	25
TAAAGGATGAAACAATTTGGAGAAGCGC	4.3+/-0.5	43
TACAGGATGAAACAATTTGGAGAAGTAC	6.2+/-0.8	34
TACAGGATGAAACAATTTGGAGAAGTAG	6.7+/-0.6	60
TACAGGATGAAACAATTTGGAGAAGAGA	6.7+/-0.9	30
ACAAGGATGAAACAATTTGGAGAAGTCT	8.6+/-2.3	40
TACAGGATGAAACAATTTGGAGAAGAGC	4.2+/-0.5	42
TACAGGATGAAACAATTTGGAGAAGAGG	4.7+/-0.7	64
TGCAGGATGAAACAATTTGGAGAAGCCG	61+/-15	68
TGCAGGATGAAACAATTTGGAGAAGCCA	16+/-5	35
CGGAGGATGAAACAATTTGGAGAAGTGC	4.3+/-0.5	79
CGGAGGATGAAACAATTTGGAGAAGTGA	6.9+/-1.3	87
CGGAGGATGAAACAATTTGGAGAAGTGT	9.3+/-1.6	146
AGTAGGATGAAACAATTTGGAGAAGCCG	10.2+/-0.9	76
AGTAGGATGAAACAATTTGGAGAAGCCA	36+/-11	44
GTGAGGATGAAACAATTTGGAGAAGCCA	21.2+/-1.8	66
GTGAGGATGAAACAATTTGGAGAAGCCG	13.6+/-0.9	114
CTTAGGATGAAACAATTTGGAGAAGAGA	2.9+/-0.4	43
TATAGGATGAAACAATTTGGAGAAGTCA	24+/-5	53
CTTAGGATGAAACAATTTGGAGAAGAGC	2.28+/-0.22	61
CTTAGGATGAAACAATTTGGAGAAGCGT	3.8+/-0.5	110
CTTAGGATGAAACAATTTGGAGAAGAGG	2.4+/-0.4	81
TATAGGATGAAACAATTTGGAGAAGTCG	27.2+/-3.2	82
TCTAGGATGAAACAATTTGGAGAAGTCC	7.2+/-0.7	47
CTTAGGATGAAACAATTTGGAGAAGCGG	2.9+/-0.4	130
CTTAGGATGAAACAATTTGGAGAAGCGC	5.0+/-0.4	57
CTTAGGATGAAACAATTTGGAGAAGAGT	3.1+/-0.4	105
CTTAGGATGAAACAATTTGGAGAAGCGA	3.4+/-0.4	56
AAGAGGATGAAACAATTTGGAGAAGCTA	4.4+/-0.6	29
AAGAGGATGAAACAATTTGGAGAAGCTC	10.0+/-1.6	46
TGAAGGATGAAACAATTTGGAGAAGAGA	5.4+/-0.5	51
GTGAGGATGAAACAATTTGGAGAAGAAT	8.6+/-1.0	90
AAGAGGATGAAACAATTTGGAGAAGCTG	4.9+/-0.7	59
GAGAGGATGAAACAATTTGGAGAAGCCA	17.2+/-2.6	38
GAGAGGATGAAACAATTTGGAGAAGCCG	6.77+/-0.30	52
GTGAGGATGAAACAATTTGGAGAAGAAC	10.5+/-1.6	55
GTGAGGATGAAACAATTTGGAGAAGAAA	9.7+/-1.4	55
GTGAGGATGAAACAATTTGGAGAAGAAG	12.4+/-1.8	103
ACGAGGATGAAACAATTTGGAGAAGTAG	4.6+/-1.1	72
GAGAGGATGAAACAATTTGGAGAAGCCT	(1.3+/-0.9)e+02	61
AAAAGGATGAAACAATTTGGAGAAGAAA	4.9+/-1.3	15
AGTAGGATGAAACAATTTGGAGAAGAAT	7.6+/-1.0	51
AGTAGGATGAAACAATTTGGAGAAGAAG	11.0+/-2.4	79
TAAAGGATGAAACAATTTGGAGAAGTAA	4.8+/-1.3	29
TAAAGGATGAAACAATTTGGAGAAGTAC	7.1+/-1.6	33
GCCAGGATGAAACAATTTGGAGAAGATC	12.7+/-1.1	30
GCCAGGATGAAACAATTTGGAGAAGATA	10.4+/-1.8	27
GCCAGGATGAAACAATTTGGAGAAGATG	12.9+/-1.1	61
AGGAGGATGAAACAATTTGGAGAAGTAA	4.9+/-1.1	61
TAAAGGATGAAACAATTTGGAGAAGTAT	3.7+/-1.0	44
AGAAGGATGAAACAATTTGGAGAAGCCA	24+/-14	25
AGAAGGATGAAACAATTTGGAGAAGCCG	8.3+/-1.1	41
GACAGGATGAAACAATTTGGAGAAGTTT	(6+/-6)e+01	77
GACAGGATGAAACAATTTGGAGAAGTTA	14.3+/-3.0	47
GACAGGATGAAACAATTTGGAGAAGTTC	33+/-12	58
GACAGGATGAAACAATTTGGAGAAGTTG	15+/-4	83
ATTAGGATGAAACAATTTGGAGAAGAGG	13.0+/-2.9	115
TTGAGGATGAAACAATTTGGAGAAGTTC	64+/-20	130
ATTAGGATGAAACAATTTGGAGAAGAGC	6.4+/-0.8	76
TTGAGGATGAAACAATTTGGAGAAGCTC	37+/-8	102
ATTAGGATGAAACAATTTGGAGAAGAGA	5.4+/-0.8	66
AACAGGATGAAACAATTTGGAGAAGTGT	6.9+/-1.2	59
ATTAGGATGAAACAATTTGGAGAAGAGT	4.5+/-0.4	112
AGAAGGATGAAACAATTTGGAGAAGTAT	7.4+/-1.4	46
TAGAGGATGAAACAATTTGGAGAAGTGT	4.9+/-0.5	141
CATAGGATGAAACAATTTGGAGAAGACT	9.0+/-1.9	31
ATTAGGATGAAACAATTTGGAGAAGCGA	5.5+/-0.4	70
TAGAGGATGAAACAATTTGGAGAAGTGC	2.73+/-0.25	77
ATTAGGATGAAACAATTTGGAGAAGCGG	9.6+/-1.7	128
AGAAGGATGAAACAATTTGGAGAAGTAC	6.5+/-1.1	32
GGAAGGATGAAACAATTTGGAGAAGACT	9.8+/-0.7	41
GGAAGGATGAAACAATTTGGAGAAGACA	10.4+/-1.2	39
GGAAGGATGAAACAATTTGGAGAAGACC	14.1+/-2.6	32
GGAAGGATGAAACAATTTGGAGAAGACG	13.9+/-1.4	65
CGTAGGATGAAACAATTTGGAGAAGCGC	11.1+/-1.7	70
GATAGGATGAAACAATTTGGAGAAGTTC	28+/-7	79
ACTAGGATGAAACAATTTGGAGAAGATC	4.1+/-0.4	26
ACTAGGATGAAACAATTTGGAGAAGATG	4.9+/-0.6	50
CTGAGGATGAAACAATTTGGAGAAGTAG	3.1+/-0.5	90
ACTAGGATGAAACAATTTGGAGAAGATT	4.4+/-0.6	54
AAAAGGATGAAACAATTTGGAGAAGAAC	4.6+/-0.7	11
AACAGGATGAAACAATTTGGAGAAGCCT	(0.0+/-2.6)e+06	17
TGCAGGATGAAACAATTTGGAGAAGCAC	18+/-4	38
CTGAGGATGAAACAATTTGGAGAAGTAC	2.76+/-0.35	37
AACAGGATGAAACAATTTGGAGAAGCCA	13+/-4	19
AACAGGATGAAACAATTTGGAGAAGCCC	(0+/-4)e+04	18
GCAAGGATGAAACAATTTGGAGAAGAGG	13.1+/-1.8	82
AACAGGATGAAACAATTTGGAGAAGCCG	5.9+/-0.6	27
ATTAGGATGAAACAATTTGGAGAAGCCC	(0.0+/-2.7)e+05	49
CATAGGATGAAACAATTTGGAGAAGACG	7.9+/-2.5	46
TCTAGGATGAAACAATTTGGAGAAGATC	7.3+/-1.0	50
TATAGGATGAAACAATTTGGAGAAGCAT	24.1+/-2.7	61
AGGAGGATGAAACAATTTGGAGAAGCTA	6.7+/-1.1	57
TCTAGGATGAAACAATTTGGAGAAGATG	8.3+/-1.5	97
ATTAGGATGAAACAATTTGGAGAAGATC	9.5+/-1.0	56
TTGAGGATGAAACAATTTGGAGAAGTTT	25.5+/-3.3	197
GCTAGGATGAAACAATTTGGAGAAGACG	14.6+/-1.4	67
ATTAGGATGAAACAATTTGGAGAAGATA	5.3+/-0.4	61
GCTAGGATGAAACAATTTGGAGAAGACC	30+/-16	36
GCTAGGATGAAACAATTTGGAGAAGACA	15+/-4	29
GCAAGGATGAAACAATTTGGAGAAGAGT	28+/-10	73
GCTAGGATGAAACAATTTGGAGAAGACT	23+/-4	44
AGCAGGATGAAACAATTTGGAGAAGTTA	10.9+/-2.4	52
TAAAGGATGAAACAATTTGGAGAAGCTT	6.9+/-1.5	43
AGCAGGATGAAACAATTTGGAGAAGTTG	10.6+/-1.4	87
ATAAGGATGAAACAATTTGGAGAAGTCT	33+/-15	55
TAAAGGATGAAACAATTTGGAGAAGCTG	6.2+/-1.1	56
TAAAGGATGAAACAATTTGGAGAAGCTA	4.6+/-0.5	31
AGCAGGATGAAACAATTTGGAGAAGTTT	20+/-4	68
TAAAGGATGAAACAATTTGGAGAAGCTC	6.7+/-0.9	39
ATAAGGATGAAACAATTTGGAGAAGTCA	12.3+/-2.6	39
ATAAGGATGAAACAATTTGGAGAAGTCC	15.6+/-2.1	28
ATAAGGATGAAACAATTTGGAGAAGTCG	20+/-6	72
GAAAGGATGAAACAATTTGGAGAAGTTC	(7+/-4)e+01	42
CGGAGGATGAAACAATTTGGAGAAGACT	6.8+/-1.1	47
GTCAGGATGAAACAATTTGGAGAAGATT	11.2+/-1.3	88
TAGAGGATGAAACAATTTGGAGAAGCGA	2.55+/-0.33	63
TAGAGGATGAAACAATTTGGAGAAGCGG	2.89+/-0.35	119
CGGAGGATGAAACAATTTGGAGAAGACG	4.05+/-0.24	54
TTTAGGATGAAACAATTTGGAGAAGAGA	7.3+/-0.8	85
CGGAGGATGAAACAATTTGGAGAAGACC	12.0+/-1.9	33
CGGAGGATGAAACAATTTGGAGAAGACA	5.0+/-0.5	32
TTTAGGATGAAACAATTTGGAGAAGAGG	4.9+/-0.6	184
GTCAGGATGAAACAATTTGGAGAAGATG	15.6+/-1.9	100
GTCAGGATGAAACAATTTGGAGAAGATA	12.6+/-1.6	58
GTCAGGATGAAACAATTTGGAGAAGATC	13.5+/-1.2	48
CATAGGATGAAACAATTTGGAGAAGTCT	4.7+/-0.7	44
GGCAGGATGAAACAATTTGGAGAAGCCA	16.9+/-2.7	39
GGTAGGATGAAACAATTTGGAGAAGTTT	68+/-20	236
CTGAGGATGAAACAATTTGGAGAAGTTT	5.5+/-0.5	121
GGCAGGATGAAACAATTTGGAGAAGCCG	17.1+/-3.0	87
CTAAGGATGAAACAATTTGGAGAAGCTT	4.0+/-0.8	47
AGGAGGATGAAACAATTTGGAGAAGCCT	40+/-15	75
CTGAGGATGAAACAATTTGGAGAAGTTA	4.7+/-0.4	72
CTGAGGATGAAACAATTTGGAGAAGTTC	7.3+/-1.4	71
GGTAGGATGAAACAATTTGGAGAAGTTC	73+/-28	156
CTGAGGATGAAACAATTTGGAGAAGTTG	5.8+/-0.9	122
CACAGGATGAAACAATTTGGAGAAGTGT	2.27+/-0.29	56
TCTAGGATGAAACAATTTGGAGAAGACA	9.2+/-1.9	36
AGGAGGATGAAACAATTTGGAGAAGCCG	8.2+/-0.9	86
CGGAGGATGAAACAATTTGGAGAAGTTC	10.8+/-1.7	72
CGGAGGATGAAACAATTTGGAGAAGTTA	7.0+/-1.0	72
CGGAGGATGAAACAATTTGGAGAAGTTG	6.5+/-0.7	135
ACCAGGATGAAACAATTTGGAGAAGAGA	7.9+/-3.1	20
GCTAGGATGAAACAATTTGGAGAAGCAT	9.8+/-2.5	57
TGGAGGATGAAACAATTTGGAGAAGCGA	5.4+/-0.8	102
GTAAGGATGAAACAATTTGGAGAAGACT	15.9+/-2.7	43
TGGAGGATGAAACAATTTGGAGAAGCGC	5.8+/-0.4	110
TGTAGGATGAAACAATTTGGAGAAGTAC	25+/-4	85
GTAAGGATGAAACAATTTGGAGAAGACC	22+/-4	34
GTAAGGATGAAACAATTTGGAGAAGACA	10.7+/-1.6	37
GTAAGGATGAAACAATTTGGAGAAGACG	10.6+/-0.9	60
CTGAGGATGAAACAATTTGGAGAAGCAA	2.4+/-0.4	33
TTAAGGATGAAACAATTTGGAGAAGGAC	(0.0+/-2.1)e+05	62
CACAGGATGAAACAATTTGGAGAAGCAC	2.9+/-0.4	17
AAAAGGATGAAACAATTTGGAGAAGATG	4.4+/-0.8	46
GGCAGGATGAAACAATTTGGAGAAGTAA	9.4+/-1.2	57
CACAGGATGAAACAATTTGGAGAAGCAG	1.30+/-0.23	28
AAAAGGATGAAACAATTTGGAGAAGATC	3.6+/-0.7	19
AAAAGGATGAAACAATTTGGAGAAGATT	5.2+/-1.0	31
CACAGGATGAAACAATTTGGAGAAGCAT	3.5+/-0.4	16
TTGAGGATGAAACAATTTGGAGAAGTAT	8.6+/-0.8	121
GAAAGGATGAAACAATTTGGAGAAGTAA	7.3+/-1.5	34
GAAAGGATGAAACAATTTGGAGAAGTAC	12+/-4	29
TTGAGGATGAAACAATTTGGAGAAGTAC	14.3+/-1.2	95
TTGAGGATGAAACAATTTGGAGAAGTAA	12.8+/-2.0	84
TTGAGGATGAAACAATTTGGAGAAGTAG	10.9+/-1.2	149
CATAGGATGAAACAATTTGGAGAAGAGG	2.8+/-0.4	57
GAAAGGATGAAACAATTTGGAGAAGTAT	7.8+/-1.0	55
CAGAGGATGAAACAATTTGGAGAAGTCC	29+/-8	38
ACAAGGATGAAACAATTTGGAGAAGCTC	6.7+/-1.0	26
GGGAGGATGAAACAATTTGGAGAAGATT	9.0+/-0.8	146
ACAAGGATGAAACAATTTGGAGAAGCTT	12+/-4	43
GGGAGGATGAAACAATTTGGAGAAGATC	8.5+/-0.8	88
GGGAGGATGAAACAATTTGGAGAAGATA	7.1+/-0.5	90
GGGAGGATGAAACAATTTGGAGAAGATG	9.2+/-0.6	169
AAGAGGATGAAACAATTTGGAGAAGCGA	4.5+/-0.5	40
AAGAGGATGAAACAATTTGGAGAAGCGC	3.34+/-0.31	47
AAGAGGATGAAACAATTTGGAGAAGCGG	3.4+/-0.5	79
AAGAGGATGAAACAATTTGGAGAAGAGG	5.7+/-1.0	82
AAGAGGATGAAACAATTTGGAGAAGAGC	3.7+/-0.4	41
AAGAGGATGAAACAATTTGGAGAAGAGA	2.50+/-0.28	43
TATAGGATGAAACAATTTGGAGAAGACT	76+/-25	41
TGGAGGATGAAACAATTTGGAGAAGTAC	8.6+/-0.9	79
TATAGGATGAAACAATTTGGAGAAGACG	58+/-6	51
TATAGGATGAAACAATTTGGAGAAGACC	(0.0+/-1.2)e+06	25
GCTAGGATGAAACAATTTGGAGAAGCGC	12.1+/-1.3	71
ATGAGGATGAAACAATTTGGAGAAGTGT	21.0+/-2.6	183
GCCAGGATGAAACAATTTGGAGAAGACT	12.9+/-1.9	35
ATAAGGATGAAACAATTTGGAGAAGCAT	4.6+/-0.8	49
ACCAGGATGAAACAATTTGGAGAAGACA	8+/-4	18
GCCAGGATGAAACAATTTGGAGAAGACC	(0+/-5)e+05	26
GCCAGGATGAAACAATTTGGAGAAGACA	10.8+/-1.1	20
GCCAGGATGAAACAATTTGGAGAAGACG	12.2+/-1.4	35
ATAAGGATGAAACAATTTGGAGAAGCAG	8.4+/-2.6	45
ATAAGGATGAAACAATTTGGAGAAGCAA	4.6+/-1.3	28
ATAAGGATGAAACAATTTGGAGAAGCAC	5.4+/-1.1	29
GTCAGGATGAAACAATTTGGAGAAGAGT	16.5+/-2.6	107
CGAAGGATGAAACAATTTGGAGAAGAAC	7.5+/-1.1	21
CGAAGGATGAAACAATTTGGAGAAGAAA	13+/-5	23
TAAAGGATGAAACAATTTGGAGAAGAGC	3.2+/-0.4	38
TAAAGGATGAAACAATTTGGAGAAGAGA	3.4+/-0.6	42
TAAAGGATGAAACAATTTGGAGAAGAGG	4.5+/-0.6	56
TACAGGATGAAACAATTTGGAGAAGCGG	3.6+/-0.5	53
AATAGGATGAAACAATTTGGAGAAGACT	6.2+/-0.7	40
TACAGGATGAAACAATTTGGAGAAGCGC	5.5+/-0.8	47
TACAGGATGAAACAATTTGGAGAAGCGA	6.0+/-1.9	33
CTGAGGATGAAACAATTTGGAGAAGTCG	3.1+/-0.4	90
CTGAGGATGAAACAATTTGGAGAAGTCA	5.0+/-0.6	58
CTGAGGATGAAACAATTTGGAGAAGTCC	6.1+/-0.5	46
GGTAGGATGAAACAATTTGGAGAAGTGC	23+/-4	200
GTCAGGATGAAACAATTTGGAGAAGCGT	17.5+/-2.8	135
CTGAGGATGAAACAATTTGGAGAAGTCT	6.3+/-0.4	64
GTCAGGATGAAACAATTTGGAGAAGCGC	16.9+/-1.3	80
GTCAGGATGAAACAATTTGGAGAAGCGA	8.7+/-0.7	70
GTCAGGATGAAACAATTTGGAGAAGCGG	18.3+/-2.1	144
GGTAGGATGAAACAATTTGGAGAAGTGT	33+/-4	289
ATAAGGATGAAACAATTTGGAGAAGACT	10.7+/-1.4	35
TATAGGATGAAACAATTTGGAGAAGTAG	34+/-7	96
ATAAGGATGAAACAATTTGGAGAAGACG	14+/-5	34
ATAAGGATGAAACAATTTGGAGAAGACA	6.9+/-1.6	25
ATAAGGATGAAACAATTTGGAGAAGACC	10.7+/-1.8	21
CTAAGGATGAAACAATTTGGAGAAGTTC	3.1+/-0.9	48
CTAAGGATGAAACAATTTGGAGAAGTTA	1.88+/-0.26	42
TGTAGGATGAAACAATTTGGAGAAGACG	15.0+/-1.9	102
GGCAGGATGAAACAATTTGGAGAAGATT	12.4+/-1.3	91
TGTAGGATGAAACAATTTGGAGAAGACA	14.9+/-3.5	55
CTAAGGATGAAACAATTTGGAGAAGTTT	2.61+/-0.28	68
GGCAGGATGAAACAATTTGGAGAAGATG	15.2+/-1.7	100
TGTAGGATGAAACAATTTGGAGAAGACT	28+/-12	78
GGCAGGATGAAACAATTTGGAGAAGATC	13.2+/-1.1	50
GGCAGGATGAAACAATTTGGAGAAGATA	10.8+/-1.0	49
GCCAGGATGAAACAATTTGGAGAAGATT	10.7+/-1.3	53
TGCAGGATGAAACAATTTGGAGAAGACC	(0.0+/-2.3)e+06	36
TGCAGGATGAAACAATTTGGAGAAGACA	17+/-4	33
GAGAGGATGAAACAATTTGGAGAAGTGA	9.5+/-1.8	89
GAGAGGATGAAACAATTTGGAGAAGTGC	7.1+/-0.7	93
GAGAGGATGAAACAATTTGGAGAAGTGT	13.5+/-1.7	140
TGCAGGATGAAACAATTTGGAGAAGACT	49+/-33	46
GAAAGGATGAAACAATTTGGAGAAGACG	11.0+/-1.3	39
TTTAGGATGAAACAATTTGGAGAAGTTA	9.9+/-1.3	132
GAAAGGATGAAACAATTTGGAGAAGACA	12+/-4	26
TTTAGGATGAAACAATTTGGAGAAGTTT	20+/-4	203
GAAAGGATGAAACAATTTGGAGAAGACT	13.3+/-2.6	27
CGCAGGATGAAACAATTTGGAGAAGTAG	3.3+/-0.5	45
TACAGGATGAAACAATTTGGAGAAGTCA	6.3+/-1.0	36
TACAGGATGAAACAATTTGGAGAAGTCC	15.1+/-2.8	32
CGCAGGATGAAACAATTTGGAGAAGTGT	5.6+/-0.5	93
TGGAGGATGAAACAATTTGGAGAAGCTT	7.0+/-0.7	122
TGCAGGATGAAACAATTTGGAGAAGCAA	13.0+/-2.3	37
TGCAGGATGAAACAATTTGGAGAAGCAG	16.2+/-2.2	67
GGGAGGATGAAACAATTTGGAGAAGTGC	12.8+/-1.4	195
TGGAGGATGAAACAATTTGGAGAAGCTA	7.0+/-1.3	78
TGCAGGATGAAACAATTTGGAGAAGCAT	25+/-8	49
AAAAGGATGAAACAATTTGGAGAAGCTG	5.5+/-1.1	34
GAGAGGATGAAACAATTTGGAGAAGAGG	5.5+/-0.4	126
GGGAGGATGAAACAATTTGGAGAAGTGT	12.2+/-0.8	295
TGAAGGATGAAACAATTTGGAGAAGCGC	8.5+/-1.1	65
TGAAGGATGAAACAATTTGGAGAAGCGA	7.2+/-0.8	59
GTAAGGATGAAACAATTTGGAGAAGCAC	9.6+/-1.2	40
AGGAGGATGAAACAATTTGGAGAAGCAA	4.1+/-0.7	46
TGCAGGATGAAACAATTTGGAGAAGTAT	14.3+/-2.6	83
TGCAGGATGAAACAATTTGGAGAAGTAA	17+/-6	51
TGCAGGATGAAACAATTTGGAGAAGTAC	21+/-4	52
GATAGGATGAAACAATTTGGAGAAGCCG	14.2+/-1.4	62
TATAGGATGAAACAATTTGGAGAAGTAC	26+/-6	36
TATAGGATGAAACAATTTGGAGAAGTAA	18.1+/-3.0	56
TTAAGGATGAAACAATTTGGAGAAGACC	45+/-14	29
TTAAGGATGAAACAATTTGGAGAAGACA	37+/-7	35
TTAAGGATGAAACAATTTGGAGAAGACG	81+/-19	63
CACAGGATGAAACAATTTGGAGAAGTTG	2.8+/-0.5	53
CACAGGATGAAACAATTTGGAGAAGTTA	4.4+/-0.8	34
CACAGGATGAAACAATTTGGAGAAGTTC	5.2+/-1.2	33
GTAAGGATGAAACAATTTGGAGAAGCAA	4.8+/-0.5	35
TTAAGGATGAAACAATTTGGAGAAGACT	32+/-4	54
GAGAGGATGAAACAATTTGGAGAAGCAA	4.9+/-0.7	41
GAGAGGATGAAACAATTTGGAGAAGCAC	5.1+/-0.5	34
GAGAGGATGAAACAATTTGGAGAAGCAG	5.31+/-0.29	79
GTGAGGATGAAACAATTTGGAGAAGAGA	10.3+/-1.8	99
GTGAGGATGAAACAATTTGGAGAAGAGC	7.2+/-0.4	118
GGGAGGATGAAACAATTTGGAGAAGCGT	9.8+/-0.7	240
GTGAGGATGAAACAATTTGGAGAAGAGG	11.0+/-0.7	228
GAGAGGATGAAACAATTTGGAGAAGCAT	5.14+/-0.34	55
GGGAGGATGAAACAATTTGGAGAAGCGA	8.2+/-0.7	132
GGGAGGATGAAACAATTTGGAGAAGCGC	10.5+/-0.9	138
GTGAGGATGAAACAATTTGGAGAAGAGT	12.3+/-1.1	185
GGGAGGATGAAACAATTTGGAGAAGCGG	8.5+/-0.5	285
ACGAGGATGAAACAATTTGGAGAAGATA	11+/-4	35
ACGAGGATGAAACAATTTGGAGAAGATT	5.6+/-1.0	39
GCTAGGATGAAACAATTTGGAGAAGTAA	7.8+/-1.8	52
GCTAGGATGAAACAATTTGGAGAAGTAC	13.2+/-2.4	48
GATAGGATGAAACAATTTGGAGAAGATT	8.3+/-0.8	69
GGGAGGATGAAACAATTTGGAGAAGAGG	7.5+/-0.5	270
GGGAGGATGAAACAATTTGGAGAAGAGC	6.5+/-0.4	123
GGGAGGATGAAACAATTTGGAGAAGAGA	5.5+/-0.5	123
GGGAGGATGAAACAATTTGGAGAAGAGT	6.2+/-0.5	206
GCAAGGATGAAACAATTTGGAGAAGCTC	23+/-7	27
GCAAGGATGAAACAATTTGGAGAAGCTA	10.9+/-2.5	27
GTCAGGATGAAACAATTTGGAGAAGCTC	15.5+/-2.4	51
GCAAGGATGAAACAATTTGGAGAAGCTG	12.5+/-2.0	71
GTCAGGATGAAACAATTTGGAGAAGCTA	11.8+/-1.8	58
GACAGGATGAAACAATTTGGAGAAGCCG	13.0+/-1.5	31
GACAGGATGAAACAATTTGGAGAAGCCA	(0+/-4)e+04	22
GTCAGGATGAAACAATTTGGAGAAGCTT	13.9+/-1.2	83
GCAAGGATGAAACAATTTGGAGAAGCTT	16+/-4	51
TTAAGGATGAAACAATTTGGAGAAGTTG	19.3+/-2.8	130
GCTAGGATGAAACAATTTGGAGAAGTTC	(9+/-6)e+01	74
TTAAGGATGAAACAATTTGGAGAAGTTC	(1.2+/-1.8)e+02	81
TTAAGGATGAAACAATTTGGAGAAGTTA	49+/-21	85
CGCAGGATGAAACAATTTGGAGAAGCTA	7.4+/-1.8	30
ACAAGGATGAAACAATTTGGAGAAGCGC	4.9+/-0.7	35
CGCAGGATGAAACAATTTGGAGAAGCTC	9.6+/-1.7	25
ACAAGGATGAAACAATTTGGAGAAGCGG	5.2+/-0.9	51
CGCAGGATGAAACAATTTGGAGAAGCTG	8.0+/-1.9	65
TTAAGGATGAAACAATTTGGAGAAGTTT	(7+/-5)e+01	125
ACAAGGATGAAACAATTTGGAGAAGAGG	4.9+/-0.6	51
AGAAGGATGAAACAATTTGGAGAAGTCC	43+/-15	35
AGAAGGATGAAACAATTTGGAGAAGTCA	8.2+/-1.8	31
ACAAGGATGAAACAATTTGGAGAAGAGC	4.7+/-1.1	31
AGAAGGATGAAACAATTTGGAGAAGTCG	14+/-4	57
ACAAGGATGAAACAATTTGGAGAAGAGA	3.6+/-1.3	27
GCTAGGATGAAACAATTTGGAGAAGTAT	11+/-4	80
TGGAGGATGAAACAATTTGGAGAAGAAC	7.1+/-0.6	51
TATAGGATGAAACAATTTGGAGAAGGAG	(5+/-4)e+01	89
TGTAGGATGAAACAATTTGGAGAAGATC	16.6+/-2.6	90
TGTAGGATGAAACAATTTGGAGAAGATA	9.9+/-1.6	69
CATAGGATGAAACAATTTGGAGAAGTTG	4.5+/-0.4	90
CATAGGATGAAACAATTTGGAGAAGTTA	5.2+/-0.9	52
CATAGGATGAAACAATTTGGAGAAGTTC	9.1+/-1.6	59
GTCAGGATGAAACAATTTGGAGAAGTAT	18+/-5	104
CATAGGATGAAACAATTTGGAGAAGTTT	6.2+/-0.7	72
GTCAGGATGAAACAATTTGGAGAAGTAG	14.0+/-2.0	119
GTCAGGATGAAACAATTTGGAGAAGTAC	15.3+/-2.4	65
ACCAGGATGAAACAATTTGGAGAAGCAC	7.4+/-1.6	17
GTCAGGATGAAACAATTTGGAGAAGTAA	9.3+/-1.4	48
TGGAGGATGAAACAATTTGGAGAAGAGT	8.0+/-0.8	164
TGGAGGATGAAACAATTTGGAGAAGCAC	15.3+/-2.5	67
TGGAGGATGAAACAATTTGGAGAAGAGC	6.0+/-0.9	110
ACAAGGATGAAACAATTTGGAGAAGTCA	8.7+/-3.2	30
TCAAGGATGAAACAATTTGGAGAAGCAT	4.8+/-1.1	43
TATAGGATGAAACAATTTGGAGAAGGAT	44+/-32	94
GAAAGGATGAAACAATTTGGAGAAGCTG	11.2+/-1.4	64
GAAAGGATGAAACAATTTGGAGAAGCTA	6.9+/-1.1	30
GAAAGGATGAAACAATTTGGAGAAGCTC	16+/-4	32
TCAAGGATGAAACAATTTGGAGAAGCAG	3.1+/-0.4	34
TCAAGGATGAAACAATTTGGAGAAGCAA	5.3+/-1.2	18
GCAAGGATGAAACAATTTGGAGAAGTCA	10.9+/-2.1	34
GAAAGGATGAAACAATTTGGAGAAGCTT	15.1+/-2.7	50
TGTAGGATGAAACAATTTGGAGAAGCTT	14.6+/-2.0	142
TCTAGGATGAAACAATTTGGAGAAGTTG	16.9+/-2.8	140
TGTAGGATGAAACAATTTGGAGAAGCTA	12.9+/-2.0	87
TGTAGGATGAAACAATTTGGAGAAGCTC	(5+/-4)e+01	89
GCGAGGATGAAACAATTTGGAGAAGATT	12.6+/-2.0	69
CTGAGGATGAAACAATTTGGAGAAGCTT	3.55+/-0.34	69
ACCAGGATGAAACAATTTGGAGAAGCAT	10+/-4	27
CTGAGGATGAAACAATTTGGAGAAGCTG	2.67+/-0.23	86
CTGAGGATGAAACAATTTGGAGAAGCTC	5.7+/-0.6	43
CTGAGGATGAAACAATTTGGAGAAGCTA	3.2+/-0.4	44
TCAAGGATGAAACAATTTGGAGAAGACG	3.6+/-0.6	39
TCAAGGATGAAACAATTTGGAGAAGACA	3.6+/-0.5	21
TCAAGGATGAAACAATTTGGAGAAGACC	13.6+/-3.1	22
TCAAGGATGAAACAATTTGGAGAAGACT	7.0+/-1.4	37
AACAGGATGAAACAATTTGGAGAAGTTT	7.1+/-1.3	51
TAGAGGATGAAACAATTTGGAGAAGCAA	1.92+/-0.26	37
ATTAGGATGAAACAATTTGGAGAAGTAC	11.9+/-2.2	68
TAGAGGATGAAACAATTTGGAGAAGCAG	2.68+/-0.21	67
CGGAGGATGAAACAATTTGGAGAAGAAG	4.4+/-0.5	58
CGGAGGATGAAACAATTTGGAGAAGAAA	5.7+/-0.9	37
CGGAGGATGAAACAATTTGGAGAAGAAC	4.2+/-0.4	33
CACAGGATGAAACAATTTGGAGAAGTTT	5.2+/-0.8	42
TAGAGGATGAAACAATTTGGAGAAGCAT	3.7+/-0.5	55
ATTAGGATGAAACAATTTGGAGAAGCAG	6.9+/-1.1	75
CGGAGGATGAAACAATTTGGAGAAGAAT	4.8+/-0.7	47
GCGAGGATGAAACAATTTGGAGAAGCTA	14.3+/-2.7	46
CGCAGGATGAAACAATTTGGAGAAGTGC	6.0+/-0.9	52
TCTAGGATGAAACAATTTGGAGAAGAAT	26+/-10	58
CTTAGGATGAAACAATTTGGAGAAGCTC	5.6+/-0.5	45
CTTAGGATGAAACAATTTGGAGAAGCTA	10.8+/-3.5	41
CTTAGGATGAAACAATTTGGAGAAGCTG	4.2+/-0.8	83
TCTAGGATGAAACAATTTGGAGAAGAAA	20+/-8	27
TCTAGGATGAAACAATTTGGAGAAGAAC	9.5+/-1.7	36
TTTAGGATGAAACAATTTGGAGAAGCGC	6.4+/-0.5	116
TCTAGGATGAAACAATTTGGAGAAGAAG	20+/-6	50
TTTAGGATGAAACAATTTGGAGAAGCGA	8.0+/-0.9	94
AACAGGATGAAACAATTTGGAGAAGTTA	7.4+/-1.7	41
CTTAGGATGAAACAATTTGGAGAAGCTT	4.7+/-0.5	81
TGTAGGATGAAACAATTTGGAGAAGTCT	17.7+/-2.2	134
CATAGGATGAAACAATTTGGAGAAGCGG	2.83+/-0.35	68
TGTAGGATGAAACAATTTGGAGAAGTCG	15.8+/-2.5	173
CATAGGATGAAACAATTTGGAGAAGCGA	3.8+/-0.7	42
AATAGGATGAAACAATTTGGAGAAGTCG	6.4+/-1.0	59
CGGAGGATGAAACAATTTGGAGAAGCGA	3.00+/-0.30	58
CGGAGGATGAAACAATTTGGAGAAGCGC	3.81+/-0.28	63
TTAAGGATGAAACAATTTGGAGAAGGCA	14.7+/-2.1	72
TTAAGGATGAAACAATTTGGAGAAGGCC	37+/-12	62
TCAAGGATGAAACAATTTGGAGAAGTTA	7.2+/-1.1	55
TCAAGGATGAAACAATTTGGAGAAGTTC	10.3+/-2.3	47
GGCAGGATGAAACAATTTGGAGAAGTCC	36+/-9	44
GGCAGGATGAAACAATTTGGAGAAGTCA	20.6+/-3.1	67
GCGAGGATGAAACAATTTGGAGAAGCGG	11.9+/-1.2	158
GGCAGGATGAAACAATTTGGAGAAGTCG	19.8+/-3.1	113
TAGAGGATGAAACAATTTGGAGAAGACT	4.5+/-0.5	47
ATTAGGATGAAACAATTTGGAGAAGCAC	7.2+/-0.7	45
GGCAGGATGAAACAATTTGGAGAAGTCT	18.9+/-1.7	83
GGTAGGATGAAACAATTTGGAGAAGTAC	15.9+/-1.8	80
TAGAGGATGAAACAATTTGGAGAAGACA	3.0+/-0.5	31
TAGAGGATGAAACAATTTGGAGAAGACC	7.3+/-2.1	36
TAGAGGATGAAACAATTTGGAGAAGACG	3.12+/-0.29	43
GAGAGGATGAAACAATTTGGAGAAGTTT	18.0+/-2.2	110
TGCAGGATGAAACAATTTGGAGAAGATT	(0.1+/-1.8)e+03	79
GTGAGGATGAAACAATTTGGAGAAGTTT	61+/-13	212
GAAAGGATGAAACAATTTGGAGAAGTCC	32+/-6	29
TTGAGGATGAAACAATTTGGAGAAGTGC	14.1+/-2.2	166
GAAAGGATGAAACAATTTGGAGAAGTCG	13.1+/-1.6	69
GTAAGGATGAAACAATTTGGAGAAGCGG	6.9+/-0.4	130
TGCAGGATGAAACAATTTGGAGAAGATC	33+/-7	44
TGCAGGATGAAACAATTTGGAGAAGATA	28+/-9	51
TGCAGGATGAAACAATTTGGAGAAGATG	28+/-6	81
GAGAGGATGAAACAATTTGGAGAAGTTC	15.7+/-2.5	72
TTGAGGATGAAACAATTTGGAGAAGTGT	16.8+/-1.9	240
GTGAGGATGAAACAATTTGGAGAAGTTA	22.5+/-3.2	130
GAAAGGATGAAACAATTTGGAGAAGTCT	30+/-9	51
GTGAGGATGAAACAATTTGGAGAAGTTC	27+/-4	134
ATGAGGATGAAACAATTTGGAGAAGATG	9.9+/-1.4	104
CAGAGGATGAAACAATTTGGAGAAGTAC	5.3+/-1.0	29
GGTAGGATGAAACAATTTGGAGAAGCTT	16.7+/-1.3	147
GCTAGGATGAAACAATTTGGAGAAGTGT	17.7+/-2.7	170
GTGAGGATGAAACAATTTGGAGAAGATT	11.3+/-0.9	131
GTGAGGATGAAACAATTTGGAGAAGATA	11.3+/-1.5	94
GTGAGGATGAAACAATTTGGAGAAGATC	10.8+/-0.8	82
GCTAGGATGAAACAATTTGGAGAAGTGC	12.9+/-2.1	111
GTGAGGATGAAACAATTTGGAGAAGATG	13.8+/-1.3	176
CCTAGGATGAAACAATTTGGAGAAGCCC	5.3+/-2.0	20
TATAGGATGAAACAATTTGGAGAAGGCT	(1.3+/-3.2)e+02	98
GATAGGATGAAACAATTTGGAGAAGTAG	13.4+/-2.7	81
GATAGGATGAAACAATTTGGAGAAGTAC	16.0+/-3.4	49
GATAGGATGAAACAATTTGGAGAAGTAA	12+/-4	51
GCCAGGATGAAACAATTTGGAGAAGAAA	11.9+/-3.4	11
GCCAGGATGAAACAATTTGGAGAAGAAC	17+/-5	24
GCCAGGATGAAACAATTTGGAGAAGAAG	22+/-5	45
GATAGGATGAAACAATTTGGAGAAGTAT	16+/-4	80
ATAAGGATGAAACAATTTGGAGAAGCCA	15.9+/-2.5	27
ATAAGGATGAAACAATTTGGAGAAGCCG	8.5+/-0.8	35
GAGAGGATGAAACAATTTGGAGAAGCTT	8.9+/-0.7	71
GACAGGATGAAACAATTTGGAGAAGTCC	50+/-15	35
TAAAGGATGAAACAATTTGGAGAAGAAA	2.9+/-0.8	18
TAAAGGATGAAACAATTTGGAGAAGAAC	6.6+/-1.0	22
TAAAGGATGAAACAATTTGGAGAAGAAG	4.5+/-0.6	34
TAAAGGATGAAACAATTTGGAGAAGAAT	4.7+/-0.6	27
CGCAGGATGAAACAATTTGGAGAAGAGG	3.4+/-0.5	64
CGCAGGATGAAACAATTTGGAGAAGAGC	6.1+/-1.5	36
CTGAGGATGAAACAATTTGGAGAAGAGA	2.16+/-0.20	43
CTGAGGATGAAACAATTTGGAGAAGAGC	2.52+/-0.20	60
TTTAGGATGAAACAATTTGGAGAAGCTC	8.4+/-0.9	81
CGAAGGATGAAACAATTTGGAGAAGACT	17+/-7	35
TTTAGGATGAAACAATTTGGAGAAGCTA	16.0+/-3.2	87
TTTAGGATGAAACAATTTGGAGAAGCTG	7.7+/-1.0	140
CTGAGGATGAAACAATTTGGAGAAGAGT	3.7+/-0.6	96
GTCAGGATGAAACAATTTGGAGAAGCAA	9.8+/-1.7	46
GCAAGGATGAAACAATTTGGAGAAGCCA	27+/-20	24
GTCAGGATGAAACAATTTGGAGAAGCAC	13.4+/-2.5	38
GCAAGGATGAAACAATTTGGAGAAGCCG	10.3+/-1.4	38
GTCAGGATGAAACAATTTGGAGAAGCAG	17.9+/-2.4	65
CGAAGGATGAAACAATTTGGAGAAGACG	6.9+/-1.0	29
CGAAGGATGAAACAATTTGGAGAAGACA	10.8+/-2.6	20
CGAAGGATGAAACAATTTGGAGAAGACC	38+/-25	15
TTTAGGATGAAACAATTTGGAGAAGCTT	8.9+/-0.8	145
ATAAGGATGAAACAATTTGGAGAAGAAT	8.6+/-1.4	42
TTGAGGATGAAACAATTTGGAGAAGCTT	15.9+/-2.1	120
ATAAGGATGAAACAATTTGGAGAAGAAC	5.2+/-0.9	22
ATAAGGATGAAACAATTTGGAGAAGAAA	5.0+/-0.8	22
ATAAGGATGAAACAATTTGGAGAAGAAG	5.9+/-1.4	50
TGTAGGATGAAACAATTTGGAGAAGAAC	24+/-7	58
TTGAGGATGAAACAATTTGGAGAAGATT	11.9+/-1.0	125
GTCAGGATGAAACAATTTGGAGAAGACA	18.5+/-2.7	51
GTCAGGATGAAACAATTTGGAGAAGACC	28+/-6	40
GTCAGGATGAAACAATTTGGAGAAGACG	16.1+/-1.3	74
AGAAGGATGAAACAATTTGGAGAAGTCT	(5+/-5)e+01	42
TTGAGGATGAAACAATTTGGAGAAGATG	13.1+/-1.5	145
GTCAGGATGAAACAATTTGGAGAAGACT	20.5+/-2.1	54
TTGAGGATGAAACAATTTGGAGAAGATA	9.4+/-0.8	80
TTGAGGATGAAACAATTTGGAGAAGATC	14.1+/-1.3	82
ATGAGGATGAAACAATTTGGAGAAGAAT	7.6+/-1.0	50
TCTAGGATGAAACAATTTGGAGAAGCCC	(0+/-9)e+04	43
ATGAGGATGAAACAATTTGGAGAAGAAA	7.8+/-1.6	45
ATGAGGATGAAACAATTTGGAGAAGAAC	18+/-6	33
GCGAGGATGAAACAATTTGGAGAAGTAT	14.9+/-2.4	91
CGCAGGATGAAACAATTTGGAGAAGTTT	17+/-4	64
CGCAGGATGAAACAATTTGGAGAAGCGT	3.5+/-0.4	69
GCGAGGATGAAACAATTTGGAGAAGACG	14.0+/-2.1	65
ACCAGGATGAAACAATTTGGAGAAGCTC	7.4+/-1.2	23
CATAGGATGAAACAATTTGGAGAAGCTA	4.1+/-0.6	26
TTGAGGATGAAACAATTTGGAGAAGCTA	14.9+/-1.7	91
GCGAGGATGAAACAATTTGGAGAAGACC	30+/-8	34
ACCAGGATGAAACAATTTGGAGAAGCTG	9.0+/-1.1	40
GCGAGGATGAAACAATTTGGAGAAGACA	16+/-4	35
CGCAGGATGAAACAATTTGGAGAAGCGA	6.7+/-2.1	33
CGCAGGATGAAACAATTTGGAGAAGCGC	4.1+/-0.4	36
CGCAGGATGAAACAATTTGGAGAAGTTC	12.1+/-1.9	59
GCGAGGATGAAACAATTTGGAGAAGTAA	9.6+/-2.4	60
CGCAGGATGAAACAATTTGGAGAAGCGG	7.3+/-1.2	78
GCGAGGATGAAACAATTTGGAGAAGTAC	13.1+/-3.1	54
GCGAGGATGAAACAATTTGGAGAAGACT	13.8+/-1.2	52
ACCAGGATGAAACAATTTGGAGAAGCTT	6.3+/-1.6	35
CATAGGATGAAACAATTTGGAGAAGCTT	4.6+/-0.6	50
TAAAGGATGAAACAATTTGGAGAAGCCA	20+/-6	22
TAAAGGATGAAACAATTTGGAGAAGCCC	(0.0+/-2.0)e+06	22
TAAAGGATGAAACAATTTGGAGAAGCCG	5.6+/-0.6	30
GAAAGGATGAAACAATTTGGAGAAGAAT	16+/-7	34
ATTAGGATGAAACAATTTGGAGAAGCAT	5.7+/-0.7	65
GAAAGGATGAAACAATTTGGAGAAGAAG	8.2+/-2.1	36
GAAAGGATGAAACAATTTGGAGAAGAAA	5.7+/-1.1	19
GAAAGGATGAAACAATTTGGAGAAGAAC	11.0+/-1.6	24
ATGAGGATGAAACAATTTGGAGAAGCCT	(7+/-6)e+01	65
GGGAGGATGAAACAATTTGGAGAAGTAC	9.6+/-0.7	95
GGGAGGATGAAACAATTTGGAGAAGTAG	8.0+/-0.6	164
CACAGGATGAAACAATTTGGAGAAGAGT	2.7+/-0.6	39
TAGAGGATGAAACAATTTGGAGAAGATG	3.21+/-0.28	84
TAGAGGATGAAACAATTTGGAGAAGATA	2.63+/-0.33	48
TAGAGGATGAAACAATTTGGAGAAGATC	3.3+/-0.7	47
TGTAGGATGAAACAATTTGGAGAAGTTT	50+/-13	202
ATGAGGATGAAACAATTTGGAGAAGCCG	9.5+/-1.1	70
GGGAGGATGAAACAATTTGGAGAAGTAT	9.6+/-1.0	147
ATGAGGATGAAACAATTTGGAGAAGCCA	23.7+/-3.5	32
CAGAGGATGAAACAATTTGGAGAAGCCA	10.1+/-1.4	22
TAGAGGATGAAACAATTTGGAGAAGATT	2.93+/-0.34	74
TATAGGATGAAACAATTTGGAGAAGATA	41+/-7	42
TGAAGGATGAAACAATTTGGAGAAGCAC	15+/-4	43
AATAGGATGAAACAATTTGGAGAAGCCA	24+/-12	21
TATAGGATGAAACAATTTGGAGAAGATG	45+/-9	83
GTGAGGATGAAACAATTTGGAGAAGCGG	12.5+/-1.0	238
GTGAGGATGAAACAATTTGGAGAAGCGC	9.5+/-0.4	126
GTGAGGATGAAACAATTTGGAGAAGCGA	12.8+/-1.6	115
AATAGGATGAAACAATTTGGAGAAGCCT	(0.6+/-1.8)e+02	39
TATAGGATGAAACAATTTGGAGAAGATT	24.8+/-2.3	57
TGCAGGATGAAACAATTTGGAGAAGCGA	48+/-26	70
GTGAGGATGAAACAATTTGGAGAAGCGT	14.7+/-1.3	222
TGCAGGATGAAACAATTTGGAGAAGCGC	66+/-11	72
TGCAGGATGAAACAATTTGGAGAAGCGG	38+/-6	109
GCTAGGATGAAACAATTTGGAGAAGCTG	30+/-11	91
AATAGGATGAAACAATTTGGAGAAGAAG	5.5+/-0.9	32
AATAGGATGAAACAATTTGGAGAAGAAA	3.2+/-0.5	23
AATAGGATGAAACAATTTGGAGAAGAAC	5.2+/-0.8	21
GAAAGGATGAAACAATTTGGAGAAGCGG	9.6+/-1.5	80
GAAAGGATGAAACAATTTGGAGAAGCGA	9.2+/-1.7	31
GAAAGGATGAAACAATTTGGAGAAGCGC	7.4+/-0.5	41
AATAGGATGAAACAATTTGGAGAAGAAT	4.1+/-0.6	27
TTAAGGATGAAACAATTTGGAGAAGAAA	14.6+/-2.7	35
TTAAGGATGAAACAATTTGGAGAAGAAC	18.7+/-3.1	30
GAAAGGATGAAACAATTTGGAGAAGATT	7.3+/-1.1	41
AGGAGGATGAAACAATTTGGAGAAGAAA	4.3+/-0.9	41
TTAAGGATGAAACAATTTGGAGAAGAAG	17.5+/-1.8	54
TATAGGATGAAACAATTTGGAGAAGTCT	81+/-23	75
ATGAGGATGAAACAATTTGGAGAAGCGC	8.1+/-0.8	73
CTTAGGATGAAACAATTTGGAGAAGCCC	18+/-9	31
CTTAGGATGAAACAATTTGGAGAAGCCA	8.9+/-1.1	29
CTTAGGATGAAACAATTTGGAGAAGCCG	6.0+/-0.4	49
TTAAGGATGAAACAATTTGGAGAAGAAT	18+/-5	45
GCTAGGATGAAACAATTTGGAGAAGCTA	17+/-5	61
TTCAGGATGAAACAATTTGGAGAAGCCC	29+/-21	46
AAGAGGATGAAACAATTTGGAGAAGATC	5.2+/-0.9	39
AAGAGGATGAAACAATTTGGAGAAGATT	4.1+/-0.5	59
TCAAGGATGAAACAATTTGGAGAAGTGT	7.8+/-1.1	95
TGAAGGATGAAACAATTTGGAGAAGAGC	6.0+/-0.9	54
TGAAGGATGAAACAATTTGGAGAAGACT	15.6+/-3.5	43
TGAAGGATGAAACAATTTGGAGAAGACA	9.1+/-1.0	28
TGAAGGATGAAACAATTTGGAGAAGACC	16+/-4	29
TGAAGGATGAAACAATTTGGAGAAGACG	11.6+/-1.9	63
CGGAGGATGAAACAATTTGGAGAAGATT	4.01+/-0.28	80
CGGAGGATGAAACAATTTGGAGAAGATC	6.8+/-1.1	63
CGGAGGATGAAACAATTTGGAGAAGATA	4.1+/-0.5	42
GTAAGGATGAAACAATTTGGAGAAGCTT	10.2+/-1.0	87
GAAAGGATGAAACAATTTGGAGAAGTTT	24+/-4	64
GTAAGGATGAAACAATTTGGAGAAGCTA	6.5+/-0.6	46
GTAAGGATGAAACAATTTGGAGAAGCTC	15.5+/-2.6	51
GTAAGGATGAAACAATTTGGAGAAGCTG	11.1+/-1.2	90
ATTAGGATGAAACAATTTGGAGAAGACC	15.2+/-3.1	29
ATTAGGATGAAACAATTTGGAGAAGACA	9.5+/-2.0	36
GAGAGGATGAAACAATTTGGAGAAGAAT	5.6+/-0.7	52
ATTAGGATGAAACAATTTGGAGAAGACG	9.0+/-1.0	59
TGAAGGATGAAACAATTTGGAGAAGCAG	6.6+/-0.7	71
GACAGGATGAAACAATTTGGAGAAGCAG	17+/-4	40
GACAGGATGAAACAATTTGGAGAAGCAA	6.2+/-1.2	26
GACAGGATGAAACAATTTGGAGAAGCAC	12.9+/-2.4	31
GAGAGGATGAAACAATTTGGAGAAGAAG	5.6+/-0.5	57
GAGAGGATGAAACAATTTGGAGAAGAAC	6.1+/-1.0	36
GAGAGGATGAAACAATTTGGAGAAGAAA	4.1+/-0.6	21
ATTAGGATGAAACAATTTGGAGAAGACT	10.7+/-1.3	56
GACAGGATGAAACAATTTGGAGAAGCAT	7.4+/-1.2	31
TTGAGGATGAAACAATTTGGAGAAGCCA	37+/-10	53
CGTAGGATGAAACAATTTGGAGAAGCCA	(0+/-6)e+05	34
CGTAGGATGAAACAATTTGGAGAAGCCG	40+/-24	69
GCGAGGATGAAACAATTTGGAGAAGAAA	9.9+/-2.3	29
GTCAGGATGAAACAATTTGGAGAAGTCT	25.4+/-3.3	82
AAGAGGATGAAACAATTTGGAGAAGAAA	3.7+/-0.7	23
GTCAGGATGAAACAATTTGGAGAAGTCG	28+/-6	119
GGTAGGATGAAACAATTTGGAGAAGCCG	17.4+/-1.8	104
GTCAGGATGAAACAATTTGGAGAAGTCA	17+/-5	68
GGTAGGATGAAACAATTTGGAGAAGCCA	24+/-5	57
GTCAGGATGAAACAATTTGGAGAAGTCC	42+/-6	51
TTAAGGATGAAACAATTTGGAGAAGTAA	17+/-4	56
CAGAGGATGAAACAATTTGGAGAAGACT	6.2+/-2.2	35
ATTAGGATGAAACAATTTGGAGAAGATT	5.5+/-0.4	90
TGGAGGATGAAACAATTTGGAGAAGAAA	3.3+/-0.4	52
CTCAGGATGAAACAATTTGGAGAAGCAG	1.93+/-0.21	36
CTCAGGATGAAACAATTTGGAGAAGCAA	1.72+/-0.20	28
CTCAGGATGAAACAATTTGGAGAAGCAC	3.9+/-0.9	30
CTCAGGATGAAACAATTTGGAGAAGCAT	1.82+/-0.19	38
TGTAGGATGAAACAATTTGGAGAAGATT	11.9+/-1.7	128
TGGAGGATGAAACAATTTGGAGAAGAAT	5.9+/-0.7	96
GCGAGGATGAAACAATTTGGAGAAGCTT	24+/-6	84
TCAAGGATGAAACAATTTGGAGAAGCCT	30+/-18	33
TATAGGATGAAACAATTTGGAGAAGTAT	35+/-8	65
TCAAGGATGAAACAATTTGGAGAAGCCA	10+/-4	22
TCAAGGATGAAACAATTTGGAGAAGCCG	5.0+/-0.9	41
CTTAGGATGAAACAATTTGGAGAAGATA	4.7+/-0.7	41
GCGAGGATGAAACAATTTGGAGAAGCTC	21+/-4	59
GCCAGGATGAAACAATTTGGAGAAGTGC	10.9+/-1.7	66
GCCAGGATGAAACAATTTGGAGAAGTGA	17+/-5	55
TACAGGATGAAACAATTTGGAGAAGATA	4.9+/-0.7	23
TACAGGATGAAACAATTTGGAGAAGATC	7.0+/-1.7	36
AATAGGATGAAACAATTTGGAGAAGTCC	11.8+/-1.9	32
TACAGGATGAAACAATTTGGAGAAGATG	6.8+/-1.4	53
CCTAGGATGAAACAATTTGGAGAAGCCT	(0.0+/-1.0)e+06	41
AAAAGGATGAAACAATTTGGAGAAGCCT	34+/-13	22
AATAGGATGAAACAATTTGGAGAAGTCT	10.7+/-2.0	49
TACAGGATGAAACAATTTGGAGAAGATT	9.3+/-2.9	39
AAAAGGATGAAACAATTTGGAGAAGCCG	5.7+/-0.9	21
CACAGGATGAAACAATTTGGAGAAGATC	2.0+/-0.4	17
CCTAGGATGAAACAATTTGGAGAAGCCA	1.72+/-0.20	23
[truncated: 53 more rows]
