# Supplementary material for: Massively parallel profiling of RNA-targeting CRISPR-Cas13d
Source: Nat Commun. 2024 Jan 12;15:498. doi: 10.1038/s41467-024-44738-w (PMC10786891; doi:10.1038/s41467-024-44738-w)
Supplement: Supplementary file 4 — Source Data [file 41467_2024_44738_MOESM4_ESM.zip › Source Data/dRfxCas13d_bli_data.xlsx]

## Sheet: rfx_bli_raw
Sequence	Kd (nM)	error
C4A	0.132	0.0022
MT	0.104	0.00512
C2G	0.109	0.0039
G5U	1.12	0.0422
C7A	0.175	0.00248
A18G	0.886	0.0183
C22A	0.291	0.00624
U10G	0.271	0.00393
G15A	0.119	0.00944
A20C	0.556	0.011399999999999999
