# Supplementary material for: Massively parallel profiling of RNA-targeting CRISPR-Cas13d
Source: Nat Commun. 2024 Jan 12;15:498. doi: 10.1038/s41467-024-44738-w (PMC10786891; doi:10.1038/s41467-024-44738-w)
Supplement: Supplementary file 4 — Source Data [file 41467_2024_44738_MOESM4_ESM.zip › Source Data/target_3_partially_matched_library_result_replicate2_updated_counts.csv]

sequence	apparent_Kd	counts
TTTGATCTGAAATATAGTCCTC	75+/-14	43
TTTGATCTGAAATATATACAGGTC	31+/-4	32
TTTGACTAAATATTCAGGTC	(0.1+/-2.3)e+03	36
TTTGATCTTGAAATATTCAGAGTC	(1.1+/-0.8)e+02	45
TGTGATCTGAAATATTCAGCTC	68+/-28	57
TTTGATCTGAAATATCTAGGTC	49+/-9	33
TTTGATCTGAAATATTCAGGGG	13.7+/-2.1	49
GTTGATCTGAAATATTTAGGTC	38+/-5	53
TTTGATCTGAAATATTCATAGGTC	4.40+/-0.28	30
TTTGATCTGAAATATCCGGGTC	55+/-9	54
TATTGATCTGAAATATTCAGCGTC	9.7+/-2.1	38
TTTGATCTGAAATATTCATGTA	9.9+/-2.7	53
TTTGATCTGAAATAGTCAGTTC	61+/-10	59
TTTGATCTGAAATATTCATGTG	10.6+/-1.1	50
TTTGATCTGAAATATTCAGATG	(0.0+/-1.1)e+06	47
TTTGATCTGAAATATTTACGTC	18.1+/-2.1	44
TTTGATCTGAAATATTCAGCTGTC	14.0+/-1.5	60
TTTGATCTGAAATATTCAAGCC	15.8+/-2.8	37
TTATGATCTGAAATATTCGAGGTC	38+/-5	46
TTTGATCTGAAATATTCAAGGTGC	3.9+/-0.6	32
TTTGATCTGAAATAGTCAGGTT	72+/-25	52
TTTGATCTGAAAAATTCAGGGC	62+/-20	42
TTCGATCTGAAATATTCAGGTC	43+/-15	64
TTTGATCTGAAATATTCCGGTT	41+/-8	45
TTTGATCTGAAATATTCAGC	24.7+/-2.4	42
TAACTACTGAAATATTCAGGTC	16.4+/-2.2	36
TTGATCTGAAATATTCAGGC	6.0+/-0.9	47
TCTTGATCTGAAATATTCAAGGTC	12.9+/-1.6	35
GTTGATCTGAAATATTCATGTC	41+/-8	65
TTTGATCTGAAATAGTTCAGGATC	39+/-11	48
TTTGATCTGAAATATTAAGCTC	17.7+/-1.1	47
TCTGGTCTGAAATATTCAGGTC	40+/-12	59
TTTGATCTGAAATATTGGCAGGTC	32+/-6	49
TTTGATCTGTAAATATTCAGGTGC	39+/-17	55
TTTGATCTGAAATATTCGGCTC	11.8+/-1.0	26
TTTGATCTGAAATAATCAAGTC	62+/-8	40
TTTGATCTGAAATATTCTACGGTC	12.1+/-0.7	38
TTTGATCTGAAATATATCAGGCTC	38+/-9	42
TTTGAGTCTGAAATATTCAGGTCT	62+/-14	59
TTTGATCTGAAATATTCAGTTG	19.2+/-2.7	35
TTTGATCTGAAATATTAACAGGTC	31+/-5	21
TTTGATCTGAAATATTCAGGTAGC	19.1+/-1.8	43
TTTGATCTGAAATATTCATCGGTC	5.68+/-0.28	33
TTTGATCTGAAATATTGGGGTC	17.4+/-1.9	46
TTTGATCTGAAATATGCAGCTC	50+/-6	52
TATTGATCTGAAATATTCTAGGTC	21+/-4	29
ATTGATCTGAAATATTAAGGTC	55+/-6	36
TTTGATCTGAAATATTCAGGTGCG	28+/-6	42
TTTGATCTGATAATATTCAGGCTC	88+/-27	56
TTTGATCTGAAATATTCCAGCGTC	49+/-12	43
TCGTTGATCTGAAATATTCAGGTC	65+/-24	51
TATGATCTGAAATATTCAGGTT	71+/-22	45
TTTGATCTGAAATAATCTCAGGTC	(1.2+/-0.6)e+02	47
TTTGATCTGAAATACGCAGGTC	51+/-12	55
TTTGATCTGAAATGTTCAGTTC	51+/-9	47
TTTGATCTGAAATATTCATGTC	3.71+/-0.27	44
TTTGATCTGAAATATTCAGTC	26+/-4	45
TATTATCTGAAATATTCAGGTC	85+/-12	48
TTTGATCTGAAATATTCAGATA	16+/-9	30
TTACTACTGAAATATTCAGGTC	7.2+/-1.3	40
TTTGATCTGAAATAGTGAGGTC	53+/-8	39
TATTGATCTGAAATATGTCAGGTC	(9+/-4)e+01	55
TTTGGTCTGAAATATTGAGGTC	51+/-14	41
TTTGATCTGAAATATTCAGATC	39+/-15	52
TTTGATCTGAAATATCTCAAGGTC	53+/-8	30
TAACTAGACTTTTATTCAGGTC	28+/-5	42
TTTGATCTGTAAATATTCAGGGTC	44+/-16	56
TTTGATCTGAAATACTTAGGTC	25.5+/-2.5	44
TTTGATCTGAAATATGTCACGGTC	35+/-4	39
TTTGATCTGAAATAATTCAGGTTC	49+/-17	40
TTTGATCGTGAAATATTCAGGTTC	(7+/-6)e+01	50
TTTGATCTGAAATATATCGAGGTC	43+/-5	33
TGTTGATCTGAAATATTCAGGTAC	(4+/-5)e+01	53
TTTGATCTGAAATATTCAGCGCTC	17.8+/-2.7	42
ATTGATCTGAAATATTTAGGTC	9.7+/-0.8	31
TTTGATCTGAAATATACAGGCC	(0+/-7)e+03	49
TATGATCTGAAATATTCAGGTC	27+/-4	43
TTTGATCTGAAATATTCATGAC	1.69+/-0.15	41
TTTGATCTGAAATATTCATATC	7.7+/-0.8	32
TTTCGATCTGAAATATTCAAGGTC	(1.1+/-0.6)e+02	40
TTTGATCTGAAATAGTTAGGTC	35.2+/-2.7	42
TTTGATCTGAAAGATTCAGGGC	(9+/-4)e+01	50
TTTGATCTGAAATATTCCAGGTC	87+/-29	53
ATTGATCTGAAATATTCAGATC	41+/-13	53
TTTGATCTGAAATATTCAAATC	8.6+/-0.7	26
TTTGATCTGAAATATTTAAGTC	11.9+/-0.8	36
TTTGAATCTGAAATATTCAGGTC	53+/-12	61
TTCTGATCTGAAATATTCAGCGTC	(0+/-8)e+05	48
TTTGATCTGAAATAGTTCAGGTTC	24+/-4	49
TTTGATCTGAAATATGTCCAGGTC	49+/-8	38
TATTGATCTTGAAATATTCAGGTC	67+/-13	55
AAACTAGACTTTATATCAGGTC	49+/-13	53
TTTGATCTGAAATATTCAGGGTGC	19.1+/-3.2	45
TTTGATCTGAAATATCTCAGGGTC	(1.1+/-0.4)e+02	50
TTTGATCTGAAATATACACGTC	24.7+/-2.7	44
TTTGATCTGAAATATTCAGCGGTC	32+/-5	35
TTTGATCTGAAGTATTCTGGTC	(8+/-4)e+01	77
TTCGATCTGAAATATTCAGGAC	39+/-15	60
TATGATCTGAAATATTCATGTC	18.4+/-1.9	42
TTTGATCTGAAATATTCATGGTGC	6.9+/-1.2	39
TTTGATCTGAACTATTAAGGTC	65+/-20	42
TTTGATCTAAATATTCAGGT	(1.2+/-0.6)e+02	57
AAACTAGACTTTATAACAGGTC	35+/-9	38
TTTGATCTGAAATAATTACAGGTC	41+/-6	36
TTTGATCTGAAATATAGGTC	66+/-11	31
GTTTATCTGAAATATTCAGGTC	97+/-15	44
TTTGATCTGAAATATTCAGG	32.4+/-1.7	250
TTACTAGACTTTTATTCAGGTC	10.1+/-2.0	33
TTTGATCTGAAATATTCCAAGGTC	60+/-11	43
TTTGATCTGAAATATTCAGGATCC	(0.0+/-3.5)e+04	39
TTTGATCTGAAATATTTAGGTC	8.6+/-0.5	33
TTTGATCTGAAATATTCAGCGTCA	39+/-17	40
TTTGATCTTAAATATTCAGGTA	55+/-29	50
TTTGATCTGAAATATTCAGCGTCC	53+/-31	40
TTTGATCTGAAATATTCGGAGGTC	22.1+/-3.5	37
TTTGATCTGAAATATTCAAGTGTC	2.03+/-0.22	41
TTTGATCTGAAATATTCTAGGCTC	32+/-4	46
TTTGATCTGAAGTATTCGGGTC	37+/-17	60
TTTGATCTGAAATATTCACGGTAC	11.1+/-1.0	43
TTTGATCTGAAATATTCACGGTCT	11.5+/-1.4	51
TTTGATCTGAAATATTACAGGTGC	18.4+/-2.3	40
TTTGATCTGAAATATTCACGGGTC	5.23+/-0.34	38
TTTTGATCTGAAATATTCAAGGTC	5.3+/-0.4	39
TCTTGATCTGAAATATTCAGGTAC	40+/-8	52
TTTGATCTGAAATATTCAGCGTCT	(8+/-6)e+01	40
TTACTAGACTTTATAAGAGGTC	15.4+/-2.2	48
TTTGATCTTAAATATTCAGGTT	79+/-26	41
TTTGATCTGAAATATTCAGGACTC	16.8+/-1.3	43
TTTGATCTGAAATATCTTCAGGTC	90+/-16	43
ATTGATCTGAAATATTCAGGAC	23.6+/-1.7	37
TTTGATCTGAAATATTCAGCCGTC	37+/-13	34
GTTGATCTGAAATATTCAGCTC	83+/-19	50
ATTGATCTGAACTATTCAGGTC	(9+/-8)e+01	53
AAACTAGACTTTAATTCAGGTC	45+/-9	54
TATTGATCTGAAATATTCAGGGTC	24+/-4	60
TTTGATCTGAAATATTAATGTC	27+/-9	39
TGTGATCTGAAATATTTAGGTC	(0+/-4)e+05	70
TTTGATCTGAAATATTCACCTC	25.2+/-3.5	37
TATGATCTGAAATATTCAGTTC	48+/-10	41
CTTGATCTGAAATATTCATGTC	4.4+/-0.8	47
TTTGATCTGAAATATTTAGGCC	51+/-9	43
TTTGATCTGAACATATTCAGTGTC	(7+/-6)e+01	60
TTTGATCTGAAATAATCAGGGC	22+/-5	40
TTTGATCTGAAATATTCAGGCTCT	39+/-7	24
TATGATCTGAGATATTCAGGTC	(9+/-7)e+01	45
TTTGATCTGAAATATTACAGTGTC	9.0+/-0.6	35
TTTGATCTAGAAATATTCAGGTAC	38+/-13	37
TTTGATCTTGAAATATTCAGGTC	46+/-6	49
TTTGATCTGAAATATTCAAGGTCA	(6+/-8)e+01	56
TTTGATCTGAAATATTCAAGGTCG	38+/-18	50
TTTGATCTGAAATATTCAGGCTC	21.3+/-2.4	49
TATTTGATCTGAAATATTCAGGTC	10.1+/-0.7	41
TTTGATCTGAAATATTCAGGCTCA	49+/-14	35
TTTGATCTGAAATATATCATGGTC	28.7+/-3.5	25
TTACTGATCTGAAATATTCAGGTC	33+/-9	52
CTTGATCTGAAATATTGAGGTC	24+/-5	45
TTTGATCTGAAATATTCAGGCGTC	6.7+/-0.9	45
TTTGATCTGAAATATACCGGTC	68+/-15	38
TTTGATCTGAAATATTCAGGCTCG	28+/-11	45
TTTTATCTGAAATATTCATGTC	57+/-8	32
TTTGATCTGAAATATGCAAGTC	24.4+/-2.7	44
TTTGGTCTGAAATATTTAGGTC	15.6+/-1.3	34
TTTGATCTGAAATTATTCTAGGTC	80+/-12	57
ATTGATCTGAAATATTCAAGTC	4.71+/-0.34	46
TTGATCTGAAATATTCAGGT	26+/-6	38
TTTGATCTGAAATTATTCAGGCTC	58+/-14	55
TTTGATCTGAAATATTGCAGGTCC	57+/-11	49
TTTGATCTGAAATAGTTCAGGTAC	(1.1+/-0.7)e+02	44
TTTGATCTGATAATATTCAGTGTC	49+/-27	52
TTTGATCTGAAATATTCAAAGGTC	4.11+/-0.21	33
TTTGATCTGAAGTATTCAGCTC	56+/-14	64
TTTGATCTGAACATATTCAGGTTC	81+/-28	58
TTTGATCTTTGAAATATTCAGGTC	64+/-11	52
TTTGATCTGAAATATCCAGGTG	(8+/-6)e+01	56
TTTGATCTGAAATACATTCAGGTC	(1.1+/-0.6)e+02	58
TTTGATCTGAAATATTCAGGTTAC	31+/-4	35
TTGATCTGAAATATTCAGGTC	9.2+/-1.1	49
TTTGATCTGAAATATTGCAGGTGC	18.2+/-1.8	49
TTTGGTCTGAAGTATTCAGGTC	(8+/-4)e+01	66
TTTTGCATCTGAAATATTCAGGTC	53+/-14	43
TTTGATCTGAAATGTTGAGGTC	34+/-4	55
TTTGATCTGAAATATTCAGT	19.0+/-3.5	62
ATCGATCTGAAATATTCAGGTC	42+/-10	53
TCTTGATCTGAAATATTCAGGTC	15.9+/-1.5	67
TTTGATCTTGAAATATTCAGGTAC	16.1+/-2.0	48
TTTGATCTGAAATATTCAGAGTAC	27+/-7	41
TTTGATCTGAAATAATTCAGCGTC	(1.0+/-0.5)e+02	42
TTTGATCTGATAATATTCATGGTC	(1.1+/-0.6)e+02	56
TTTGATCTGAAATATATCAAGGTC	54+/-6	28
TTTGATCTGAAATATTCAAGGTC	7.2+/-0.4	39
TTTGATCTGAAATATTCAGTGTC	3.39+/-0.33	52
TTTGATCTGAAATATTCAAGGGTC	5.02+/-0.25	42
TTTGATCTGAAATATTCAGGGGTC	16.6+/-3.5	43
TTTGGTCTGAAATATTAAGGTC	46+/-10	40
TTTGATCTGAAATATGTCAAGGTC	45+/-5	37
TTTGATCTGAAACTATTCACGGTC	93+/-31	51
TTTGATCTGAAATACACAGGTC	53+/-7	44
TTTGATCTGAAATATTGCAGAGTC	63+/-15	45
TTTGATCTGAAATATATCTAGGTC	36+/-4	37
TTTGATTTGAAATATTCAGGGC	20.4+/-2.8	45
TTTGATCTGAAATATTGAGTTC	43+/-9	54
TTTGATCTGAAATAATTCACGGTC	59+/-11	29
TTTGATCTGAAATATTCAGGTCCG	33+/-10	27
TTTGATCTGAAATATTCAGGCCTC	32+/-4	49
TTTGATCTGAAATATACGGGTC	29+/-4	37
TTTGATCTGAAATAGTCAGCTC	70+/-10	41
TTTGATCTGAAATATATCAGGTGC	27+/-5	33
TTTGATCTGAAATATTCAGCGTC	11.9+/-2.5	52
TTTGATCTGATATATTCAAGTC	63+/-11	55
TAATTGATCTGAAATATTCAGGTC	11.8+/-0.9	39
TTTTGATCTGAAATATTACAGGTC	50+/-22	45
TTTGATCTGAAATATTCAGTGC	5.9+/-0.6	53
TTTTGATCTGAAATATTCACGGTC	17.3+/-1.8	41
GTTGATCTGAAATATTCAGGGC	63+/-22	49
TTTGATCTGAAATAATTCAGTGTC	61+/-13	33
TTTGATCTGAACATATTCAGGTAC	(1.1+/-1.0)e+02	47
TTTGATCTGAAATATACAGATC	74+/-20	42
TTTGATCTGAAATGTTCAGGGC	36+/-5	45
TTTGATCTGAAATATTCCAGTC	91+/-24	29
TTTGATCTGAAATATTCGAGGTTC	6.0+/-0.4	62
TTTGATCTGAAATATTCGAGGTAC	8.9+/-0.9	37
TTTGATCTGAAATAGTTCACGGTC	62+/-11	35
CTTGATCTGAAATATTCAAGTC	7.3+/-1.4	38
ATTGATCTGAAATAGTCAGGTC	74+/-20	49
TTTGATCTGAAATATTCTAGTGTC	7.4+/-0.8	35
TTTTGATCTGAAATATTCAGTGTC	2.8+/-0.6	37
TTTGATCTGAAATATTCTAGGGTC	8.9+/-0.7	40
CTTGATCTGACATATTCAGGTC	(6+/-6)e+01	50
CTTGATCTGAAATATACAGGTC	29+/-6	57
TTTGATCTGAAATATTAAGGGC	9.3+/-1.2	57
TTTGATCTGAAATATTGCCAGGTC	35+/-4	40
TTTGATCTGAAATATTCACGGCTC	21.2+/-2.6	44
CTTGATTTGAAATATTCAGGTC	(8+/-4)e+01	45
TGATCTGAAATATTCAGGTC	12.4+/-1.9	56
TTTGATCTGAAATGTTCAGGTA	71+/-27	65
TTTGATCTGAAATATTCACGAC	4.8+/-0.5	35
TTTGATCTGAAATATACAGGGC	6.7+/-1.0	42
TTTGATCTGAAATATCTCAGGCTC	(0+/-5)e+05	42
TTTTGATCTGAAATATTCAGGTAC	15.4+/-1.0	48
TTTGATCTGAAATATTGAAGTC	33+/-4	28
CTTGATCTGAAATATTCAGGTC	9.2+/-0.9	67
CTTGATCTGAAATATTCAGGTG	(4+/-6)e+01	43
TTTGATCTGAAATATTCAAGCGTC	6.3+/-0.7	33
TTTGATCTGAAATATTCAGGTGCC	66+/-12	43
TTTGATCTGAAATATTCTCAGGTC	71+/-13	45
TAACTAGACTTTATAACAGGTC	37+/-8	58
TTTGATCTTGAAATATTCAGGTTC	31+/-6	49
TTTGATCTGAAATATTCAGCGTGC	35+/-8	64
TTTGATCTGACATATTCAGGTT	61+/-14	57
TAACTAGACTTTATAAGTCCTC	16.1+/-1.9	47
TTTGATCTGAAATAGTCTCAGGTC	99+/-26	55
TTTGATCTGAAGTATTCAAGTC	27+/-4	73
TTTGATCTGAAATATTCGTC	21.7+/-2.1	39
TTTGGTCTGAAATATTCAGGAC	44+/-5	46
AAACTAGACTTTATTTCAGGTC	55+/-16	36
TTTGATCTGAGATATTCAGGTG	(0.0+/-1.6)e+04	60
TTTGATCTTGAAATATTCAGGTCT	35+/-7	49
TTACTAGACTTATATTCAGGTC	15.3+/-3.0	31
TCTATGATCTGAAATATTCAGGTC	(0+/-8)e+03	57
TCTTGATCTGAAATATTCTAGGTC	23.1+/-2.1	54
TAACTAGACTTTATTTCAGGTC	33+/-4	55
TTTGATCTGAAATATTCAGGTAC	21.4+/-2.5	38
TTTGATCTGAAATATTTTGGTC	53+/-8	34
TTTGATCTGAAATTTAGGTC	128+/-29	44
TTTGATCTGAAATGCTCAGGTC	69+/-18	58
TTTGATCTGAAATACTCAGGAC	40+/-7	52
TTTGATCTGATAATATTCAGGTAC	59+/-16	40
TTTGATCTGAAATAGTCAAGTC	84+/-27	34
TTTGACTACTGAAATATTCAGGTC	43+/-18	44
TTTGATCTGAAATACTCAAGTC	37.6+/-3.2	45
TTTGATCTGAAATATACTCAGGTC	46+/-8	49
TTTGATCTGAAATATTCAGGATGC	21.2+/-2.8	42
TTTGGTCTGATATATTCAGGTC	(1.1+/-0.5)e+02	66
TTTGATCTGAAATATGTCAGGCTC	30.6+/-3.1	43
TTTGATCTGAAATATTCAATGGTC	3.42+/-0.22	28
TTATGATCTGAAATATTCAAGGTC	28.7+/-3.5	42
TTTGATCTGAAATATTCACGGTGC	19.0+/-1.6	43
TTTGGTCTGAAATATTCGGGTC	28.3+/-3.0	56
GTTGATCTGAGATATTCAGGTC	(6+/-7)e+01	66
TTTGATCTGAAATATTCGGTTC	20.2+/-1.6	50
TTTGATCTGAAATATTCTGGCC	28.7+/-2.8	50
TTTGATCTGAAATATTCAGGTACA	20.6+/-3.5	48
TTTGATCTGAAATATGCTCAGGTC	38+/-7	53
TCTTGATCTGAAATATTCAGGCTC	24+/-4	57
TTTGATCTGAAATATTCATGGATC	5.49+/-0.34	41
TTTGATCTGAAATATTCAGGCTGC	7.8+/-0.9	35
TTTGATCTGGAATATACAGGTC	(0.9+/-1.0)e+02	50
TATTGATCTGAAATATTACAGGTC	44+/-9	39
TTTGATCTGAAAATATTCAGGTTC	(1.2+/-0.7)e+02	41
TTTGATCTGAAACATTTAGGTC	73+/-10	56
TTTGATCTGAAAGTATTCAGGCTC	62+/-26	62
TTTGATCTGAAATCATTCAGGCTC	(1.1+/-0.8)e+02	51
GTTGATCTGAAATGTTCAGGTC	62+/-18	48
TTTGATCTGAAATATTTGGGTC	7.9+/-0.8	48
TTTGATCTGAAATATTAAGATC	46+/-7	40
TTTTGATCTTGAAATATTCAGGTC	55+/-9	48
TTTGATCTGAAATATTCAGGCATC	5.8+/-0.6	41
TTTGATCTGAAATATTCTCGTC	34+/-12	47
TTACTAGAGAAATATTCAGGTC	18.9+/-2.7	41
TAGTTGATCTGAAATATTCAGGTC	34+/-5	41
TTTGATCTGAAATAGTCAGGGC	41+/-11	36
TTTGATCTGAAATATTCAGAAGTC	16.3+/-3.1	62
TTTGATCTGAAATATTCATGGCTC	8.4+/-0.4	41
TTTGATCTGAAATATTAAGGAC	12.5+/-1.2	27
TTTGATCTGAAATATTCATTTC	(1+/-7)e+02	46
TTTGATCTGAAATACTTCCAGGTC	(1.2+/-0.8)e+02	26
TTTGATCTGAAATATTTAGGAC	3.31+/-0.26	35
TCTTTGATCTGAAATATTCAGGTC	11.1+/-1.3	37
TTTGGTCTGAAATGTTCAGGTC	20.7+/-1.9	50
TCTTGATCTGAAATATTCGAGGTC	17.4+/-1.8	32
TTTGATCTGAAATATTTAGGGC	1.98+/-0.21	48
TTCTGATCTGAAATATTCAGGCTC	67+/-35	51
TTTGATCTGAAATATACAGTTC	33+/-4	43
TTTGGTCTGAAATATTCAGGTT	38+/-8	35
TTTGATCTGAAATATTCCAGGCTC	74+/-26	42
TTTGATCTGAAATATCGAGGTC	46+/-4	40
TTTGATCTGAAATATTCCGGTA	40+/-9	68
TTTGATCTGAAATATTCACGCGTC	10.2+/-0.6	41
TTTGATCTGAAATATTGATGTC	65+/-20	41
TAACTAGACTTATATTCAGGTC	27+/-4	42
TTTGGTCTGAAATATTCAGGTA	31+/-13	59
TTACTAGACTTTATAACAGGTC	10.7+/-0.9	43
TTTGGTCTGAAATATTCAGGTC	16.3+/-1.3	50
TTTGATCTGAAATATTCTGCTC	18.3+/-2.2	42
TTTGATCTGAAATATTCAGCTT	47+/-18	47
TTTGATCTGAAATTATTCAGGTAC	51+/-9	39
TTTGGTCTGAAATATTCAGGTG	14.8+/-2.9	59
TTCTGATCTGAAATATTCAGGGTC	67+/-13	77
TTTGATCTGAAATATTCAGGTA	11.9+/-2.0	60
TTTGATCTGAAATATTCAGATGTC	41+/-24	43
TTTACGATCTGAAATATTCAGGTC	(6+/-6)e+01	38
TTTGATCTGAAATATTGCTAGGTC	15.3+/-1.9	23
TTTGATCTGAAAAATTCAGGTG	37+/-18	52
TATTGATCTGAAATATTCAGGTC	10.2+/-0.8	40
TTTGATCTGAAATATTCAAGGTTC	5.4+/-0.4	37
ATTGATCTGAAATGTTCAGGTC	19.3+/-2.3	44
TTTGATCTGAAATATTCACGGTCA	25+/-6	49
TTTGATCTGAAATATGCAGGGC	18.7+/-3.1	51
TATGATCTGAAATATTCAGCTC	59+/-13	48
TTTGATCTGAAATATTCCATGGTC	49+/-7	47
TTTGATCTGAAATATGTTCAGGTC	80+/-31	56
TTTGATCTGAAATATGGAGGTC	42+/-5	53
TTTGATCTGACAATATTCAGGTGC	48+/-15	45
TTTGATTCTGAAACTATTCAGGTC	(0+/-6)e+03	54
TTTGATCTGAAATATTACAGCGTC	37+/-7	35
TTTGATCTGAAATATTCAGGGTCG	45+/-15	45
TTTGATCTGAAATATTCAAGGCTC	6.9+/-0.4	38
TTTGATCTGAAATATTCAGGAA	34+/-6	41
TTTGATCTGAAATACTTGCAGGTC	61+/-17	50
TTTGATCTGAAATATTAAGGCC	24+/-4	33
TTTGATCTGAAATATATCAGGATC	60+/-16	39
TTTGATCTGAAATATTCAGGAG	5.2+/-0.8	30
TTTGATCTGAAATAGCCAGGTC	58+/-10	40
TTTTGATCTGAAATATTCAGGTTC	14.4+/-1.3	27
TTTGATTTGAAATATTCAGGTC	77+/-17	49
TTTGATCTGAAATAATCAGTTC	77+/-16	50
TTTGATTTGAAATATTCAGGTA	(7+/-6)e+01	43
TTTGATCTTGAAATATTCAGGCTC	53+/-9	39
TTTGATCTGAAATATTCAGGTGCA	34.4+/-3.3	45
TTTGATCTGAAATATTCAGGAT	70+/-26	40
TTTGATCTGAAATATTATGGTC	23.6+/-2.6	40
TTTGATCTGAAACTATTCAGGTGC	52+/-16	38
CTTGATCTGAAATATTCAGGAC	17.2+/-2.4	64
TTTTGATCTGATAATATTCAGGTC	52+/-34	57
AATGATCTGAAATATTCAGGTC	17.2+/-2.0	36
TTTGATCTGATATATTCAGGAC	59+/-14	45
TTTGATCTGAAATATCAGTC	(1.1+/-0.4)e+02	48
TTTGATCTGAAATGTTAAGGTC	59+/-11	43
TTTGATCTGACAATATTCAGTGTC	63+/-22	66
TTACTTCTGAAATATTCAGGTC	27+/-7	39
TTTGATCTGAAATAATCACGTC	70+/-10	43
TCATTGATCTGAAATATTCAGGTC	17.3+/-2.8	34
TTTGATCTGAAATAGTCTGGTC	70+/-13	48
GTTGATCTGGAATATTCAGGTC	(0+/-7)e+05	54
TTTGATCTGAAATATTCAACGGTC	6.1+/-0.4	23
CTTGATCTGAAATGTTCAGGTC	18.7+/-3.0	72
TTTGATCTGAAATAATCAGGTG	58+/-26	41
TTTGATCTGAAATATTCGAGGATC	7.9+/-0.6	39
TTTGATCTGAAATAATCAGGTA	69+/-25	55
TTTGATCTGAAATAATCAGGTC	51+/-7	63
TAACTAGACAAATATTCAGGTC	48+/-11	49
TTGATCTGAAATATTCGGTC	24.3+/-2.2	59
TTTGATCTGAAATATTCTTGTC	22+/-4	41
TTTGATCTGAAATATTCGGGTT	13.3+/-2.6	55
TTTGATCTGAAACTATTACAGGTC	93+/-34	47
TATATGATCTGAAATATTCAGGTC	20.8+/-3.0	35
TTTGATCTGAAATAGTTCAGTGTC	81+/-28	49
TTTGATCTGAAATACTAAGGTC	40+/-5	40
TTTGATCTGAAATTATTCATGGTC	68+/-16	38
TTTGATCTGAAATCTTCAGGGC	(1.3+/-0.7)e+02	59
TTTGATCTGAAATATTCACGGATC	6.6+/-0.4	44
TTTGATCTGAAATACTATCAGGTC	48+/-12	58
TTTGATCTGAAATATCCAGCTC	61+/-16	51
TTTGATCTGAAATATTCGCAGGTC	12.9+/-0.9	32
TTTGATCTGAACTACTCAGGTC	75+/-24	63
TTTGATCTGAAATATTCGGGTG	35+/-23	45
TTTGATCTGTAAATATTCAGGCTC	(1.1+/-3.1)e+02	53
TTTGATCTGAAATAAAGTCGTC	41+/-5	42
TTTGATCTGAAATATTCGGGTC	13.5+/-1.3	48
TTTGATCTGAAATACGTTCAGGTC	(1.2+/-0.7)e+02	35
TTTGATCTGATATATTCAGGTG	66+/-25	49
TAACTAGACTAATATTCAGGTC	32+/-6	41
TTTGATCTGATATATTCAGGTC	68+/-26	69
TTTGATCTGAAATGTTCACGTC	39+/-9	49
TTTGATCTGGAATATTCAGGGC	(7+/-4)e+01	64
TTTGATCTGAAATATCATCAGGTC	89+/-24	39
TTTGATCTGAAATATGCAGGTA	21+/-7	45
TTTGATCTGAAATTATTCACGGTC	76+/-17	48
TTTGATCTGAAATATCTCACGGTC	61+/-9	54
TTTGATCTGAAATATTGAGGCC	23+/-4	45
TTTGATCTGAAATATGTCAGGTGC	(7+/-5)e+01	50
TTTGATCTGAAATATTCAGGCC	83+/-21	65
ATTGATCTGAAATATACAGGTC	27.0+/-2.5	36
TTTGATCTGAAATTATTCAGCGTC	54+/-17	53
TTTGATCTGAAATATTCTTAGGTC	13.9+/-1.1	38
TTTGATCTGGAATATGCAGGTC	(0+/-4)e+05	56
TTTGATCTGAAATATTCACGGTCG	34+/-19	40
TTTGATCTGAAATATTCGAGGGTC	8.2+/-0.7	36
TTTGATCTGAAATATTTATGTC	4.8+/-0.4	34
TTTGATCTGAAATACTCAGCTC	54+/-4	54
TTTGATCTGAAGTATTGAGGTC	64+/-25	48
TTTGATCTGAAATATTCATGGTAC	15.5+/-2.3	58
TTTGATCTAGAAATATTCAGGTCT	(7+/-7)e+01	38
TCTGATCTGAAATATTCAGGTC	(0.7+/-2.0)e+02	67
TTGATCTGAAATATCAGGTC	69+/-16	53
TTTGATCTGAAACTATTCAGGTC	(1.1+/-0.5)e+02	61
TTTGATCTGAAATATTCAGGTATC	20.4+/-2.0	32
TTTGATCTGAAATATTCAGGTG	25+/-5	52
TTTGATCTGAAATGATTCAGGTTC	97+/-32	53
TATTGATCTGAAATATTCAGGTCC	80+/-25	53
TTTGATCTGAGATATTCAGGAC	38+/-7	52
TTTGATCTGAAATATTCAGGTC	10.66+/-0.13	4219
TTTATGATCTGAAATATTCAGGTC	21+/-4	27
TATTGATCTGAAATATTCAGGTCG	23+/-5	39
TTTGATCTGAGATATTCAGGTT	55+/-17	61
TTTGATCTGAAATATTCGGTC	55+/-11	46
TTTGATCTGAAATATTCAGGTT	17.4+/-2.8	37
AAACTAGAGAAATATTCAGGTC	72+/-29	40
TTTGATCTGAACTATTTAGGTC	89+/-32	58
TTTGATCTGAAAGTATTCAGTGTC	38+/-6	54
TTTGATCTGAAATATGCAGGCC	(7+/-4)e+01	43
TTTGATCTGAAATATTCAGTTT	39+/-10	54
TTTTTGATCTGAAATATTCAGGTC	12.3+/-1.0	45
TTTGATCTGAAATAGTTCAGGGTC	36+/-10	46
TTTGATCTGAAATATGTGCAGGTC	28.9+/-3.4	38
TTTGATCGTGAAATATTCAGGTAC	(1.0+/-0.5)e+02	73
TTTGATCTGAAATATTCACTTC	10.6+/-0.9	51
TTTGATCTGAAATAGTTACAGGTC	35+/-5	30
TTTGATCTGAAATATTCCACGGTC	100+/-21	44
TTTGATCTGAAATAGTCATGTC	9.9+/-0.7	50
TTTGATCTGATATATTCACGTC	(1.1+/-0.5)e+02	60
TTTGATCTGAAATATTCAGTTA	(5+/-4)e+01	48
TTTGATCTGAAATATTCAGTTC	17.0+/-2.5	50
TTTGATCTGAAATATTCGACGGTC	7.9+/-0.4	26
TTTGATCTGAAATATTCAGGTCCT	55+/-15	51
TTTGATACTAGAAATATTCAGGTC	52+/-14	28
TATGATCTGAAATATTCACGTC	97+/-22	54
TTTGATCTGAAATATACAGGTA	32+/-23	47
TTTGATCTGAAATATACATGTC	7.9+/-0.8	35
TTTGATCTGAAATATATCAGCGTC	57+/-12	44
TTGAATCTGAAATATTCAGGTC	52+/-8	45
TATTGATCTGAAATATTCAGTGTC	3.12+/-0.24	31
GTTGATCTGAAATATTAAGGTC	(1.0+/-1.6)e+02	57
TATGATCTGAAATATTCAGGGC	30+/-6	45
TTATGATCTGAAATATTCAGGTGC	29.6+/-3.5	39
TTTGATCTGAAATAGTCGGGTC	58+/-7	54
TTTCTAGACTAATATTCAGGTC	(1.0+/-2.9)e+02	59
TTTGATCTGAAATTATTCAAGGTC	45+/-6	27
TATGATCTGAAATGTTCAGGTC	95+/-31	58
TTTGATCTGAAATATTCAAGTC	4.38+/-0.30	40
ATTGATCTGAAATATTCAGTTC	12.2+/-1.5	30
TTTGATCTGAAATATTCAGAGATC	37+/-5	39
TTGATCTGAAATATTCAGTC	14.8+/-2.5	37
TTTGATCTGAAATATTGCGAGGTC	19.6+/-1.5	45
TTTGATCTGAAATACTTCAGTGTC	33+/-6	47
TTTGATCTGAAATATTGGTC	71+/-11	60
TTTTGATCTGAAATATTCAGGGTC	14.5+/-1.5	39
TTTGATCTGAAATATTCAGGCG	13.2+/-2.6	56
ATTGATCTGAAATATTCTGGTC	46+/-12	31
TTTGATCTGAAATATCTCAGGTTC	45+/-31	34
AAACTAGACTTTATAAGTCCAC	33+/-6	57
TTTGATCTGAAATACTCGGGTC	54+/-10	50
CTTGATCTGAAATATTTAGGTC	9.7+/-1.4	37
TTACTAGACTTTATAAGTGGTC	10.3+/-1.3	35
TCTTGATCTGAAATATTCAGCGTC	19+/-7	43
TTATGATCTGAAATATTCAGGATC	(8+/-5)e+01	34
TTTGATCTGACATATTCAGGAC	25+/-5	55
TTTGATCTGAAATTATTCAGTGTC	20+/-5	50
TTTGATCTGAAACTATTCAGGGTC	(9+/-4)e+01	55
TATGATCTGAAATATTCGGGTC	(1.0+/-0.7)e+02	42
TTTGATCTGAAATATTCAGGTAAC	22.8+/-2.6	46
TTTGATCTGAAATATTACTAGGTC	15.7+/-0.8	38
TTTGATCTGAAATACTTCTAGGTC	53+/-8	48
TTTGATCTAGAAATATTCAGGTCC	(9+/-8)e+01	33
TCTGATCTGAAATATTCAGGAC	29+/-8	58
ATTGATCTGAAATATTCAGCTC	11.2+/-0.7	37
TTTGATCTGAAACTATTCAGGTCC	(1.0+/-1.4)e+02	52
TTTGATCTGAAATATTGAGGGC	15.5+/-1.4	56
TTTGATCTGAAATATTCATGCGTC	5.0+/-0.5	44
TTTGATCTGAAAGATTCAGGTA	(1.0+/-0.9)e+02	56
TATTGATCTGAAATATTCAGGATC	25+/-7	39
AAACTAGACTTTATAAGTCCTC	38+/-11	32
TTTGATCTGAAATATTCAGGAATC	12.7+/-1.2	40
TTTGATCTGAAATATTCAGTGCTC	19.4+/-1.9	30
TTTGATCTAGAAATATTCAGGTGC	62+/-26	45
TTTGATCTGAAATATTCCCGTC	(0.5+/-3.1)e+02	60
TTTGATCTGAAATATTCAATTC	8.4+/-1.3	29
TTTGATCTGAAGTATTAAGGTC	(1+/-4)e+02	46
TTTGGTCTGAAATATTCAGGGC	57+/-7	43
TGTGATCTGAAATATTCATGTC	(0.0+/-1.2)e+05	50
ATTGGTCTGAAATATTCAGGTC	10.9+/-1.0	46
AAACTAGACTTATATTCAGGTC	57+/-22	50
TTTGTATCTGAAATATTCAGGTC	(8+/-4)e+01	58
TTTGATCTGAAATATTCTGGGC	10.3+/-1.2	43
TTTGATCTGAAATATTCCAGGTCC	(1.1+/-2.1)e+02	60
TTTGATCTGAAATATTGAGGTG	15+/-4	59
TTTTGATCTGAAATTATTCAGGTC	35+/-7	55
TTTGATCTGAAATATTCAGGTTGC	21+/-4	47
TTTGATCTGAAATATACTGGTC	38.8+/-2.8	52
TTTTGATCTGAAATATCTCAGGTC	(1+/-4)e+02	45
TTTGATCTGAAATATTCAGGTGC	27.2+/-3.4	40
TTTGATCTGAAATAATAAGGTC	48+/-6	35
TTTGATCTGAAATATTCAGTGATC	13.5+/-1.8	34
TTAGGTCTGAAATATTCAGGTC	(1.0+/-0.6)e+02	58
TTTGATCTGAAATATTACAAGGTC	16.4+/-1.3	21
TTTGATCTGAAATATTGTCCTC	43+/-4	47
TTATCGATCTGAAATATTCAGGTC	37+/-10	42
TTTGATCTGAAATGTACAGGTC	76+/-17	53
TTTGATCATGAAATATTCAGGTAC	(8+/-4)e+01	33
TTTGATCTGAAATATTCTAGAGTC	9.7+/-2.2	35
TTTGATCTGAAGTATTCAGGTC	53+/-14	59
TTTTGATCTGAAATATGTCAGGTC	33+/-7	41
TTTGATCTGAAATATTCAGGATTC	23.7+/-2.7	53
TTTGATCTGAAATATTCAGTGTAC	4.8+/-0.8	29
TTTGATCTGAAATAAAGAGGTC	91+/-20	45
ATTGATCTGAAATATTCGGGTC	18.9+/-3.1	47
TTTGATCTGAAATATCTCAGTGTC	(1.2+/-0.7)e+02	55
ATTGATCTGAAATATTCATGTC	3.19+/-0.27	36
TTTGAATCTGAAATATTCAGGTCT	65+/-29	52
TTTGATCTGAAAATATTCAAGGTC	71+/-19	30
CTTGATCTGAAATATTCACGTC	10.5+/-1.3	46
TTCGATCTGAAATATTCACGTC	(0.0+/-1.2)e+05	68
TTTGATCTGAAATATAGTCAGGTC	41+/-8	41
TTTGATCTGAAATATTAGTC	16.0+/-2.5	45
TTTGATCTGAAATACTTCACGGTC	112+/-33	51
TTTGATCTGAAGTATTCACGTC	53+/-28	54
TTTGATCTGACAATATTCAGGTTC	28+/-10	38
TTATGATCTGAAATATTCATGGTC	37+/-6	50
TTTGATCTGAAATATTTAGCTC	9.7+/-0.6	37
TTTGATCTTAAATATTCAGGCC	(0.9+/-2.0)e+02	29
TTTGATCTGAAATGTTCAGGTG	26+/-7	49
TTTTGATCTGAAATATTGCAGGTC	66+/-31	37
TTTGATCTGAAATATCTCAGGATC	62+/-20	38
TCTGATCTGAAATATTCACGTC	58+/-23	62
TTTGATCTGAAATATCCATGTC	(0.1+/-2.1)e+03	34
TTTGATCTGAAATATGCAGGAC	56+/-11	50
TTTGATCTGAAAATATTCAGGTGC	28.5+/-3.3	49
TGGTTGATCTGAAATATTCAGGTC	58+/-16	46
ATTTATCTGAAATATTCAGGTC	73+/-7	28
TTTGATCTGAAATATTCATCTC	18+/-4	52
ACTGATCTGAAATATTCAGGTC	22+/-4	42
TTTGATCTGAAATAATTCTAGGTC	64+/-9	48
TATTGATCTGAAATATTCAGGTGC	27.7+/-3.3	32
TTTGATCTGAAATGTTCATGTC	32+/-4	47
TTTGATCTGAAATAATTAGGTC	35.6+/-2.7	50
TGTTGATCTGAAATATTCAGGTGC	(0.7+/-2.0)e+02	47
CATGATCTGAAATATTCAGGTC	26.6+/-3.3	53
TTTGATCTGATAATATTCAGGTTC	61+/-26	47
TTTGATCTGAAATAATATCAGGTC	(1.1+/-0.4)e+02	44
TTTGATCTGAAACTATTCAGGTTC	(1.0+/-0.6)e+02	57
TTTGATCTGAAATATTCATGCC	(0.3+/-1.0)e+02	53
TTTGATCTGAAATATGTCAGGTTC	41+/-9	54
TTTGATCTGAAATATTAGGGTC	29.2+/-2.7	46
TTTGATCTGAAATATTCTAGTC	17.4+/-2.0	47
TTCTGATCTGAAATATTCAGTGTC	37+/-32	50
TTTGATCTGAAATTATTCAGGTGC	38+/-6	41
CTTGATCTGAAATATTCGGGTC	16.9+/-2.0	55
TCTTGATCTGAAATATTCACGGTC	29+/-5	46
TTTGATCTGGAATATTCAGGTC	(0+/-8)e+05	53
AAACTAGACAAATATTCAGGTC	(0.9+/-1.5)e+02	55
TTTGATCTGAAATATTCAGGTTC	21.5+/-2.8	50
TTTGATCTGAAATATTCAGGGC	24.2+/-2.9	50
TTTGATCTGAAATTTTCAGGGC	(9+/-9)e+01	43
TTTGATCTGAAATATGTAGGTC	36+/-7	26
TTTGATCTGAAATATTCAGGTTTC	54+/-14	44
TTTGATCTGAAATAGTTCAAGGTC	81+/-18	54
TAACTAGACTTTAATTCAGGTC	31+/-8	42
TTTGATCTGAAATATTGCATGGTC	18.3+/-2.0	29
TTTGATCTGAAATATTACGAGGTC	17.2+/-1.1	34
GTTGATCTGAAATATTCAGGTC	54+/-17	62
TTTGATCTGAAATAGTTGCAGGTC	49+/-7	33
GTTGATCTGAAATATTCAGGTA	(1.0+/-0.8)e+02	43
TTTGATCTGAAATGTTCAGGAC	35+/-5	50
TTTGATCTGAAATAATTCAAGGTC	68+/-11	46
TTTGATCTGAAATATTCAGGATAC	20+/-6	51
TTTGATCTGAAATATTCAGGCTTC	17.0+/-2.3	50
TTTGATCTGAAATATTCCGCTC	86+/-17	58
TTTGATCTGGAATATTCAAGTC	(1.1+/-2.9)e+02	57
TTTGATCTGAAATATTCAGGGTTC	27+/-5	45
TTTGATCTGAAATATTGCAAGGTC	24.6+/-2.5	43
TTTGGTCTGAAATAATCAGGTC	65+/-9	54
TTTGATCTGAAATAATCAGCTC	52+/-8	36
TTTGATCTGAAATGTTTAGGTC	16.0+/-1.0	38
TTTGATCTGAAATATTCAGCGATC	26.9+/-3.1	41
TTTGATCTGAAATATATCAGTGTC	17+/-4	22
TTTGATCTGAAATATAGTCGTC	15.1+/-1.2	44
TTTGATCTGAACTATTCAGGTC	(9+/-4)e+01	64
TTTGATCTGAAATATTACAGGTTC	(0+/-6)e+05	52
TTTGATCTGAAATATTCGGGGC	2.8+/-0.4	54
TTTGATCTGACATATTCAGGTC	33+/-5	66
TTTGTATCTGAAATATTCAGGTTC	(1.0+/-0.5)e+02	64
TTTGATCTGGAATATTCGGGTC	(1.1+/-2.1)e+02	67
TATTGCATCTGAAATATTCAGGTC	91+/-35	46
TTTGGTCTGAAATATGCAGGTC	56+/-23	64
TTTGATCTGAATTATTTAGGTC	75+/-24	40
TTTGATCTGAAATATTCCGGTC	50+/-10	47
TTTGATCTGAAATATGAAGGTC	48+/-6	52
TTTGATCTGAAATATTCCGGTG	46+/-16	60
ATTGATCTGAAATATGCAGGTC	29+/-4	52
TTACTAGACTTTATATCAGGTC	13.7+/-2.4	21
TATTGATCTGAAATATTCGAGGTC	12.1+/-1.0	39
TTTGATCTGAAATATTCAGCGTTC	15.2+/-1.2	37
TTTGGTCTGAAATATTCAAGTC	12.4+/-0.9	39
TTACTAGACTAATATTCAGGTC	10.0+/-1.3	43
TTTGATCTGAAATATTCAGGGT	64+/-15	30
ATTGATCTGAGATATTCAGGTC	33+/-4	48
TTTGATCTGAAATACTCAGGGC	17.0+/-2.2	47
TTTGATCTGAAATATTCAGGGATC	14.6+/-2.5	49
TTTGATCTGAAATATGCAGGTG	32+/-8	53
AAACTAGACTTTTATTCAGGTC	42+/-6	58
TTTGATCTGAAATATATCAGGTTC	48+/-15	63
TTTTGATCTGAAATATTCATGGTC	5.7+/-0.4	42
TTTGATCTGAAATATTCAAGAC	2.62+/-0.26	41
TTTGATCTGAAATAAGCAGGTC	58+/-11	48
TTATGATCTGAAATATTCAGCGTC	40+/-19	44
TTTGATCTGAAATACTTCAGCGTC	65+/-16	47
TTTTGATCTGAAATATTCAGGATC	14.6+/-1.8	49
TTTGATCTGAAATATTCAGGATCG	37+/-6	59
TTTGATCTGAAATATACAGGTC	22.6+/-3.2	58
TTTGATCTGGAATATTTAGGTC	23+/-4	63
TTTGATCTGAAATATACAGGTG	15+/-6	42
TTTGATCTGAAATATTGAGCTC	11.4+/-1.4	53
TAACTAGACTTTATAAGTCCAC	27+/-4	40
TTTGATCTGAAATATCAAGGTC	57+/-9	44
TTTGATCTGAAATATTCACGGTCC	8.8+/-1.2	39
TTTGATCTGAAATATTGTGGTC	31+/-4	50
TTTGATCTGAAATATTCAGTAGTC	15.8+/-2.5	35
TTGTATCTGAAATATTCAGGTC	33+/-9	55
TAACTAGAGAAATATTCAGGTC	45+/-7	31
TTTGATCTGAAATATTCTAGGTTC	7.8+/-1.5	39
TTTGGTCTGAAATATTCATGTC	10.0+/-1.6	47
TTTGATCTGAAATATACAGGTT	45+/-27	45
TTTGATCTGAAATATTCGGC	4.7+/-0.4	33
TTTGATCTGAAATATTCACGTC	9.0+/-0.7	32
TTTGATCTGAAATGTTCAGGTC	18.0+/-2.2	54
TTATGATCTGAAATATTCAGGTTC	21.6+/-3.3	35
TTTGATCTGAAATATTCACGTG	8.5+/-1.5	40
TGATTGATCTGAAATATTCAGGTC	36+/-4	56
TTTGATCTGAAATATTCGAGGCTC	13.1+/-1.2	28
TTTGATCTGAAATATTCAGGTTCG	19.7+/-2.7	47
TTTGATCTGAAATATTGCAGGATC	34+/-6	48
TTTGATCTGAAATATTCAGGTTCA	35+/-7	52
AAACTAGACTTTATAAGTGGTC	58+/-25	36
TTTGATCTGAAATATGCAGGTC	43+/-9	82
TTTGATCTGAGATATTCAGCTC	81+/-26	48
TTTGATCTGAAATATTCACGTT	(6+/-5)e+01	55
TATTGATCTGAAATATTCAGGCTC	13.3+/-1.6	36
TTTGATCTGAAATATTGAGGTC	14.8+/-1.4	49
TTTGATCTGAAATATTCAGGTTCT	76+/-24	62
TTTGATCTGAAATATGCAGGTT	21+/-14	54
TTTGATTTGAAATATTTAGGTC	73+/-15	36
TTTGATCTGAAATATTACAGGCTC	22.6+/-2.0	44
TTTGATCTGAAATATAGTCCAG	51+/-10	49
TTTGATCTGAAATATTCAGCAGTC	16.3+/-1.5	49
TTTGATCTGAAATATTCACGGTTC	7.4+/-0.5	37
TTTGATCTTGAAATATTCAGGTCG	43+/-12	52
TTTGATCTGAAATAATTCAGGTC	36+/-11	42
TCTTGATCTGAAATATTCAGTGTC	7.2+/-1.9	30
TTTTGATCTGAAATATTCAGAGTC	40+/-11	52
TTTGATCTGAAATATTCAGAGTGC	46+/-8	46
ATTGATCTGAAATATCCAGGTC	103+/-33	48
TTTGATCCGAACTATTCAGGTC	(1.0+/-3.3)e+02	60
TTTTGTATCTGAAATATTCAGGTC	45+/-17	40
TTATGATCTGAAATATTCACGGTC	66+/-12	64
TTTGATCTGAACTATTCAGGCC	63+/-12	69
TTTGATCTGAAATATTACAGGGTC	42+/-8	44
TTAATGATCTGAAATATTCAGGTC	18.6+/-2.1	45
TTTGATCTGAAATAGTTCAGAGTC	47+/-31	31
TTTGATCTGAAATATTCAGGTCGG	60+/-23	39
TTTGATCTGAAATATTCTATGGTC	6.97+/-0.32	34
TTTGATCTGAAATAGTCAGATC	(9+/-4)e+01	56
TTTGATCTGAAATAACCAGGTC	107+/-24	47
TTTGATCTGAAATATTCAGCAG	27+/-6	51
TTTGATCTGAAATATTCAGCAC	20.2+/-2.3	44
TTTGATCACTAATATTCAGGTC	(1.0+/-0.6)e+02	61
TTTGATCTGAAATAAACAGGTC	94+/-20	44
TTTATCTGAAATATTCAGGC	94+/-25	56
TTTTGATCTGAAATATTCAGGTC	11.1+/-1.0	53
GTTGATCTGAAATATTCAGGTT	88+/-31	65
TTTGATCTGAAATATAAAGGTC	42+/-4	46
TTTGATCTGAAATACTTCAGGTGC	73+/-20	53
TTTGATCTGAAATATTCAGGAGTC	9.9+/-1.3	33
TTTGATCTGAACTAATCAGGTC	(1+/-5)e+02	53
TTTGATCTGTAATATTCAGGAC	(1.0+/-0.7)e+02	54
TTTGATCTGAAATATATCAGGTAC	58+/-28	45
TTTGATCTGAAATAATCATGTC	25.4+/-2.8	37
TTTGATCTGATATATTCAGGGC	39+/-4	50
TTTGGTCTGAGATATTCAGGTC	52+/-15	53
ATTGATCTGAAATATTGAGGTC	24+/-4	28
TTTGATCTGAAATACTTACAGGTC	71+/-21	39
TTTGATCTGAAATATTAAGTTC	31.4+/-3.3	52
TTTGATCTGAAATAGTTCATGGTC	48+/-5	43
TTTGATCTGAAGTATTCATGTC	35+/-8	49
TTTGATCTGAAATATACAGGAC	9.8+/-1.4	39
TTTGATCTGAAATATTCGTGTC	4.58+/-0.24	44
TTTGATCTGAAATATTTAGTTC	17.2+/-1.8	28
TTTGATCTGAAATACTGAGGTC	69+/-8	53
TTTGATCTGAAATATTCGAGGTGC	13.6+/-2.0	44
TTTGATCTGAAATATACAAGTC	18.8+/-2.1	42
GTTGATCTGAAATATTCACGTC	62+/-25	65
TTTGATCTGAAATATTCATGGC	1.72+/-0.10	48
TTTGATCTGAAATATTCAGGGTC	16.8+/-2.1	53
TTTGATCTGAAATATTCTAGGTCG	27+/-27	61
CTTGATCTGAAATATCCAGGTC	62+/-12	60
TTTGATCTGAAATATTAGGC	15.4+/-1.6	46
AAACTAGACTAATATTCAGGTC	48+/-11	44
TTTGATCTGACAATATTCAGGCTC	54+/-12	41
TTTGATCTGAAATAGACAGGTC	82+/-34	39
TTTGATCTGAAATATTGCAGGTTC	25+/-4	42
TTTGATTTGAAATATTCAGGAC	64+/-13	51
TTTGGTCTGAACTATTCAGGTC	74+/-27	53
TATTCGATCTGAAATATTCAGGTC	52+/-19	48
TTTGATCTGAAATATTGCAGTGTC	20.0+/-3.2	42
TTACTAGACTTTATAAGTCGTC	20+/-7	39
TTTGATCTGATATATTTAGGTC	54+/-11	37
TTTGATCTGAAATATTCACCGGTC	8.9+/-0.5	31
TTTTGATCTGAAATATTCAGGTGC	27.5+/-2.3	44
TTTGATCTGAAATACTTCAAGGTC	78+/-24	43
TTTGATCTGAAATATTACGGTC	41+/-5	54
TTTGATCTGAAATATTCAGCGTAC	19.9+/-2.4	38
TTTGATCTGAAATATTAGGT	(5+/-6)e+01	50
TTTGATCTGAAATATTATCAGGTC	56+/-21	41
TTTGATCTGAAATTATTCGAGGTC	93+/-21	49
ATTGATCTGAAATACTCAGGTC	31.6+/-2.9	40
TTTGATCTGAAGTATTCAGGAC	64+/-19	58
TTACTAGACAAATATTCAGGTC	12.6+/-1.7	33
TTTGATCTGAAATAGTCAGGTA	(0.0+/-1.2)e+06	48
TATTGTATCTGAAATATTCAGGTC	(0.6+/-1.2)e+02	52
TTTGATCTGAAAATATTCAGGTAC	56+/-11	40
TTTTATCTGAAATATTCAGGTC	65+/-6	43
TTTGATCTGAAATATTCTAAGGTC	7.28+/-0.34	37
TTTGATCTGAGGTATTCAGGTC	(6+/-4)e+01	62
TTTGATCTGAAATATTGAGATC	38+/-5	26
TTTGGTCTGAAATATTCAGATC	58+/-20	68
TTTGATCTGAAGTATTTAGGTC	40+/-10	42
TTTGATCTGAAATATTCAGGTGAC	19.3+/-2.5	27
TTTGATCTGAAATATGCACGTC	33.3+/-3.2	58
TTTGATCTGAAATCTTCAGGTG	(0.0+/-3.0)e+04	59
TTACTAGTGAAATATTCAGGTC	27+/-6	55
TTTGATCTGAAATATCCAGGGC	19+/-4	46
TTTGATCTGAAATATTGCGGTC	31+/-4	33
TTTGATCTGAAATATCCAAGTC	54+/-10	39
ATTGATCTGAAATATTCAGGCC	58+/-8	43
TTACTAGACTTTATTTCAGGTC	9.8+/-0.8	42
TTTGATCTGAAACTATTCAGGTAC	52+/-19	36
TTTTGATCTGAAATATTCAGCGTC	19+/-5	40
TTTGGTCTGGAATATTCAGGTC	27+/-29	46
TTTGATCTGAAATTAAGTGGTC	65+/-8	38
TTTGATCTGAAATATATCAGGTC	38+/-8	54
TTTGATCTGAAATTATTCAGGTC	52+/-22	23
TATGATCTGAAATATTCAGGAC	30+/-5	47
TTTGATCTGAAATATTCAGGGCTC	47+/-8	54
TTTGATCTGAAATATGCAGTTC	19.3+/-2.4	61
TTTGATCTGAAATATTCAGGTGTC	16.5+/-1.1	40
TTTGATCTTAACTATTCAGGTC	(7+/-5)e+01	52
TGTTGATCTGAAATATTCAGGGTC	18+/-10	41
TTTGATCTGAAATATGTCATGGTC	24.4+/-1.6	46
TTTGATCTGAAATATTACAGGATC	36+/-5	52
TTTGATCTGAAATATTGCAGGCTC	32+/-4	46
TTTGATCTGAAATAATCAGGAC	32+/-6	38
TTACTAGACTTTATAAGTCCTC	7.9+/-1.2	40
TTATTGATCTGAAATATTCAGGTC	9.7+/-1.0	43
TTTGATCTGAAATATGTCAGCGTC	37+/-9	35
TTTGATCTGAAATATTCAGAGGTC	28+/-4	50
TTTGATCTGAAATATTCAGGCTAC	13.0+/-1.7	44
TTTGATCTGAAATATTCCGGGC	(1.2+/-0.4)e+02	48
GTTGATCTGAAATATTCAGTTC	114+/-30	55
TTTGATCTGAAATACTCATGTC	32+/-5	39
TATGATCTGAAATATTCAGGTG	40+/-14	52
GTTGATCTGAAATATTCAAGTC	60+/-10	32
TTTGATCTGAAATATTCACATC	10.7+/-1.0	36
TTTGATCTGAAATATTCTGGTC	62+/-17	45
TTTGATCTGAAGTATTCAGGTA	31+/-16	51
TTTGATCTGAAATATTCTGGTA	5.4+/-1.0	70
TTTGATCTGAAATAGTCAGGAC	18.5+/-1.8	52
TTTGATCTGAAATATTCGAGTGTC	7.7+/-0.6	41
TTTGATCTGAAATATTGCAGGTAC	18.0+/-2.5	32
TTTGATCTGAGATATTCAGGTC	45+/-11	55
TATTGATCTGAAATATATCAGGTC	87+/-31	41
TTTGATCTGAAATATTAAGGTT	(3+/-4)e+01	41
TTTGATCTGAAATATTCAAGGATC	5.6+/-0.5	24
ATTGATCTGGAATATTCAGGTC	33+/-20	55
TTTGATCTGAAATATTCAGTTGTC	9.8+/-1.0	41
TTTGATCTGAAGTATTCAGGTT	32+/-8	64
TTTGATCTGAAATATTCTGAGGTC	7.4+/-0.6	25
TTTGATCTGAAATATTCTGGTT	10.7+/-2.7	51
TGTTGATCTGAAATATTCAGGTTC	(8+/-4)e+01	65
TTTGACTCTGAAACTATTCAGGTC	(0+/-5)e+05	67
TTTGATCTGAAATATTCACGGTC	17.8+/-1.4	41
TTTAGTATCTGAAATATTCAGGTC	49+/-10	52
AGTGATCTGAAATATTCAGGTC	46+/-15	53
TCTTGATCTGAAATATTCAGGGTC	93+/-30	58
TTTGATCTGAAATAGTTCAGGCTC	29+/-5	66
TTTGATCTGAAATATCAGGC	38+/-7	50
TTTGATCTGAAACATTCAGGTC	64+/-17	62
TTTGATCTGAAATATTCAACTC	7.4+/-0.8	29
TATTGATCTGAAATATTCAGGTAC	16.0+/-1.6	42
TTTGATCTGAAATATAGTGGTC	27.2+/-1.8	59
TTTGATCTGAAATATTCAGGC	8.2+/-0.6	81
TTTGATCTGTAATATTCAGGGC	37+/-15	42
TTTGATCTGACATATTCAGGGC	21+/-4	52
TTTGATCTGAAATAATTCAGGTAC	54+/-10	60
TTTGATCTGAAAATATTCATGGTC	53+/-12	41
TCTTGATCTGAAATATTCAGGTGC	41+/-8	47
TTTGATCTGAAATATCAGGTC	(1.2+/-1.1)e+02	51
TTTGATCTGAAATATATAGGTC	33.9+/-3.5	39
TTTGATCTGAAAGTATTCAAGGTC	71+/-19	33
TTTGATCTGAACTATTCAGGGC	(7+/-4)e+01	59
TTATGATCTGAAATATTCAGGTAC	19.0+/-1.7	50
TTTGATCTGAAATATTCAGGT	19.0+/-1.8	95
TTTGATCTGAAATATTGCAGGGTC	34+/-4	44
TTTGATCTGAAATATGTCAGGGTC	43+/-7	53
TTTTGAATCTGAAATATTCAGGTC	84+/-21	40
TTTGATCTGAAATATTCTGATC	55+/-11	51
TTTGATCTGAAATATTCAAGTG	13.9+/-1.7	38
TTTGATCTGAAATATTCGGT	13.8+/-2.0	51
CTTGATCTGAAATATGCAGGTC	52+/-17	47
TTACTAGACTTTAATTCAGGTC	10.7+/-1.2	35
TTTGATCTGAAATATTCAGAGTCT	(0+/-9)e+05	49
TTTGATCTTAAATATTCAGGGC	46+/-8	52
TATGATCTGAAATATTCAAGTC	29.2+/-2.3	54
TTTGATCTGAAATATTCCGAGGTC	49+/-4	46
TTTGATCTGAAATATTCAGAGTCA	46+/-31	52
TTTGATCTGAAATATTCAGAGTCG	51+/-19	59
TTTGATCTGAAATATATGCAGGTC	41+/-7	40
TATTGATCTGAAAATATTCAGGTC	78+/-32	45
TTTGATCTGAAATATGTCAGGTC	39+/-7	48
TATTGATCTGAAATATTCAGAGTC	38+/-12	45
TTTGATCTGAAATATTCATGGGTC	4.37+/-0.32	33
TTTGATCTGAAATATTCAGGGA	62+/-29	53
TTTGATCTGAAATATTCGAGGTC	6.3+/-0.4	39
TTTGATCTGAAATATTCAGTAC	42+/-10	40
TTTGATCTGAGATATTTAGGTC	26+/-5	65
TTTGATCTGAAATATTCAGAGCTC	49+/-9	47
CTTGATCTGAAATATTCAGCTC	21+/-4	46
TTTGATCTGAAATATTCATGGTTC	3.90+/-0.25	39
TTTGATCTGAAATATTGCACGGTC	18.8+/-1.7	33
TTTGATCTGAAATATGCTGGTC	43+/-6	49
TTTGATCTGAAATATTCTAGGTGC	26+/-6	66
TTTGATCTGATAATATTCGAGGTC	83+/-33	54
ATTGATCTGAAATATTCAGGGC	23.1+/-2.5	38
AAACTACTGAAATATTCAGGTC	23.6+/-3.2	50
CTTGATCTGAAATATTCAGTTC	27+/-7	58
TTTGATCTGAAATATTCAGGATC	17.1+/-2.9	51
TTTGATCTAAAATATTCAGGGC	(9+/-5)e+01	41
TATTGATCTGAAATATTCAAGGTC	8.6+/-0.5	36
TTTGATCTGAAATATATCCAGGTC	48+/-5	42
TTTGATCTGAAATTATTACAGGTC	103+/-27	44
ATTGATCTGAAATAATCAGGTC	(1.2+/-0.6)e+02	53
TAACTAGTGAAATATTCAGGTC	49+/-15	40
TTTGATCTGAAATAGTTCAGCGTC	(1.1+/-0.8)e+02	51
TTATGATCTGAAATATTCTAGGTC	(1.0+/-0.4)e+02	44
TTTTGATCTGAAATATTCAGGTCC	43+/-9	51
TTATGATCTGAAATATTCAGGGTC	(7+/-5)e+01	43
TTTGGTCTGAAATATTCAGTTC	28.5+/-3.0	46
TTACTAGACTTTATAAGTCCAC	7.1+/-0.7	37
TTTGATCTGAAATAGGCAGGTC	41+/-9	42
TTTGATCTGAAATATTCAAGGTCC	34+/-10	44
TTTGATCTGAAAGTATTCAGGTTC	89+/-16	55
TTTTGATCTGAAATATTCAGGTCT	46+/-10	58
TTTGATCTGAAATATTTAGATC	33+/-4	29
TATGGTCTGAAATATTCAGGTC	45+/-9	38
TTTGATCTGAAATATTAAAGTC	28+/-4	35
TTTGATCTGAAATATTCAGGTCG	25+/-6	40
TTTGATCTGAAATATCTCTAGGTC	90+/-17	48
TTTGATCTGAAATATTCACGTGTC	5.6+/-0.5	44
TTTTATCTGAAATATTCAAGTC	74+/-13	42
TTTGGTCTGAAATACTCAGGTC	47+/-4	37
TTTGATCTGAAATATCGTCAGGTC	70+/-15	54
TTTGATCTGAAATATTCAGGTCTG	15.0+/-1.8	46
ATTGATCTGACATATTCAGGTC	(7+/-4)e+01	41
TTTGATCTGAAATATTCAGGTCT	69+/-21	68
TTTGATCTGAAATATAGTCCAC	44+/-7	32
TTTGATCTGAAATATTCAGTGTGC	15.4+/-1.4	41
TTTGGTCTGAAATAGTCAGGTC	74+/-16	57
TTTGGTCTGAAATATTCACGTC	37+/-5	51
TTTGATCTGAAATATTCAAGGTAC	4.0+/-0.4	45
TTTGCTCTGAACTATTCAGGTC	(6+/-6)e+01	62
TTTGATCTGAAATAGTTCAGGTGC	47+/-12	65
CTTGATCTGAAATACTCAGGTC	39+/-9	54
TTTGATCTTGAAATATTCAGCGTC	55+/-24	50
TTTGATCTGAAATATTCATTGGTC	3.74+/-0.24	40
TTTGATCTGAAATATTCAGAGC	33+/-6	40
TTTGATCTGAAATATTGAGGAC	33+/-5	52
TTTGATCTGAAATATTACACGGTC	21.3+/-1.8	26
TTTGATCTGAAATATCTCATGGTC	91+/-20	34
TTTGATCTGAAATATTCGAGGTCA	(0.0+/-1.3)e+06	51
TTTGATCTGAAATATTCAGGAC	19.4+/-1.5	60
TTTGATCTGAAATATTCGAGGTCC	38+/-14	37
TTTGATCTGATAATATTCAGGTGC	37+/-8	48
TTTGATCTGAAATATTCAGTGTTC	13.6+/-1.1	38
TTTGATCTGAAATATTCGAGGTCG	28+/-15	59
TTTGATCTGAAATAGTGTCAGGTC	45+/-7	61
TTGATCTGAAATATTAGGTC	15.2+/-1.0	43
TTGCATCTGAAATATTCAGGTC	37+/-19	58
TTTGATCTGAAATATTCAGAGTTC	70+/-22	46
TTTGATCTGAAATATTGTCCAG	25+/-5	59
TTTGATCTGAAATATTCGAGGTCT	52+/-21	55
TTTGATCTGAACTATTCAAGTC	61+/-19	58
TTTGATCTGAAATATGTCAGTGTC	21+/-6	32
TTTGATCTGAAATATTGTCCAC	56+/-7	51
TTTGATCTAAACTATTCAGGTC	(0+/-7)e+05	44
TTTGATCTGAAATATTCTGGAC	7.0+/-1.2	45
TTTGATCTGAAATATTCTAGGTC	16.6+/-1.3	41
TTTGATCTGAAATATAATCAGGTC	51+/-7	57
TTTGATCTGACAATATTCATGGTC	(0+/-9)e+05	47
TTATGATCTGAAATATTCAGAGTC	(9+/-7)e+01	53
TTTGATCTGAAATATGTCAGGTAC	81+/-28	58
TTTGATCTGAAATATTACAGAGTC	45+/-7	42
GTTGGTCTGAAATATTCAGGTC	54+/-8	47
TAACTAGACTTTATAAGTGGTC	30+/-7	44
TTTGATCTGAAATATTCCAGGGTC	52+/-9	50
TTTGATCTGAAATATTCCGGCC	91+/-20	47
TTTGATCTGAAATATTCTAGGTAC	(3+/-4)e+01	54
TTTGATCGTGAAATATTCAGGTCT	(6+/-9)e+01	49
TTTGATCTGAAACTAATTCAGGTC	55+/-26	52
TTTGATCTGAAATATTCGATGGTC	6.09+/-0.31	37
ATTGATCTGAAGTATTCAGGTC	(1.0+/-1.1)e+02	51
TTTGATCTGAAATAGTTCGAGGTC	56+/-8	55
ATTGATCTGAAATATTCACGTC	9.4+/-0.9	30
TTTGATCTGAAATACTTCAGGATC	70+/-12	53
TTTGATCTGAAATAGTAAGGTC	50+/-5	47
TTTGATCTGAAATATTCATGGTC	6.1+/-0.5	49
TTTGATCTGAAATATTCAGGTCAC	(0+/-9)e+05	43
TTTGATCTGAAATATTAACGTC	19.9+/-1.2	34
TTTGATCTGAAATATTCATGTGTC	1.91+/-0.22	34
TATTGATCTGAAATATTCAGGTTC	15.3+/-3.3	27
TTTGATCTGAGATATTCAGTTC	(1.2+/-1.2)e+02	45
TTTGATCTGAAATATTCAAGGTCT	19.9+/-2.6	45
TTTGATCTGAAATATATCACGGTC	45+/-4	27
TTATATCTGAAATATTCAGGTC	60+/-22	38
TTTGATCTGAAAATATTCAGTGTC	57+/-25	52
TTTGATCTGAAATAATGAGGTC	58+/-6	44
TTTGGTCTGAAATATTCTGGTC	(1.1+/-1.1)e+02	45
TTTGATCTGAAATACTCAGTTC	88+/-15	35
TTTGATCTGATAATATTCAAGGTC	89+/-27	39
TATTGATCTGAAATATTCATGGTC	10.4+/-1.0	38
CTTGATCTGAAATATTCTGGTC	52+/-19	50
CTTGATCTGAAATATTCCGGTC	(7+/-9)e+01	60
TTTGATCTGATATATTCATGTC	51+/-18	38
TTTGATCTGAAATATTCTAGGATC	7.5+/-0.7	29
TTTGATCTGAAATATTCCAGGTTC	36+/-8	50
TTTGATCTGAAATATCCAGGTT	27+/-5	45
TTTGATCTAGAAACTATTCAGGTC	(0.0+/-3.1)e+04	37
TTTGATCTGAAATATTCATC	12.4+/-1.2	41
TTTGATCTGAAATGTTCAAGTC	45+/-5	45
TTTGATCTGAAATAATCGGGTC	77+/-15	36
TTTGATCTGAAATATTCACGCC	20.0+/-3.3	40
TTTTGATCTGAAATATTCTAGGTC	27+/-4	29
TTTGATCTGAAATTATTCAGGGTC	(0.1+/-3.0)e+03	49
TTTGATCTGAAATATCCAGGTA	(0.1+/-1.3)e+03	47
TTTGATCTGAAATATCCAGGTC	42+/-6	34
TTTGATCTGAAATATTCATGAGTC	6.2+/-0.8	44
TTTGATCTGAAATAGTCAGGCC	69+/-15	63
TTTGATCTTGAAATATTCAGGTGC	13.3+/-1.8	44
TTTGATCTAGAAATATTCAGGTTC	48+/-12	36
TTATGATCTGAAATATTCAGGCTC	26+/-5	43
TTTGATCTGAAATATAGAGGTC	39+/-5	36
ATTGATTTGAAATATTCAGGTC	(1.3+/-2.7)e+02	42
TTTGATCTGAAATATTCTGGTG	7.8+/-1.5	55
TTTGATCTCGAAACTATTCAGGTC	(0+/-4)e+05	48
TTCTTGATCTGAAATATTCAGGTC	33+/-6	39
TTTGATCTGACAATATTCAGGTAC	(0.0+/-2.9)e+05	50
TTTGATCTGAAATATTTGCAGGTC	69+/-18	48
TTTGATCTGAAATATTCAGGGTAC	33+/-7	41
TTTGATCTGAAATATGTCGAGGTC	21.3+/-1.4	50
TTTGATCTGAAATACTTCATGGTC	69+/-12	55
TTTGATCTGAAATATTCCAGGATC	59+/-18	34
TTTGATCTGAAATACTTCAGGCTC	(1.0+/-0.4)e+02	58
TTTGATCTGAAATATTAGGTC	32+/-4	44
TTTGATCTGAAATATTCAGATT	33+/-7	51
TTCGATCTGAAATATTCAGGGC	54+/-29	30
CTTGATCTGAAATATTCAGGGC	21+/-5	32
TTTGATCTGAAATATTCAGGTGGC	19.2+/-1.6	33
TTTGATCTGAAATATTCGAAGGTC	7.3+/-0.6	42
TTTGGTCTGAAATATACAGGTC	54+/-8	57
TTTGATCTGAAATATTTACAGGTC	39+/-9	49
TTTGATCTGAAATATTCAGGTACG	25+/-8	40
TTTGATCTGAAATTTTCAGGTC	(1.2+/-1.0)e+02	74
TTTGATCTGAAATATTCAGGCA	13.3+/-2.4	45
TTTGATCTGAAATATTCACAGGTC	8.8+/-0.6	32
TTTGATCTGAAATTTTCAGGTG	(0+/-8)e+03	55
ATTGTTCTGAAATATTCAGGTC	(1.2+/-0.5)e+02	54
TTTGATCGAAATATTCAGGT	(7+/-8)e+01	47
TTTGATCTGAAACTATTGCAGGTC	64+/-19	62
TGAGATCTGAAATATTCAGGTC	(7+/-5)e+01	60
TTTGATCTGAAATGTTCAGCTC	43+/-5	42
TTTGATCTGAAATATTCAGGTACT	46+/-8	42
TTTGATCTGAAATATTCAAGGC	1.92+/-0.12	41
TTTTGATCTGAAATATTCAGGTCG	21+/-5	54
TTTGATCTGAAATATTCAGCTC	14.2+/-1.0	45
TTTGATCTGAAATACTTCAGGTTC	(1.2+/-0.4)e+02	52
TTTGATCTGAAATATTCAGCTA	(7+/-5)e+01	43
TTTGATCTGAAATATTCAGCTG	21+/-4	53
TTTGATCTGAAATATTTCAAGGTC	(8+/-4)e+01	50
TTTGATCTGAAATATTCAGGCT	53+/-30	43
TCTTGATCTGAAATATTCAGGATC	60+/-14	50
TTTGATCTGAAATATCCAGGAC	(7+/-7)e+01	51
TTTGATCTGACATATTTAGGTC	77+/-13	60
TTTGATCTGAAATATCCAGTTC	(9+/-6)e+01	51
TATTGATCTGAAATTATTCAGGTC	38+/-6	59
TTTGATCTGAAATATTAGCAGGTC	24.7+/-3.4	35
TTTGATCTGAAATATACAGCTC	36+/-5	34
GTTGATCTGAAATATTCAGGAC	64+/-14	64
TTTGATCTGAAATATTTAGGTG	19.9+/-3.5	43
TTTGATCTGAAATATTCGGATC	40+/-6	38
TTTGATCTAAAATATTCAGGCC	39+/-28	45
TAACTAGACTTTATAAGAGGTC	30+/-6	43
ATTGATCTGAAATATTCCGGTC	35+/-6	50
AAACTAGACTTTATAAGAGGTC	61+/-18	55
TTTGATCTGAAATATTCAGTGTCT	27+/-5	49
TTTGATCTGAAAATATTCAGGGTC	(9+/-9)e+01	59
TTTGATCTGAAATATCTCGAGGTC	47+/-10	44
TTTGATCTGAAATATTACAGGTC	39+/-9	49
TTTGATCTTGAAATATTCAGTGTC	29+/-5	38
TTTGATCTGAAATACTCAGGTC	21.3+/-1.7	55
TTTGATCTGAAATATTGACAGGTC	32+/-4	42
TTTGATCTGAAATTAAGTCGTC	50+/-14	27
TTTGATCTGAAATATTCAGTGTCG	39+/-13	54
TCTTGATCTGAAATATTCAGGTTC	43+/-8	56
TTTGATCTGAAATATGTACAGGTC	34+/-6	39
TTTGATCTGAAATATTCAGTGTCA	(0+/-4)e+05	39
TTTGATCTGACATATTCACGTC	(1+/-6)e+02	66
TATTGATCTGAAATATTCACGGTC	21.3+/-3.4	39
TTATGATCTGAAATATTCAGTGTC	8.5+/-1.9	30
TTTGATCTGAAATATTCACGAGTC	9.5+/-0.5	37
TTATGATCTGAAATATTCAGGTC	26+/-4	46
TTTGATCTGAAATAAAGTGGTC	45+/-4	38
TTTGATCTGAAATATTCGAGAGTC	8.2+/-0.5	40
TTTGATCTGAAATACTGTCAGGTC	68+/-14	47
TTTTGATCTGAAATACTTCAGGTC	71+/-25	48
TTTGATCTGAAATATTCAGTCGTC	15.1+/-2.9	56
TTTGATCTGAAATATTACATGGTC	13.0+/-0.9	28
TTTGATCTGAAATATTACCAGGTC	48+/-6	42
TTTGATCTGAAATATTACAGGTAC	(0.0+/-3.3)e+05	42
TTTGATCTGAAATATCTCCAGGTC	57+/-8	39
CTTGATCTGAGATATTCAGGTC	26+/-6	71
TTTGATCTGAAATATTCCAGAGTC	(0.9+/-1.2)e+02	38
TCTGATCTGAAATATTCAGGGC	(7+/-4)e+01	65
TTTGATCTGTAAATATTCATGGTC	57+/-27	52
TTTGCATCTGAAATATTCATGGTC	(0.9+/-1.0)e+02	50
TTTGATCTGAAATAGTCAGGTC	33+/-5	52
TTTGATCTGTAAATATTCAGGATC	(0.8+/-1.1)e+02	55
TTTGATCTGAGATATTCAGGGC	36+/-7	41
TTTGATCTGAAATATTAAGGTC	28.4+/-2.2	55
ATTGATCTGAAATATTCAGGTT	12.7+/-2.0	26
TTTGATCTGAAATATTAAGGTG	27+/-4	39
TTTGATCTGAAATATTCAGAAC	30+/-4	43
TTTGATCTGAAATATTGCAGGTC	52+/-14	55
TTTTGATCTGAAATATTCGAGGTC	5.7+/-0.5	35
TTTGATCTGAAATACTTCGAGGTC	86+/-29	49
ATTGATCTGAAATATTCAGGTA	11.2+/-1.2	47
TTTGATCTGAAATAGTCAGGTG	(5+/-6)e+01	61
ATTGATCTGAAATATTCAGGTC	9.1+/-1.0	47
TTTGATCTGAAATATGCGGGTC	34+/-5	53
TTTGATCTGAAATATATCAGGGTC	49+/-13	44
ATTGATCTGAAATATTCAGGTG	15.2+/-3.4	38
TTTGATCTGAAAATATTCAGGTC	53+/-14	42
CTTGATCTGAAATATTAAGGTC	33+/-7	45
TTTGATTTGAAATATTCAGGTT	66+/-19	49
TTTGATCTGAAATATTGACGTC	16.3+/-2.3	44
CTTGGTCTGAAATATTCAGGTC	9.8+/-1.8	41
TTTGATCTGAAATAATTGCAGGTC	58+/-7	41
TTTGATCTGAAATATTCATGGTCT	17+/-9	41
TTTGATCTGAAATATTCCGGAC	22.3+/-3.2	47
TTTGATCTGAAATAGGTTCAGGTC	101+/-24	60
TTTGATCTGAAATAGTCCGGTC	66+/-11	52
TTTGATCTGAAATATTCATGGTCA	35+/-12	61
TTTGATCTGAAATATTCGAGTC	17.3+/-1.4	52
TTTGATCTGAAATATTCATGGTCC	33+/-6	39
TTTGATCTGAAATATTCATGGTCG	21+/-4	49
TTTGATCTGAAATATTCAGGTGCT	57+/-11	46
TTTGATCTGAACATATTCAGGTGC	(1.2+/-0.7)e+02	54
TTCTCGATCTGAAATATTCAGGTC	(1.0+/-1.4)e+02	46
TTTGATCTGAAATATTCAGAGTC	63+/-20	49
TATTGATCTGAAATATTGCAGGTC	64+/-32	45
TTTGATCTGAAACTATTCAGGCTC	(1.0+/-1.6)e+02	58
TTTGATCTGAAATATTGTCAGGTC	61+/-15	57
TTTGGTCTGAAATATTCAGCTC	32.4+/-3.5	25
TTTGATCTGAAATATTGTCGTC	20.3+/-2.3	46
TTTGATCTGAAATGTTCGGGTC	48+/-7	53
TTTTGATCTGAAATATTCAGGCTC	9.4+/-1.0	45
TTTGATCTGAAGTATTCAGGGC	55+/-14	57
TTTGATCTGAAATATTCACGGC	3.9+/-0.6	50
TTTGATCTGAAATATTCACTGGTC	4.56+/-0.25	33
TTTGATCTGAAATATTCGCGTC	11.2+/-0.7	45
TTTGATCTGAAATATTCGGGAC	2.64+/-0.21	37
TCTTGATCTGAAATATTCATGGTC	11.2+/-1.4	46
TTTGATCTGAAAATATTCAGGCTC	53+/-9	47
TTTGATCTGAAATATTCTGTTC	28+/-5	46
CTTGATCTGAAATAGTCAGGTC	(1.2+/-1.3)e+02	55
TAACTAGACTTTATATCAGGTC	26+/-4	49
TTTGATCTGAAATATCTACAGGTC	36+/-4	44
TTTGATCTGAAATAGTCACGTC	55+/-7	43
TACTTGATCTGAAATATTCAGGTC	9.6+/-0.8	41
TTTGATCTGAAATAATTCATGGTC	45+/-4	51
TTTGATCTGAAATATTCAGTGGTC	14.3+/-1.9	63
TTTGATCTGAAATATTCAGACGTC	(4+/-5)e+01	39
TGTTTGATCTGAAATATTCAGGTC	23+/-4	42
TTTGATCTGAAATATTCGAGCGTC	10.7+/-0.6	24
TGTTGATCTGAAATATTCGAGGTC	60+/-33	58
TTCTGATCTGAAATATTCGAGGTC	(0+/-5)e+05	57
TTTGATCTGAAATATTGCAGCGTC	53+/-8	39
TTTGATCTGAAATATTTCCAGGTC	74+/-11	68
TTTGATCTGAACTATTGAGGTC	31+/-6	64
TTTGATCTGAAATATTCAAGAGTC	8.7+/-0.6	28
TTTGATCTGAAATATGTCTAGGTC	24.9+/-3.1	35
TTTGATCTGAAATAATTCAGGTGC	29+/-6	39
