# Supplementary material for: Massively parallel profiling of RNA-targeting CRISPR-Cas13d
Source: Nat Commun. 2024 Jan 12;15:498. doi: 10.1038/s41467-024-44738-w (PMC10786891; doi:10.1038/s41467-024-44738-w)
Supplement: Supplementary file 4 — Source Data [file 41467_2024_44738_MOESM4_ESM.zip › Source Data/target_1_pfs_library_result_replicate1_updated_counts.csv]

sequence	apparent_Kd	counts
GAACCATAGAGAGGTTATCCGCTCACAT	(9+/-6)e+01	24
TAGCCATAGAGAGGTTATCCGCTCATTC	27+/-6	52
TAGCCATAGAGAGGTTATCCGCTCATTA	26+/-5	63
TAGCCATAGAGAGGTTATCCGCTCATTG	16.9+/-1.4	79
TAGCCATAGAGAGGTTATCCGCTCATTT	29.4+/-3.3	84
TGCCCATAGAGAGGTTATCCGCTCAAAC	40+/-27	16
TGCCCATAGAGAGGTTATCCGCTCAAAA	(5+/-4)e+01	27
CTGCCATAGAGAGGTTATCCGCTCACAC	7.2+/-2.0	19
GTGCCATAGAGAGGTTATCCGCTCAGCT	10.2+/-1.0	66
AAGCCATAGAGAGGTTATCCGCTCATCT	15+/-4	37
AATCCATAGAGAGGTTATCCGCTCACAT	(9+/-4)e+01	23
GGCCCATAGAGAGGTTATCCGCTCATTG	11.8+/-1.8	52
TATCCATAGAGAGGTTATCCGCTCATGC	59+/-28	60
GTGCCATAGAGAGGTTATCCGCTCAGCA	28.0+/-3.0	66
GCGCCATAGAGAGGTTATCCGCTCATGT	55+/-11	67
TCCCCATAGAGAGGTTATCCGCTCACTG	16+/-4	12
TCCCCATAGAGAGGTTATCCGCTCACTC	30+/-21	9
GTCCCATAGAGAGGTTATCCGCTCAACG	37+/-11	23
GTCCCATAGAGAGGTTATCCGCTCAACC	37+/-5	14
GGCCCATAGAGAGGTTATCCGCTCATTT	15.5+/-2.2	54
GGGCCATAGAGAGGTTATCCGCTCAATT	16.6+/-1.6	78
CACCCATAGAGAGGTTATCCGCTCACTG	22+/-11	15
CACCCATAGAGAGGTTATCCGCTCACTA	16+/-5	8
CTTCCATAGAGAGGTTATCCGCTCACAG	74+/-30	31
GAACCATAGAGAGGTTATCCGCTCAACG	(1.1+/-0.9)e+02	29
GAACCATAGAGAGGTTATCCGCTCAACA	(0.6+/-1.0)e+02	23
GAACCATAGAGAGGTTATCCGCTCAACC	(4+/-4)e+01	12
GCACCATAGAGAGGTTATCCGCTCAGGA	(1.0+/-0.4)e+02	47
GGGCCATAGAGAGGTTATCCGCTCAATG	27+/-4	82
GGGCCATAGAGAGGTTATCCGCTCAATA	35+/-6	61
GGGCCATAGAGAGGTTATCCGCTCAATC	34+/-7	55
GAACCATAGAGAGGTTATCCGCTCAACT	25+/-4	17
TAACCATAGAGAGGTTATCCGCTCACCG	67+/-20	22
GGACCATAGAGAGGTTATCCGCTCACGA	39+/-9	39
GGACCATAGAGAGGTTATCCGCTCACGC	24+/-7	38
GGACCATAGAGAGGTTATCCGCTCACGG	22.3+/-2.6	55
TTACCATAGAGAGGTTATCCGCTCATGA	(1.0+/-0.4)e+02	71
AGGCCATAGAGAGGTTATCCGCTCATCG	55+/-14	73
TAACCATAGAGAGGTTATCCGCTCACCT	27+/-13	15
AGGCCATAGAGAGGTTATCCGCTCATCT	37+/-10	45
GTACCATAGAGAGGTTATCCGCTCAATT	18.7+/-1.8	58
ACGCCATAGAGAGGTTATCCGCTCATCT	10.1+/-2.3	17
GTACCATAGAGAGGTTATCCGCTCAATA	18.2+/-1.5	36
CCTCCATAGAGAGGTTATCCGCTCATTG	14.3+/-2.3	29
GTACCATAGAGAGGTTATCCGCTCAATC	18.0+/-1.5	26
CCTCCATAGAGAGGTTATCCGCTCATTA	18.3+/-3.3	23
CCTCCATAGAGAGGTTATCCGCTCATTC	47+/-13	17
GTACCATAGAGAGGTTATCCGCTCAATG	18.1+/-1.1	49
ACGCCATAGAGAGGTTATCCGCTCATCG	34+/-8	31
ACGCCATAGAGAGGTTATCCGCTCATCC	31+/-22	19
CTTCCATAGAGAGGTTATCCGCTCATTC	17.5+/-2.6	40
CTTCCATAGAGAGGTTATCCGCTCATTA	28+/-5	52
CTTCCATAGAGAGGTTATCCGCTCATTG	39+/-9	62
AGACCATAGAGAGGTTATCCGCTCATTG	52+/-11	64
AGACCATAGAGAGGTTATCCGCTCATTA	42+/-11	44
AGACCATAGAGAGGTTATCCGCTCATTC	(4+/-4)e+01	31
AGACCATAGAGAGGTTATCCGCTCATTT	29+/-10	42
TACCCATAGAGAGGTTATCCGCTCATTG	9.5+/-1.1	47
CTACCATAGAGAGGTTATCCGCTCATTC	9.6+/-2.5	24
CTACCATAGAGAGGTTATCCGCTCATTG	8.0+/-0.7	49
GTGCCATAGAGAGGTTATCCGCTCATCG	13.8+/-0.9	72
GTGCCATAGAGAGGTTATCCGCTCATCC	14.8+/-1.5	42
GTGCCATAGAGAGGTTATCCGCTCATCA	18.0+/-2.0	43
CACCCATAGAGAGGTTATCCGCTCATCC	33+/-7	7
GTGCCATAGAGAGGTTATCCGCTCATCT	14.3+/-1.0	53
CACCCATAGAGAGGTTATCCGCTCATCG	10.3+/-3.4	13
CAGCCATAGAGAGGTTATCCGCTCATAC	15+/-5	24
GGTCCATAGAGAGGTTATCCGCTCAACT	63+/-33	54
CAGCCATAGAGAGGTTATCCGCTCATAT	75+/-31	30
AATCCATAGAGAGGTTATCCGCTCATTG	72+/-26	73
AATCCATAGAGAGGTTATCCGCTCATTC	22+/-4	52
ATGCCATAGAGAGGTTATCCGCTCAACC	(0+/-5)e+03	17
GCTCCATAGAGAGGTTATCCGCTCACCG	46+/-11	23
GCTCCATAGAGAGGTTATCCGCTCACCT	23+/-14	16
CGCCCATAGAGAGGTTATCCGCTCAATA	(0.0+/-1.7)e+06	19
ATACCATAGAGAGGTTATCCGCTCACCG	76+/-32	19
GCCCCATAGAGAGGTTATCCGCTCAAGT	31+/-9	23
GCACCATAGAGAGGTTATCCGCTCAATT	18.4+/-3.0	32
GTCCCATAGAGAGGTTATCCGCTCAGCG	21+/-9	48
GCACCATAGAGAGGTTATCCGCTCAATG	23+/-5	33
GCCCCATAGAGAGGTTATCCGCTCAAGG	44+/-10	24
GCACCATAGAGAGGTTATCCGCTCAATC	38+/-24	12
GCCCCATAGAGAGGTTATCCGCTCAAGA	29+/-5	12
GCACCATAGAGAGGTTATCCGCTCAATA	29+/-8	26
GCCCCATAGAGAGGTTATCCGCTCAAGC	19+/-5	15
GTTCCATAGAGAGGTTATCCGCTCACAT	35+/-10	56
CCACCATAGAGAGGTTATCCGCTCATTT	3.4+/-1.2	23
GCTCCATAGAGAGGTTATCCGCTCATCG	45+/-8	39
GCTCCATAGAGAGGTTATCCGCTCATCA	30+/-7	35
GCTCCATAGAGAGGTTATCCGCTCATCC	48+/-15	16
GCTCCATAGAGAGGTTATCCGCTCATCT	40+/-8	23
CCTCCATAGAGAGGTTATCCGCTCACTA	14+/-7	11
TAGCCATAGAGAGGTTATCCGCTCAACG	21.4+/-3.1	48
TAGCCATAGAGAGGTTATCCGCTCAACC	43+/-9	20
TAGCCATAGAGAGGTTATCCGCTCAACA	38+/-10	24
TGTCCATAGAGAGGTTATCCGCTCAAAT	(1.3+/-1.3)e+02	66
AGACCATAGAGAGGTTATCCGCTCACGG	47+/-10	41
GGGCCATAGAGAGGTTATCCGCTCACGA	62+/-21	62
AGACCATAGAGAGGTTATCCGCTCACGC	37+/-11	27
AGACCATAGAGAGGTTATCCGCTCACGA	(1.0+/-0.6)e+02	20
AAACCATAGAGAGGTTATCCGCTCACTG	16+/-4	24
TCCCCATAGAGAGGTTATCCGCTCACGA	55+/-31	12
CACCCATAGAGAGGTTATCCGCTCAACT	24+/-7	7
CTTCCATAGAGAGGTTATCCGCTCATGC	28+/-9	48
CACCCATAGAGAGGTTATCCGCTCAACG	22+/-13	13
CACCCATAGAGAGGTTATCCGCTCAACA	28+/-18	10
AGGCCATAGAGAGGTTATCCGCTCAATA	30+/-10	54
TGCCCATAGAGAGGTTATCCGCTCAAGA	(5+/-6)e+01	24
AGGCCATAGAGAGGTTATCCGCTCAATT	23+/-5	66
CTTCCATAGAGAGGTTATCCGCTCAAGT	54+/-14	58
GAACCATAGAGAGGTTATCCGCTCATTT	18.1+/-2.7	60
TCGCCATAGAGAGGTTATCCGCTCACAT	(8+/-7)e+01	26
ACACCATAGAGAGGTTATCCGCTCATCT	10+/-4	16
GACCCATAGAGAGGTTATCCGCTCAACT	15+/-5	9
TCGCCATAGAGAGGTTATCCGCTCACAA	(6+/-4)e+01	24
TCGCCATAGAGAGGTTATCCGCTCACAC	(6+/-4)e+01	19
GAACCATAGAGAGGTTATCCGCTCATTG	18+/-4	58
GAACCATAGAGAGGTTATCCGCTCATTA	18.6+/-2.7	48
GAACCATAGAGAGGTTATCCGCTCATTC	53+/-22	37
GACCCATAGAGAGGTTATCCGCTCAACC	(6+/-4)e+01	6
ACACCATAGAGAGGTTATCCGCTCATCG	10.6+/-2.3	21
GACCCATAGAGAGGTTATCCGCTCAACA	37+/-19	15
GACCCATAGAGAGGTTATCCGCTCAACG	22+/-5	22
GTACCATAGAGAGGTTATCCGCTCAACG	16.5+/-1.5	48
GTACCATAGAGAGGTTATCCGCTCAACA	22.4+/-1.8	24
GTACCATAGAGAGGTTATCCGCTCAACC	10.9+/-0.9	16
CACCCATAGAGAGGTTATCCGCTCACAA	(0.0+/-2.8)e+06	9
GTACCATAGAGAGGTTATCCGCTCAACT	13.1+/-0.8	25
TCCCCATAGAGAGGTTATCCGCTCAAAA	30+/-15	13
TGTCCATAGAGAGGTTATCCGCTCACCG	53+/-21	39
TAGCCATAGAGAGGTTATCCGCTCATAA	28+/-7	39
AAACCATAGAGAGGTTATCCGCTCATAG	17.9+/-2.7	45
GACCCATAGAGAGGTTATCCGCTCACAT	30+/-11	20
GACCCATAGAGAGGTTATCCGCTCACAC	60+/-21	13
GACCCATAGAGAGGTTATCCGCTCACAA	32+/-9	18
GACCCATAGAGAGGTTATCCGCTCACAG	(4+/-5)e+01	20
ACCCCATAGAGAGGTTATCCGCTCATTG	7+/-4	17
CCTCCATAGAGAGGTTATCCGCTCATCA	28+/-7	14
TCCCCATAGAGAGGTTATCCGCTCATGA	29+/-21	17
TCCCCATAGAGAGGTTATCCGCTCATGC	14+/-7	17
TAACCATAGAGAGGTTATCCGCTCATCA	42+/-12	32
TAACCATAGAGAGGTTATCCGCTCATCC	(1.2+/-0.4)e+02	23
CTCCCATAGAGAGGTTATCCGCTCATGC	(0+/-4)e+03	20
TAACCATAGAGAGGTTATCCGCTCATCT	44+/-11	40
TCCCCATAGAGAGGTTATCCGCTCATGT	(5+/-4)e+01	21
CTCCCATAGAGAGGTTATCCGCTCAATC	(0+/-5)e+06	11
CTCCCATAGAGAGGTTATCCGCTCAATA	(0.0+/-3.3)e+06	17
CTCCCATAGAGAGGTTATCCGCTCATGT	(0.0+/-1.1)e+06	41
TGGCCATAGAGAGGTTATCCGCTCACCG	56+/-11	50
TCACCATAGAGAGGTTATCCGCTCACGA	15+/-4	17
AGTCCATAGAGAGGTTATCCGCTCAACG	36+/-10	49
GGGCCATAGAGAGGTTATCCGCTCATAT	15.4+/-1.5	81
AGTCCATAGAGAGGTTATCCGCTCAACC	(8+/-5)e+01	27
AGTCCATAGAGAGGTTATCCGCTCAACA	(9+/-4)e+01	42
CCACCATAGAGAGGTTATCCGCTCATGC	4.4+/-0.9	21
CCACCATAGAGAGGTTATCCGCTCATGA	17+/-5	15
CCACCATAGAGAGGTTATCCGCTCATGG	(0.0+/-1.5)e+04	27
GGACCATAGAGAGGTTATCCGCTCACTG	12.9+/-1.5	47
GGGCCATAGAGAGGTTATCCGCTCATAG	17.4+/-2.1	101
AGTCCATAGAGAGGTTATCCGCTCAACT	50+/-14	42
GGGCCATAGAGAGGTTATCCGCTCATAC	20.6+/-2.8	47
GGGCCATAGAGAGGTTATCCGCTCATAA	21.3+/-3.5	66
GGACCATAGAGAGGTTATCCGCTCACTT	16+/-5	41
TAACCATAGAGAGGTTATCCGCTCAATG	67+/-18	45
TAACCATAGAGAGGTTATCCGCTCAATA	57+/-13	36
TAACCATAGAGAGGTTATCCGCTCAATC	42+/-11	29
TAGCCATAGAGAGGTTATCCGCTCAAGG	62+/-8	80
TCACCATAGAGAGGTTATCCGCTCACGT	26+/-6	25
GCCCCATAGAGAGGTTATCCGCTCATTA	19+/-5	13
GCCCCATAGAGAGGTTATCCGCTCATTC	21+/-7	10
GGCCCATAGAGAGGTTATCCGCTCACAA	30+/-10	24
GCCCCATAGAGAGGTTATCCGCTCATTG	9.6+/-1.0	31
GGCCCATAGAGAGGTTATCCGCTCACAT	22+/-8	23
GTTCCATAGAGAGGTTATCCGCTCAATT	16.6+/-1.5	102
GCCCCATAGAGAGGTTATCCGCTCATTT	13.3+/-3.2	18
GCCCCATAGAGAGGTTATCCGCTCACAG	56+/-29	13
TCACCATAGAGAGGTTATCCGCTCAACA	18+/-4	16
TCACCATAGAGAGGTTATCCGCTCAACG	(6+/-4)e+01	17
GCTCCATAGAGAGGTTATCCGCTCAATA	76+/-17	27
GCTCCATAGAGAGGTTATCCGCTCAATC	(0.0+/-1.8)e+04	30
GCTCCATAGAGAGGTTATCCGCTCAATT	76+/-31	37
GTTCCATAGAGAGGTTATCCGCTCATTT	12.5+/-1.1	131
TCACCATAGAGAGGTTATCCGCTCAACT	16+/-5	20
TTCCCATAGAGAGGTTATCCGCTCACCT	64+/-28	22
GAGCCATAGAGAGGTTATCCGCTCATAA	36+/-10	40
GAGCCATAGAGAGGTTATCCGCTCATAC	(6+/-4)e+01	40
GAGCCATAGAGAGGTTATCCGCTCATAG	50+/-18	58
GAACCATAGAGAGGTTATCCGCTCACCT	14+/-11	19
GAACCATAGAGAGGTTATCCGCTCACCG	26+/-5	23
AGGCCATAGAGAGGTTATCCGCTCACGG	42+/-9	80
CTGCCATAGAGAGGTTATCCGCTCAAAG	17+/-5	34
AGGCCATAGAGAGGTTATCCGCTCACGC	44+/-19	50
AGGCCATAGAGAGGTTATCCGCTCACGT	(9+/-7)e+01	66
GCACCATAGAGAGGTTATCCGCTCAACC	23+/-25	10
ACCCCATAGAGAGGTTATCCGCTCATGT	23+/-12	12
ATGCCATAGAGAGGTTATCCGCTCATGA	69+/-20	73
CTGCCATAGAGAGGTTATCCGCTCACCG	4.2+/-0.7	20
CAGCCATAGAGAGGTTATCCGCTCATTG	21.4+/-3.1	46
TGACCATAGAGAGGTTATCCGCTCAACG	(1.1+/-0.5)e+02	42
CGCCCATAGAGAGGTTATCCGCTCACCG	19+/-7	16
GGCCCATAGAGAGGTTATCCGCTCAACG	15.3+/-3.4	26
GGCCCATAGAGAGGTTATCCGCTCAACA	20+/-9	19
GCACCATAGAGAGGTTATCCGCTCACGC	71+/-27	22
GCACCATAGAGAGGTTATCCGCTCACGT	15.5+/-2.8	29
CCTCCATAGAGAGGTTATCCGCTCAAAC	22+/-4	13
CCTCCATAGAGAGGTTATCCGCTCAAAA	100+/-31	11
ACGCCATAGAGAGGTTATCCGCTCACTA	32+/-19	25
AAGCCATAGAGAGGTTATCCGCTCAAGG	67+/-18	77
AAGCCATAGAGAGGTTATCCGCTCAAGA	38+/-14	36
ACGCCATAGAGAGGTTATCCGCTCACTG	70+/-31	28
TCACCATAGAGAGGTTATCCGCTCATTG	49+/-12	51
TCACCATAGAGAGGTTATCCGCTCATTA	12.7+/-2.1	30
GAACCATAGAGAGGTTATCCGCTCATGT	51+/-12	66
GAACCATAGAGAGGTTATCCGCTCATGA	35+/-10	41
GAACCATAGAGAGGTTATCCGCTCATGC	14.3+/-1.8	34
GGACCATAGAGAGGTTATCCGCTCAGGT	53+/-21	116
GTGCCATAGAGAGGTTATCCGCTCACTA	20.1+/-2.7	43
GTGCCATAGAGAGGTTATCCGCTCACTC	24+/-4	42
GGACCATAGAGAGGTTATCCGCTCAAGC	15.6+/-2.9	43
CTGCCATAGAGAGGTTATCCGCTCATAC	5.6+/-0.7	24
TAGCCATAGAGAGGTTATCCGCTCACGG	55+/-10	79
TAGCCATAGAGAGGTTATCCGCTCACGA	37+/-7	34
GGACCATAGAGAGGTTATCCGCTCAAGT	27.0+/-3.4	69
GGACCATAGAGAGGTTATCCGCTCAGGG	45+/-9	135
GTGCCATAGAGAGGTTATCCGCTCACTT	12.4+/-1.2	56
TAGCCATAGAGAGGTTATCCGCTCACGT	64+/-26	65
GCGCCATAGAGAGGTTATCCGCTCATGA	22.5+/-3.5	49
GCGCCATAGAGAGGTTATCCGCTCATGC	24+/-5	52
GAACCATAGAGAGGTTATCCGCTCAAAC	44+/-30	23
AATCCATAGAGAGGTTATCCGCTCAAAT	53+/-22	44
GGCCCATAGAGAGGTTATCCGCTCATTA	13.4+/-2.4	32
ACTCCATAGAGAGGTTATCCGCTCAATT	53+/-26	37
GGCCCATAGAGAGGTTATCCGCTCATTC	15.0+/-2.2	33
TCGCCATAGAGAGGTTATCCGCTCATGT	64+/-21	71
CTCCCATAGAGAGGTTATCCGCTCACGA	(8+/-4)e+01	13
ACTCCATAGAGAGGTTATCCGCTCAATC	(5+/-4)e+01	17
ACTCCATAGAGAGGTTATCCGCTCAATA	67+/-18	30
AATCCATAGAGAGGTTATCCGCTCAAAC	61+/-23	23
TACCCATAGAGAGGTTATCCGCTCATCT	13+/-4	24
GAACCATAGAGAGGTTATCCGCTCAAAT	31+/-8	29
AGGCCATAGAGAGGTTATCCGCTCATAC	32+/-13	35
AGGCCATAGAGAGGTTATCCGCTCATAG	28+/-7	72
TCCCCATAGAGAGGTTATCCGCTCATTG	18.2+/-3.1	20
AGGCCATAGAGAGGTTATCCGCTCATAT	34+/-11	63
TCCCCATAGAGAGGTTATCCGCTCATTT	14+/-4	31
ACGCCATAGAGAGGTTATCCGCTCATAA	16+/-6	21
TAACCATAGAGAGGTTATCCGCTCACAG	53+/-22	29
TAACCATAGAGAGGTTATCCGCTCACAA	68+/-32	20
TGGCCATAGAGAGGTTATCCGCTCATCG	61+/-12	66
TGGCCATAGAGAGGTTATCCGCTCATCA	70+/-18	71
TCGCCATAGAGAGGTTATCCGCTCATGA	41+/-12	44
TAACCATAGAGAGGTTATCCGCTCAAGT	(0.0+/-1.5)e+04	55
GCTCCATAGAGAGGTTATCCGCTCACAT	71+/-22	25
TAACCATAGAGAGGTTATCCGCTCAAGG	70+/-33	55
TAACCATAGAGAGGTTATCCGCTCAAGA	49+/-8	40
GCTCCATAGAGAGGTTATCCGCTCACAA	(6+/-5)e+01	20
GCCCCATAGAGAGGTTATCCGCTCACGC	20+/-7	13
GCCCCATAGAGAGGTTATCCGCTCACGA	25+/-10	11
GCCCCATAGAGAGGTTATCCGCTCACGG	21.3+/-3.2	18
CAGCCATAGAGAGGTTATCCGCTCATGA	(6+/-4)e+01	39
TACCCATAGAGAGGTTATCCGCTCAATG	56+/-18	32
AGGCCATAGAGAGGTTATCCGCTCATCC	49+/-19	30
GCCCCATAGAGAGGTTATCCGCTCACGT	13.1+/-1.9	20
TACCCATAGAGAGGTTATCCGCTCAATT	34+/-8	33
CCCCCATAGAGAGGTTATCCGCTCATAA	11+/-9	6
CTGCCATAGAGAGGTTATCCGCTCAATT	8.7+/-2.1	47
CTGCCATAGAGAGGTTATCCGCTCAATG	42+/-8	52
CTGCCATAGAGAGGTTATCCGCTCAATA	5.8+/-1.0	31
AAGCCATAGAGAGGTTATCCGCTCATAC	28+/-8	26
GCCCCATAGAGAGGTTATCCGCTCATGT	26+/-5	34
GCCCCATAGAGAGGTTATCCGCTCATGA	15.9+/-2.8	22
GCCCCATAGAGAGGTTATCCGCTCATGC	11.0+/-0.9	18
TTGCCATAGAGAGGTTATCCGCTCATGT	58+/-12	138
GGACCATAGAGAGGTTATCCGCTCAAGA	25.4+/-2.7	41
GCTCCATAGAGAGGTTATCCGCTCATAA	55+/-10	37
GCTCCATAGAGAGGTTATCCGCTCATAG	(8+/-5)e+01	42
AAGCCATAGAGAGGTTATCCGCTCATTC	22+/-8	42
GGGCCATAGAGAGGTTATCCGCTCATTT	16.0+/-1.8	115
AAGCCATAGAGAGGTTATCCGCTCATTG	14.8+/-1.4	74
TAGCCATAGAGAGGTTATCCGCTCAAAG	44+/-11	46
TAGCCATAGAGAGGTTATCCGCTCAAAA	37+/-8	42
TAGCCATAGAGAGGTTATCCGCTCAAAC	34+/-6	29
GGGCCATAGAGAGGTTATCCGCTCATTA	18.5+/-2.0	79
GGGCCATAGAGAGGTTATCCGCTCATTC	18.7+/-2.1	70
GGGCCATAGAGAGGTTATCCGCTCATTG	8.9+/-0.5	108
TCGCCATAGAGAGGTTATCCGCTCATTT	28+/-4	66
GGGCCATAGAGAGGTTATCCGCTCACAA	44+/-12	49
GGGCCATAGAGAGGTTATCCGCTCACAC	(7+/-5)e+01	22
AGCCCATAGAGAGGTTATCCGCTCAAAA	52+/-29	24
GGGCCATAGAGAGGTTATCCGCTCACAG	29+/-5	57
TCGCCATAGAGAGGTTATCCGCTCACTA	31+/-6	24
GCTCCATAGAGAGGTTATCCGCTCAAGA	67+/-19	38
GCTCCATAGAGAGGTTATCCGCTCAAGC	36+/-7	31
GGGCCATAGAGAGGTTATCCGCTCACAT	32+/-7	55
GCACCATAGAGAGGTTATCCGCTCATTT	14.2+/-2.7	36
CCTCCATAGAGAGGTTATCCGCTCAATA	28+/-6	18
CCTCCATAGAGAGGTTATCCGCTCAATC	24+/-8	18
GCACCATAGAGAGGTTATCCGCTCATTG	6.9+/-0.5	48
GAACCATAGAGAGGTTATCCGCTCACTT	22+/-10	34
GAACCATAGAGAGGTTATCCGCTCACTC	(0+/-6)e+05	22
GAACCATAGAGAGGTTATCCGCTCACTA	40+/-22	29
GGGCCATAGAGAGGTTATCCGCTCAACA	30+/-5	37
CTTCCATAGAGAGGTTATCCGCTCAAAC	52+/-21	19
GGGCCATAGAGAGGTTATCCGCTCAACG	22.0+/-2.5	62
GCTCCATAGAGAGGTTATCCGCTCATAT	73+/-28	41
CTTCCATAGAGAGGTTATCCGCTCAAAT	58+/-27	36
TTGCCATAGAGAGGTTATCCGCTCAAAT	27+/-5	74
ACTCCATAGAGAGGTTATCCGCTCACGC	(7+/-8)e+01	20
ACACCATAGAGAGGTTATCCGCTCAAGG	46+/-31	33
GGGCCATAGAGAGGTTATCCGCTCAAAT	31+/-4	53
TTGCCATAGAGAGGTTATCCGCTCAAAC	50+/-20	40
GGCCCATAGAGAGGTTATCCGCTCATGT	15.4+/-1.6	63
CCTCCATAGAGAGGTTATCCGCTCATCC	(3+/-4)e+01	7
TCCCCATAGAGAGGTTATCCGCTCAACT	15+/-6	8
CCTCCATAGAGAGGTTATCCGCTCATCG	19+/-5	23
GGCCCATAGAGAGGTTATCCGCTCATGG	(0+/-4)e+05	84
GGCCCATAGAGAGGTTATCCGCTCATGA	14.4+/-1.5	52
TCCCCATAGAGAGGTTATCCGCTCAACG	(9+/-6)e+01	15
AAACCATAGAGAGGTTATCCGCTCATGT	55+/-17	67
AAACCATAGAGAGGTTATCCGCTCATGA	26+/-4	37
TGACCATAGAGAGGTTATCCGCTCACGT	(1.0+/-1.5)e+02	52
TTGCCATAGAGAGGTTATCCGCTCACCT	26+/-5	42
TCGCCATAGAGAGGTTATCCGCTCAAAA	(0+/-7)e+03	28
GACCCATAGAGAGGTTATCCGCTCACGA	26+/-14	20
GACCCATAGAGAGGTTATCCGCTCACGC	52+/-11	17
GACCCATAGAGAGGTTATCCGCTCACGG	40+/-14	39
TCGCCATAGAGAGGTTATCCGCTCAAAT	38+/-14	39
TTGCCATAGAGAGGTTATCCGCTCAACC	44+/-20	32
CTTCCATAGAGAGGTTATCCGCTCACCC	(8+/-4)e+01	14
GACCCATAGAGAGGTTATCCGCTCACGT	20+/-4	31
TAACCATAGAGAGGTTATCCGCTCATAC	29+/-5	29
TAACCATAGAGAGGTTATCCGCTCATAA	60+/-15	47
CTTCCATAGAGAGGTTATCCGCTCAACC	24+/-17	12
CTCCCATAGAGAGGTTATCCGCTCATAT	(6+/-4)e+01	17
TAACCATAGAGAGGTTATCCGCTCATAT	35+/-6	51
GGGCCATAGAGAGGTTATCCGCTCAAAA	40+/-7	48
AGGCCATAGAGAGGTTATCCGCTCATGC	(1.1+/-0.8)e+02	59
GCCCCATAGAGAGGTTATCCGCTCACTT	23+/-8	10
AGTCCATAGAGAGGTTATCCGCTCATCC	33+/-11	29
GGGCCATAGAGAGGTTATCCGCTCATCG	22+/-4	72
GGGCCATAGAGAGGTTATCCGCTCATCA	23+/-4	53
GGGCCATAGAGAGGTTATCCGCTCATCC	28+/-5	35
GCCCCATAGAGAGGTTATCCGCTCACTG	17+/-6	8
GAACCATAGAGAGGTTATCCGCTCAATA	35+/-6	33
GCCCCATAGAGAGGTTATCCGCTCACTC	52+/-20	8
GCCCCATAGAGAGGTTATCCGCTCACTA	14.5+/-2.3	11
GGGCCATAGAGAGGTTATCCGCTCATCT	17.2+/-2.7	54
GTGCCATAGAGAGGTTATCCGCTCACGA	28.7+/-2.9	57
GTGCCATAGAGAGGTTATCCGCTCACGC	26.4+/-1.8	46
GTGCCATAGAGAGGTTATCCGCTCAAGT	14.3+/-1.0	71
GTGCCATAGAGAGGTTATCCGCTCACGG	27.4+/-2.0	100
GTGCCATAGAGAGGTTATCCGCTCAAGG	30.6+/-1.9	102
GTGCCATAGAGAGGTTATCCGCTCAAGC	11.5+/-0.7	48
GTGCCATAGAGAGGTTATCCGCTCACGT	9.4+/-0.5	65
TACCCATAGAGAGGTTATCCGCTCACGG	46+/-18	26
TGGCCATAGAGAGGTTATCCGCTCAAGT	67+/-33	107
CATCCATAGAGAGGTTATCCGCTCACAC	(0+/-6)e+03	18
GGCCCATAGAGAGGTTATCCGCTCACCC	32+/-31	10
GCACCATAGAGAGGTTATCCGCTCAAGA	24.0+/-3.3	22
GCACCATAGAGAGGTTATCCGCTCAAGG	47+/-10	33
TATCCATAGAGAGGTTATCCGCTCACTT	42+/-10	51
GCACCATAGAGAGGTTATCCGCTCAAGT	25+/-5	45
AACCCATAGAGAGGTTATCCGCTCATAC	31+/-13	15
TAACCATAGAGAGGTTATCCGCTCATGC	33+/-5	37
CTACCATAGAGAGGTTATCCGCTCATCT	7.4+/-0.9	28
TGCCCATAGAGAGGTTATCCGCTCACTA	18+/-8	22
TGCCCATAGAGAGGTTATCCGCTCACTG	16.4+/-2.8	37
CTCCCATAGAGAGGTTATCCGCTCATCC	(7+/-7)e+01	9
AACCCATAGAGAGGTTATCCGCTCATAT	21+/-7	22
TCACCATAGAGAGGTTATCCGCTCAAAA	25+/-6	20
TCACCATAGAGAGGTTATCCGCTCAAAC	25+/-8	17
TCACCATAGAGAGGTTATCCGCTCAAAG	(8+/-6)e+01	32
TCACCATAGAGAGGTTATCCGCTCAAAT	30+/-10	24
AGTCCATAGAGAGGTTATCCGCTCAAAG	55+/-24	58
AGTCCATAGAGAGGTTATCCGCTCAAAA	(1.0+/-0.6)e+02	47
AGTCCATAGAGAGGTTATCCGCTCAAAC	49+/-16	33
AAGCCATAGAGAGGTTATCCGCTCACGA	26+/-13	34
AAGCCATAGAGAGGTTATCCGCTCACGG	41+/-9	47
ATGCCATAGAGAGGTTATCCGCTCACTC	34+/-9	33
GTACCATAGAGAGGTTATCCGCTCATGG	55+/-6	92
GTACCATAGAGAGGTTATCCGCTCATGA	15.2+/-0.8	54
GTACCATAGAGAGGTTATCCGCTCATGC	8.0+/-0.7	26
TGTCCATAGAGAGGTTATCCGCTCAATA	86+/-33	67
CTTCCATAGAGAGGTTATCCGCTCACTG	41+/-19	38
CTTCCATAGAGAGGTTATCCGCTCACTA	40+/-17	25
CTTCCATAGAGAGGTTATCCGCTCACTC	19+/-12	20
ACACCATAGAGAGGTTATCCGCTCATTA	12.1+/-3.5	25
ACACCATAGAGAGGTTATCCGCTCATTC	19+/-5	23
AGGCCATAGAGAGGTTATCCGCTCAAGC	63+/-29	52
AGGCCATAGAGAGGTTATCCGCTCAAGA	41+/-10	60
AGGCCATAGAGAGGTTATCCGCTCAAGG	(1.0+/-0.5)e+02	90
AGACCATAGAGAGGTTATCCGCTCAATA	45+/-15	37
AGACCATAGAGAGGTTATCCGCTCAATC	49+/-17	33
GGTCCATAGAGAGGTTATCCGCTCACTA	59+/-15	54
ACACCATAGAGAGGTTATCCGCTCATTT	8.3+/-1.5	39
GGCCCATAGAGAGGTTATCCGCTCAAAC	48+/-14	23
GGCCCATAGAGAGGTTATCCGCTCAAAA	52+/-14	28
AAGCCATAGAGAGGTTATCCGCTCATGT	39+/-11	76
CCTCCATAGAGAGGTTATCCGCTCAACG	26+/-6	20
GCACCATAGAGAGGTTATCCGCTCATGC	22+/-4	26
GCACCATAGAGAGGTTATCCGCTCATGA	20.7+/-2.3	40
AAGCCATAGAGAGGTTATCCGCTCATGC	67+/-28	57
GGCCCATAGAGAGGTTATCCGCTCAAAT	52+/-25	31
CCTCCATAGAGAGGTTATCCGCTCAACT	23+/-7	13
GCACCATAGAGAGGTTATCCGCTCATGT	37+/-9	51
GTTCCATAGAGAGGTTATCCGCTCAAAT	22+/-4	71
CTGCCATAGAGAGGTTATCCGCTCAACT	7.8+/-2.1	22
TATCCATAGAGAGGTTATCCGCTCATCG	32+/-6	54
GTTCCATAGAGAGGTTATCCGCTCATCG	20.3+/-2.6	76
GTTCCATAGAGAGGTTATCCGCTCATCC	21+/-5	42
GTTCCATAGAGAGGTTATCCGCTCATCA	19.2+/-2.3	66
GAACCATAGAGAGGTTATCCGCTCATAT	29+/-4	43
GTTCCATAGAGAGGTTATCCGCTCAAAG	43+/-10	80
GTTCCATAGAGAGGTTATCCGCTCAAAA	48+/-10	53
TATCCATAGAGAGGTTATCCGCTCATCT	40+/-6	63
GAACCATAGAGAGGTTATCCGCTCATAC	56+/-15	28
GAACCATAGAGAGGTTATCCGCTCATAA	24+/-6	33
GTTCCATAGAGAGGTTATCCGCTCATCT	17.9+/-1.7	69
CTGCCATAGAGAGGTTATCCGCTCATCC	7.1+/-1.6	22
TAGCCATAGAGAGGTTATCCGCTCACAC	52+/-26	22
TAGCCATAGAGAGGTTATCCGCTCACAA	51+/-11	40
TAGCCATAGAGAGGTTATCCGCTCACAG	59+/-20	35
CTGCCATAGAGAGGTTATCCGCTCATCT	5.3+/-1.1	29
TAGCCATAGAGAGGTTATCCGCTCACAT	65+/-21	47
CCGCCATAGAGAGGTTATCCGCTCAAGT	12+/-5	24
GTGCCATAGAGAGGTTATCCGCTCAGTG	12.0+/-0.7	167
CCGCCATAGAGAGGTTATCCGCTCAAGA	6.2+/-1.8	20
GTGCCATAGAGAGGTTATCCGCTCAGTC	23.5+/-3.5	105
ACCCCATAGAGAGGTTATCCGCTCACCG	26+/-14	6
GCGCCATAGAGAGGTTATCCGCTCATAC	15.4+/-2.2	33
GAACCATAGAGAGGTTATCCGCTCAAGA	54+/-18	40
GCGCCATAGAGAGGTTATCCGCTCATAA	12.6+/-1.5	30
ACTCCATAGAGAGGTTATCCGCTCATAC	(6+/-6)e+01	14
GCGCCATAGAGAGGTTATCCGCTCATAG	21+/-4	44
GAACCATAGAGAGGTTATCCGCTCAAGG	(1.2+/-1.5)e+02	52
AATCCATAGAGAGGTTATCCGCTCAACG	47+/-13	35
AATCCATAGAGAGGTTATCCGCTCAACA	(0.0+/-1.7)e+04	25
GCGCCATAGAGAGGTTATCCGCTCATAT	17+/-4	31
GGCCCATAGAGAGGTTATCCGCTCACGT	10.9+/-1.3	44
ACGCCATAGAGAGGTTATCCGCTCATGT	(1.0+/-0.5)e+02	55
GTACCATAGAGAGGTTATCCGCTCACTT	11.1+/-0.9	37
ACGCCATAGAGAGGTTATCCGCTCATGA	23+/-9	37
GTACCATAGAGAGGTTATCCGCTCACTC	17.9+/-1.4	30
TAACCATAGAGAGGTTATCCGCTCACGA	50+/-23	35
GTACCATAGAGAGGTTATCCGCTCACTA	13.4+/-0.9	29
TAACCATAGAGAGGTTATCCGCTCACGG	68+/-18	55
GTACCATAGAGAGGTTATCCGCTCACTG	10.9+/-0.6	48
GGCCCATAGAGAGGTTATCCGCTCACGG	24+/-4	47
TGGCCATAGAGAGGTTATCCGCTCATAA	81+/-29	64
GACCCATAGAGAGGTTATCCGCTCACTT	14+/-4	27
GTTCCATAGAGAGGTTATCCGCTCACCG	15.3+/-2.2	44
GTTCCATAGAGAGGTTATCCGCTCACCA	34+/-8	31
GTTCCATAGAGAGGTTATCCGCTCACCC	32+/-12	25
GACCCATAGAGAGGTTATCCGCTCACTA	15+/-5	16
GACCCATAGAGAGGTTATCCGCTCACTC	24+/-10	13
GACCCATAGAGAGGTTATCCGCTCACTG	17+/-4	27
CCGCCATAGAGAGGTTATCCGCTCAATT	5.9+/-2.4	26
GTTCCATAGAGAGGTTATCCGCTCACCT	15.2+/-2.3	53
GCACCATAGAGAGGTTATCCGCTCAACA	31+/-4	17
TAACCATAGAGAGGTTATCCGCTCAAAT	55+/-16	36
GCTCCATAGAGAGGTTATCCGCTCACGT	47+/-10	38
TAACCATAGAGAGGTTATCCGCTCAAAC	49+/-11	23
TAACCATAGAGAGGTTATCCGCTCAAAA	57+/-15	31
TAACCATAGAGAGGTTATCCGCTCAAAG	66+/-26	40
GCACCATAGAGAGGTTATCCGCTCATTC	13.6+/-1.3	18
GCTCCATAGAGAGGTTATCCGCTCACGC	47+/-18	34
GCTCCATAGAGAGGTTATCCGCTCACGA	51+/-17	40
GCACCATAGAGAGGTTATCCGCTCATTA	9.9+/-1.4	26
GTCCCATAGAGAGGTTATCCGCTCATAT	25+/-5	37
ATGCCATAGAGAGGTTATCCGCTCACGG	62+/-24	65
ATGCCATAGAGAGGTTATCCGCTCACGC	(8+/-8)e+01	45
GTCCCATAGAGAGGTTATCCGCTCAACA	56+/-33	21
GTCCCATAGAGAGGTTATCCGCTCATAG	18.3+/-2.7	46
GTCCCATAGAGAGGTTATCCGCTCATAA	22+/-6	33
GTCCCATAGAGAGGTTATCCGCTCATAC	21+/-5	31
GTCCCATAGAGAGGTTATCCGCTCAACT	19.2+/-2.1	18
GTGCCATAGAGAGGTTATCCGCTCAGGA	29+/-4	107
AAGCCATAGAGAGGTTATCCGCTCACTG	21+/-6	38
AAGCCATAGAGAGGTTATCCGCTCACTC	49+/-13	28
CCGCCATAGAGAGGTTATCCGCTCAATC	14+/-8	15
CCACCATAGAGAGGTTATCCGCTCAAAT	13+/-4	11
ATACCATAGAGAGGTTATCCGCTCACGG	33+/-6	42
ATACCATAGAGAGGTTATCCGCTCAAGG	(9+/-5)e+01	54
AGCCCATAGAGAGGTTATCCGCTCATAG	19+/-7	40
GCCCCATAGAGAGGTTATCCGCTCAACT	13.8+/-2.3	12
GGCCCATAGAGAGGTTATCCGCTCACTT	15.1+/-2.6	33
ACCCCATAGAGAGGTTATCCGCTCACTC	11+/-10	10
GGCCCATAGAGAGGTTATCCGCTCACTC	16.1+/-3.1	20
GCCCCATAGAGAGGTTATCCGCTCAACA	(1.0+/-0.5)e+02	8
GGCCCATAGAGAGGTTATCCGCTCACTA	14.4+/-1.5	29
GGCCCATAGAGAGGTTATCCGCTCACTG	23+/-5	33
GCCCCATAGAGAGGTTATCCGCTCAACG	21+/-6	8
TAGCCATAGAGAGGTTATCCGCTCAAGT	61+/-12	84
TATCCATAGAGAGGTTATCCGCTCAACT	29+/-5	43
GCCCCATAGAGAGGTTATCCGCTCACAT	16+/-10	13
TAGCCATAGAGAGGTTATCCGCTCAAGA	41+/-7	51
AGTCCATAGAGAGGTTATCCGCTCATTG	46+/-11	106
GCCCCATAGAGAGGTTATCCGCTCACAC	34+/-30	8
TATCCATAGAGAGGTTATCCGCTCAACC	44+/-16	33
TATCCATAGAGAGGTTATCCGCTCAACA	61+/-20	32
GGGCCATAGAGAGGTTATCCGCTCACCG	18+/-5	61
GGGCCATAGAGAGGTTATCCGCTCACCC	(5+/-4)e+01	24
GCTCCATAGAGAGGTTATCCGCTCAAAT	95+/-31	34
GCTCCATAGAGAGGTTATCCGCTCAAAC	(8+/-5)e+01	25
GGGCCATAGAGAGGTTATCCGCTCACCT	16+/-4	38
GCTCCATAGAGAGGTTATCCGCTCATGA	(1.0+/-0.4)e+02	42
GCTCCATAGAGAGGTTATCCGCTCATGC	41+/-7	39
TCACCATAGAGAGGTTATCCGCTCATGT	36+/-6	56
CTTCCATAGAGAGGTTATCCGCTCAAAA	(7+/-5)e+01	31
GGGCCATAGAGAGGTTATCCGCTCAACC	30+/-6	31
GTCCCATAGAGAGGTTATCCGCTCATTT	23+/-6	52
GGACCATAGAGAGGTTATCCGCTCACAT	68+/-20	33
CTTCCATAGAGAGGTTATCCGCTCATCT	39+/-10	28
TGCCCATAGAGAGGTTATCCGCTCACCT	20+/-5	17
TGCCCATAGAGAGGTTATCCGCTCACCC	23+/-15	11
TGCCCATAGAGAGGTTATCCGCTCACCG	17+/-6	21
GTCCCATAGAGAGGTTATCCGCTCATTA	15.5+/-2.7	42
GCTCCATAGAGAGGTTATCCGCTCAGCT	21+/-5	38
ACACCATAGAGAGGTTATCCGCTCATGT	45+/-12	42
CTTCCATAGAGAGGTTATCCGCTCAACT	35+/-11	30
GACCCATAGAGAGGTTATCCGCTCAAGC	15.7+/-2.5	21
TTGCCATAGAGAGGTTATCCGCTCAACT	22+/-5	50
GACCCATAGAGAGGTTATCCGCTCAAGA	32+/-12	23
ACACCATAGAGAGGTTATCCGCTCATGA	20+/-4	27
GGGCCATAGAGAGGTTATCCGCTCAAAG	26.4+/-3.1	60
GACCCATAGAGAGGTTATCCGCTCAAGT	53+/-14	31
GGGCCATAGAGAGGTTATCCGCTCAAAC	31+/-6	49
CTTCCATAGAGAGGTTATCCGCTCAACA	41+/-27	27
GGCCCATAGAGAGGTTATCCGCTCATAT	18+/-4	40
GTACCATAGAGAGGTTATCCGCTCACGG	19.6+/-1.3	53
GAACCATAGAGAGGTTATCCGCTCAATC	43+/-15	30
GTACCATAGAGAGGTTATCCGCTCACGC	14.5+/-1.4	31
GTACCATAGAGAGGTTATCCGCTCACGA	22.5+/-3.4	31
TGTCCATAGAGAGGTTATCCGCTCACGA	50+/-17	55
GGCCCATAGAGAGGTTATCCGCTCATAC	23+/-5	26
GGCCCATAGAGAGGTTATCCGCTCATAA	31+/-6	34
GGCCCATAGAGAGGTTATCCGCTCATAG	14.1+/-1.7	40
CTCCCATAGAGAGGTTATCCGCTCATCG	(9+/-5)e+01	21
GTACCATAGAGAGGTTATCCGCTCACGT	8.3+/-0.7	48
GAACCATAGAGAGGTTATCCGCTCAATT	23+/-5	33
CTCCCATAGAGAGGTTATCCGCTCATCA	26+/-15	13
CCTCCATAGAGAGGTTATCCGCTCATAT	15+/-8	25
GTACCATAGAGAGGTTATCCGCTCAAGT	13.8+/-1.2	62
GTACCATAGAGAGGTTATCCGCTCAAGA	18.2+/-1.0	48
CCTCCATAGAGAGGTTATCCGCTCATAG	44+/-17	29
GTACCATAGAGAGGTTATCCGCTCAAGC	8.6+/-0.7	33
CCTCCATAGAGAGGTTATCCGCTCATAC	18.4+/-3.4	10
GTACCATAGAGAGGTTATCCGCTCAAGG	29.3+/-1.9	62
CAACCATAGAGAGGTTATCCGCTCAAGT	(6+/-4)e+01	33
TTGCCATAGAGAGGTTATCCGCTCACAT	64+/-21	53
TTGCCATAGAGAGGTTATCCGCTCACAC	(8+/-5)e+01	31
TTGCCATAGAGAGGTTATCCGCTCACAA	(6+/-4)e+01	50
CTTCCATAGAGAGGTTATCCGCTCACAC	47+/-19	24
GTGCCATAGAGAGGTTATCCGCTCAGGT	27.9+/-2.7	183
AGACCATAGAGAGGTTATCCGCTCATGA	(1.1+/-0.4)e+02	51
AGACCATAGAGAGGTTATCCGCTCATGC	47+/-23	38
AGACCATAGAGAGGTTATCCGCTCATGT	(1.1+/-0.5)e+02	67
GTGCCATAGAGAGGTTATCCGCTCAGGG	36.8+/-2.8	183
CCGCCATAGAGAGGTTATCCGCTCAATA	8.6+/-2.4	20
GTGCCATAGAGAGGTTATCCGCTCAGGC	18.7+/-2.8	114
AATCCATAGAGAGGTTATCCGCTCATAG	56+/-22	59
AATCCATAGAGAGGTTATCCGCTCATAT	72+/-27	48
GTCCCATAGAGAGGTTATCCGCTCACTT	16.4+/-2.0	35
GTCCCATAGAGAGGTTATCCGCTCACTG	14.8+/-3.1	31
GTCCCATAGAGAGGTTATCCGCTCACTA	20.0+/-3.0	28
GTCCCATAGAGAGGTTATCCGCTCACTC	60+/-15	21
ACACCATAGAGAGGTTATCCGCTCAAGA	(1.2+/-0.4)e+02	15
CAGCCATAGAGAGGTTATCCGCTCACCC	33+/-25	6
GCACCATAGAGAGGTTATCCGCTCAAAA	38+/-9	16
GCCCCATAGAGAGGTTATCCGCTCAATG	19+/-8	18
GCACCATAGAGAGGTTATCCGCTCAAAC	27+/-7	14
GCCCCATAGAGAGGTTATCCGCTCAATA	14.6+/-2.8	18
GCCCCATAGAGAGGTTATCCGCTCAATC	32+/-11	9
GCACCATAGAGAGGTTATCCGCTCAAAG	45+/-11	23
AAGCCATAGAGAGGTTATCCGCTCACAT	33+/-16	29
GCCCCATAGAGAGGTTATCCGCTCAATT	19+/-5	17
GCACCATAGAGAGGTTATCCGCTCAAAT	58+/-12	21
AAGCCATAGAGAGGTTATCCGCTCACAA	48+/-19	32
AAGCCATAGAGAGGTTATCCGCTCACAC	51+/-26	16
AAGCCATAGAGAGGTTATCCGCTCACAG	25+/-7	36
CTACCATAGAGAGGTTATCCGCTCACCG	7.5+/-2.2	13
CATCCATAGAGAGGTTATCCGCTCACCG	28+/-11	24
GTACCATAGAGAGGTTATCCGCTCAGTA	17.1+/-2.1	61
CATCCATAGAGAGGTTATCCGCTCACCC	(3+/-5)e+01	6
GTACCATAGAGAGGTTATCCGCTCAGCT	6.5+/-0.6	46
GTACCATAGAGAGGTTATCCGCTCAGCG	10.3+/-0.7	69
GTACCATAGAGAGGTTATCCGCTCAGCC	12.0+/-1.3	38
GTACCATAGAGAGGTTATCCGCTCAGCA	17.6+/-1.6	43
ACACCATAGAGAGGTTATCCGCTCACTA	12.7+/-3.5	16
CCTCCATAGAGAGGTTATCCGCTCATCT	21+/-4	17
GAACCATAGAGAGGTTATCCGCTCACGG	(4+/-4)e+01	38
CTACCATAGAGAGGTTATCCGCTCATCG	8.4+/-1.2	27
GGCCCATAGAGAGGTTATCCGCTCATGC	11.0+/-1.6	36
CTACCATAGAGAGGTTATCCGCTCATCC	22+/-7	10
GGCCCATAGAGAGGTTATCCGCTCAAGT	21.6+/-3.2	52
AGCCCATAGAGAGGTTATCCGCTCAATC	42+/-25	20
GAACCATAGAGAGGTTATCCGCTCACGT	22+/-5	35
GCACCATAGAGAGGTTATCCGCTCACCA	(0.0+/-3.5)e+06	9
GCACCATAGAGAGGTTATCCGCTCACCC	(0.0+/-1.1)e+06	10
CAGCCATAGAGAGGTTATCCGCTCAAAA	43+/-31	21
GGCCCATAGAGAGGTTATCCGCTCAAGG	39+/-6	65
ACCCCATAGAGAGGTTATCCGCTCATCC	21+/-12	10
ACCCCATAGAGAGGTTATCCGCTCATCG	12+/-5	13
AGGCCATAGAGAGGTTATCCGCTCACCG	43+/-10	37
ACCCCATAGAGAGGTTATCCGCTCATCT	12+/-5	11
GACCCATAGAGAGGTTATCCGCTCAATC	32+/-15	18
GACCCATAGAGAGGTTATCCGCTCAATA	21.0+/-3.1	27
TCACCATAGAGAGGTTATCCGCTCACAT	21+/-8	20
AGGCCATAGAGAGGTTATCCGCTCAAAA	50+/-33	38
AACCCATAGAGAGGTTATCCGCTCATCT	29+/-8	17
TCACCATAGAGAGGTTATCCGCTCACAG	(1.2+/-0.9)e+02	17
TCACCATAGAGAGGTTATCCGCTCACAC	14+/-4	18
GACCCATAGAGAGGTTATCCGCTCAATT	28+/-6	22
AACCCATAGAGAGGTTATCCGCTCATCC	16+/-9	10
AGGCCATAGAGAGGTTATCCGCTCAAAT	(6+/-5)e+01	44
TGCCCATAGAGAGGTTATCCGCTCATGT	38+/-13	58
AAACCATAGAGAGGTTATCCGCTCAAAG	30+/-7	29
AAGCCATAGAGAGGTTATCCGCTCAACT	20+/-7	24
AAACCATAGAGAGGTTATCCGCTCAAAA	43+/-13	26
AAACCATAGAGAGGTTATCCGCTCAAAC	30+/-12	17
ATGCCATAGAGAGGTTATCCGCTCATCT	14.7+/-2.1	56
AAGCCATAGAGAGGTTATCCGCTCAACA	27+/-10	29
AAGCCATAGAGAGGTTATCCGCTCAACC	65+/-32	22
AAGCCATAGAGAGGTTATCCGCTCAACG	19+/-4	35
ATGCCATAGAGAGGTTATCCGCTCATCC	24+/-11	34
CCGCCATAGAGAGGTTATCCGCTCACGG	23+/-7	25
GTTCCATAGAGAGGTTATCCGCTCATAG	19.5+/-2.1	92
GTTCCATAGAGAGGTTATCCGCTCATAA	24+/-4	77
GAACCATAGAGAGGTTATCCGCTCATCT	28+/-4	29
GTTCCATAGAGAGGTTATCCGCTCATAC	19+/-4	60
ACTCCATAGAGAGGTTATCCGCTCATCT	54+/-24	31
GCGCCATAGAGAGGTTATCCGCTCATCT	14.9+/-2.0	24
GAACCATAGAGAGGTTATCCGCTCATCA	29+/-8	28
GTTCCATAGAGAGGTTATCCGCTCATAT	20.4+/-2.4	87
GAACCATAGAGAGGTTATCCGCTCATCC	27+/-7	20
GTTCCATAGAGAGGTTATCCGCTCAACA	30+/-9	43
GTTCCATAGAGAGGTTATCCGCTCAACG	36+/-8	73
GAACCATAGAGAGGTTATCCGCTCATCG	34+/-9	47
TCACCATAGAGAGGTTATCCGCTCACCT	42+/-13	9
GCGCCATAGAGAGGTTATCCGCTCATCA	24+/-6	31
GCGCCATAGAGAGGTTATCCGCTCATCC	19+/-4	15
CTACCATAGAGAGGTTATCCGCTCACAG	9+/-4	22
GCGCCATAGAGAGGTTATCCGCTCATCG	17.6+/-3.5	44
TAGCCATAGAGAGGTTATCCGCTCACCC	56+/-30	19
TAGCCATAGAGAGGTTATCCGCTCACCG	31+/-7	34
GTGCCATAGAGAGGTTATCCGCTCAATC	24.2+/-3.4	39
GTGCCATAGAGAGGTTATCCGCTCAATA	23.1+/-1.7	47
GTGCCATAGAGAGGTTATCCGCTCAATG	19.1+/-1.3	64
TAGCCATAGAGAGGTTATCCGCTCACCT	(1.1+/-1.5)e+02	29
TATCCATAGAGAGGTTATCCGCTCATAA	34+/-8	61
AAACCATAGAGAGGTTATCCGCTCATTG	14.7+/-1.6	62
GTGCCATAGAGAGGTTATCCGCTCAATT	20.0+/-1.6	63
AAACCATAGAGAGGTTATCCGCTCATTA	11.9+/-1.4	43
GCACCATAGAGAGGTTATCCGCTCATCC	19+/-9	14
CTCCCATAGAGAGGTTATCCGCTCAACA	31+/-31	10
CTCCCATAGAGAGGTTATCCGCTCAACG	72+/-33	15
ACCCCATAGAGAGGTTATCCGCTCACAG	17+/-15	8
CTCCCATAGAGAGGTTATCCGCTCAACT	(4+/-4)e+01	10
TGTCCATAGAGAGGTTATCCGCTCACTA	56+/-16	49
TGTCCATAGAGAGGTTATCCGCTCACTT	43+/-12	77
AACCCATAGAGAGGTTATCCGCTCAACT	21+/-7	14
AACCCATAGAGAGGTTATCCGCTCAACA	(8+/-4)e+01	14
AACCCATAGAGAGGTTATCCGCTCAACC	43+/-25	7
GACCCATAGAGAGGTTATCCGCTCAAAA	32+/-10	15
GGGCCATAGAGAGGTTATCCGCTCACGC	48+/-20	48
GGGCCATAGAGAGGTTATCCGCTCACGG	38+/-7	87
CCACCATAGAGAGGTTATCCGCTCACAT	9.9+/-3.4	9
GTTCCATAGAGAGGTTATCCGCTCACAC	25+/-9	35
GTTCCATAGAGAGGTTATCCGCTCACAA	46+/-15	41
CCACCATAGAGAGGTTATCCGCTCACAC	13+/-10	5
CCACCATAGAGAGGTTATCCGCTCACAG	7.0+/-1.9	15
CAACCATAGAGAGGTTATCCGCTCAATA	24+/-10	21
CAACCATAGAGAGGTTATCCGCTCAATC	37+/-17	14
GACCCATAGAGAGGTTATCCGCTCATCT	14.5+/-2.6	15
TAACCATAGAGAGGTTATCCGCTCAACA	59+/-22	19
TAACCATAGAGAGGTTATCCGCTCAACG	28+/-4	32
GACCCATAGAGAGGTTATCCGCTCATCG	17.0+/-2.1	20
GACCCATAGAGAGGTTATCCGCTCATCC	38+/-16	9
GACCCATAGAGAGGTTATCCGCTCATCA	16.6+/-3.5	14
TAACCATAGAGAGGTTATCCGCTCAACT	31+/-5	23
TTACCATAGAGAGGTTATCCGCTCAAGT	69+/-18	71
CCGCCATAGAGAGGTTATCCGCTCATAT	4.2+/-0.9	22
CCGCCATAGAGAGGTTATCCGCTCATAG	5.5+/-0.9	17
CCGCCATAGAGAGGTTATCCGCTCATAC	4.4+/-2.3	15
CCGCCATAGAGAGGTTATCCGCTCATAA	24+/-7	12
GTCCCATAGAGAGGTTATCCGCTCAAAG	27+/-7	40
GTCCCATAGAGAGGTTATCCGCTCAAAA	38+/-8	27
GTCCCATAGAGAGGTTATCCGCTCATCT	19.5+/-3.3	34
CTCCCATAGAGAGGTTATCCGCTCATAA	(0.9+/-2.1)e+02	19
GTCCCATAGAGAGGTTATCCGCTCATCC	15+/-4	20
GTCCCATAGAGAGGTTATCCGCTCATCA	21+/-4	29
GTCCCATAGAGAGGTTATCCGCTCATCG	21+/-4	41
GCGCCATAGAGAGGTTATCCGCTCACAT	30+/-15	22
GCGCCATAGAGAGGTTATCCGCTCACAG	(8+/-5)e+01	30
GCGCCATAGAGAGGTTATCCGCTCACAA	39+/-9	27
GCGCCATAGAGAGGTTATCCGCTCACAC	42+/-26	16
CTACCATAGAGAGGTTATCCGCTCAATG	37+/-10	42
ACACCATAGAGAGGTTATCCGCTCACAT	20+/-12	14
CTACCATAGAGAGGTTATCCGCTCAATA	10.0+/-2.2	26
CCACCATAGAGAGGTTATCCGCTCAACT	15+/-6	6
CTACCATAGAGAGGTTATCCGCTCAATC	17.2+/-3.3	20
CTACCATAGAGAGGTTATCCGCTCAATT	8.5+/-1.9	36
CCACCATAGAGAGGTTATCCGCTCAACG	5.0+/-1.8	11
GCCCCATAGAGAGGTTATCCGCTCAAAG	34+/-7	12
GCCCCATAGAGAGGTTATCCGCTCAAAC	28+/-9	6
GCCCCATAGAGAGGTTATCCGCTCAAAA	80+/-29	12
GCCCCATAGAGAGGTTATCCGCTCAAAT	32+/-23	13
GCGCCATAGAGAGGTTATCCGCTCAACT	25+/-5	20
AAGCCATAGAGAGGTTATCCGCTCAATG	45+/-11	51
AAGCCATAGAGAGGTTATCCGCTCAATA	43+/-11	44
AAGCCATAGAGAGGTTATCCGCTCAATC	27+/-9	26
CCGCCATAGAGAGGTTATCCGCTCACTG	2.59+/-0.33	22
GTCCCATAGAGAGGTTATCCGCTCACGT	18.0+/-2.4	41
CCGCCATAGAGAGGTTATCCGCTCACTC	4.0+/-1.1	15
CCGCCATAGAGAGGTTATCCGCTCACTA	10.7+/-3.4	9
GCCCCATAGAGAGGTTATCCGCTCACCG	18+/-5	7
GCGCCATAGAGAGGTTATCCGCTCAACG	62+/-12	31
GCGCCATAGAGAGGTTATCCGCTCAACA	39+/-19	16
GCCCCATAGAGAGGTTATCCGCTCACCA	(1.0+/-0.4)e+02	8
GGTCCATAGAGAGGTTATCCGCTCATCA	49+/-22	64
GTCCCATAGAGAGGTTATCCGCTCACGG	38+/-10	44
GGTCCATAGAGAGGTTATCCGCTCATCC	25+/-7	45
GTCCCATAGAGAGGTTATCCGCTCACGA	24+/-4	28
GTCCCATAGAGAGGTTATCCGCTCACGC	23+/-4	20
GAGCCATAGAGAGGTTATCCGCTCATTC	43+/-10	58
GCTCCATAGAGAGGTTATCCGCTCAACC	53+/-14	18
GCACCATAGAGAGGTTATCCGCTCACTA	22+/-6	22
GCTCCATAGAGAGGTTATCCGCTCAACG	48+/-8	35
GAGCCATAGAGAGGTTATCCGCTCATTA	36+/-9	65
GCACCATAGAGAGGTTATCCGCTCACTT	13.3+/-2.0	22
GCTCCATAGAGAGGTTATCCGCTCAACT	35+/-12	15
TCACCATAGAGAGGTTATCCGCTCATAA	11.9+/-3.1	29
TCACCATAGAGAGGTTATCCGCTCATAG	(7+/-4)e+01	37
TGCCCATAGAGAGGTTATCCGCTCATTG	12.5+/-2.0	60
TCACCATAGAGAGGTTATCCGCTCATAT	15.5+/-3.0	37
TGCCCATAGAGAGGTTATCCGCTCATTC	19+/-5	28
GCTCCATAGAGAGGTTATCCGCTCAGAA	(1.1+/-1.0)e+02	40
ACTCCATAGAGAGGTTATCCGCTCAACA	(9+/-8)e+01	17
AATCCATAGAGAGGTTATCCGCTCAATC	33+/-15	36
ACTCCATAGAGAGGTTATCCGCTCAACG	(0.0+/-2.2)e+05	20
TGCCCATAGAGAGGTTATCCGCTCACAA	(1.1+/-0.5)e+02	21
TGCCCATAGAGAGGTTATCCGCTCACAC	(7+/-4)e+01	18
ACTCCATAGAGAGGTTATCCGCTCAACT	(0.9+/-1.8)e+02	19
ACGCCATAGAGAGGTTATCCGCTCAAAG	32+/-11	40
ACACCATAGAGAGGTTATCCGCTCAACT	9.8+/-2.7	13
CCTCCATAGAGAGGTTATCCGCTCACTG	21+/-7	17
ACACCATAGAGAGGTTATCCGCTCAACA	28+/-17	14
ACACCATAGAGAGGTTATCCGCTCAACC	(8+/-4)e+01	6
CCTCCATAGAGAGGTTATCCGCTCACTT	8.9+/-1.9	17
TCACCATAGAGAGGTTATCCGCTCACTA	14+/-4	16
TCACCATAGAGAGGTTATCCGCTCACTC	16.9+/-3.1	21
TAACCATAGAGAGGTTATCCGCTCACTG	26.6+/-3.5	46
TAGCCATAGAGAGGTTATCCGCTCATAG	(9+/-4)e+01	64
TAACCATAGAGAGGTTATCCGCTCACTC	98+/-33	26
TAGCCATAGAGAGGTTATCCGCTCATAC	20.8+/-2.5	34
GGCCCATAGAGAGGTTATCCGCTCATCA	23+/-5	24
GGCCCATAGAGAGGTTATCCGCTCATCC	27.0+/-3.4	19
GGCCCATAGAGAGGTTATCCGCTCATCG	14.3+/-1.3	41
TAGCCATAGAGAGGTTATCCGCTCATAT	45+/-9	64
TAACCATAGAGAGGTTATCCGCTCACTT	57+/-16	37
GGCCCATAGAGAGGTTATCCGCTCATCT	13.7+/-1.6	25
TGACCATAGAGAGGTTATCCGCTCACCG	46+/-27	29
GTTCCATAGAGAGGTTATCCGCTCATTG	13.1+/-1.2	140
GTTCCATAGAGAGGTTATCCGCTCATTC	13.6+/-1.7	87
GTTCCATAGAGAGGTTATCCGCTCATTA	19+/-4	84
TGACCATAGAGAGGTTATCCGCTCACCT	36+/-15	20
TACCCATAGAGAGGTTATCCGCTCAACT	16+/-5	17
GTTCCATAGAGAGGTTATCCGCTCAATC	20.6+/-3.1	51
ACGCCATAGAGAGGTTATCCGCTCATTG	9.7+/-1.0	56
GTTCCATAGAGAGGTTATCCGCTCAATA	27+/-6	67
GTTCCATAGAGAGGTTATCCGCTCAATG	56+/-9	124
ACGCCATAGAGAGGTTATCCGCTCATTC	25+/-9	19
ACGCCATAGAGAGGTTATCCGCTCATTA	10.0+/-1.5	40
CTGCCATAGAGAGGTTATCCGCTCACTA	6.5+/-2.0	22
CTGCCATAGAGAGGTTATCCGCTCACTC	5.1+/-1.9	28
TTGCCATAGAGAGGTTATCCGCTCACGA	53+/-21	57
GGGCCATAGAGAGGTTATCCGCTCAGAG	26+/-7	104
CTTCCATAGAGAGGTTATCCGCTCATAT	56+/-21	52
TTGCCATAGAGAGGTTATCCGCTCACGG	74+/-20	89
CTTCCATAGAGAGGTTATCCGCTCATAA	47+/-16	40
CTTCCATAGAGAGGTTATCCGCTCATAG	(9+/-7)e+01	48
AGACCATAGAGAGGTTATCCGCTCATAC	40+/-17	24
AGACCATAGAGAGGTTATCCGCTCATAA	45+/-20	29
AGACCATAGAGAGGTTATCCGCTCATAG	45+/-19	38
GTGCCATAGAGAGGTTATCCGCTCAGAT	17.9+/-1.5	80
TGGCCATAGAGAGGTTATCCGCTCACAT	80+/-32	57
GTGCCATAGAGAGGTTATCCGCTCAGAC	19.8+/-2.6	61
TACCCATAGAGAGGTTATCCGCTCATCG	36+/-13	24
GTGCCATAGAGAGGTTATCCGCTCAGAA	16.5+/-1.6	62
GTGCCATAGAGAGGTTATCCGCTCAGAG	22.9+/-2.4	89
TACCCATAGAGAGGTTATCCGCTCATCC	15+/-6	16
TCGCCATAGAGAGGTTATCCGCTCATGC	(5+/-4)e+01	44
CGCCCATAGAGAGGTTATCCGCTCATCG	(1.2+/-0.8)e+02	20
GGGCCATAGAGAGGTTATCCGCTCATGA	28+/-4	93
GGGCCATAGAGAGGTTATCCGCTCATGC	15.7+/-1.3	73
CCGCCATAGAGAGGTTATCCGCTCAACT	8+/-5	7
GAACCATAGAGAGGTTATCCGCTCACGA	(1.2+/-0.7)e+02	30
GGTCCATAGAGAGGTTATCCGCTCATTC	36+/-6	88
GGGCCATAGAGAGGTTATCCGCTCATGT	53+/-9	125
GTGCCATAGAGAGGTTATCCGCTCAACT	13.9+/-0.8	36
GTGCCATAGAGAGGTTATCCGCTCAACC	17.5+/-1.4	26
GTGCCATAGAGAGGTTATCCGCTCAACA	29.8+/-3.1	35
GTGCCATAGAGAGGTTATCCGCTCAACG	20.1+/-1.3	44
GCTCCATAGAGAGGTTATCCGCTCACTG	92+/-34	41
GCTCCATAGAGAGGTTATCCGCTCACTC	44+/-14	18
GCTCCATAGAGAGGTTATCCGCTCACTA	57+/-11	26
AGCCCATAGAGAGGTTATCCGCTCAATA	75+/-27	17
GCTCCATAGAGAGGTTATCCGCTCACTT	31+/-7	25
TTTCCATAGAGAGGTTATCCGCTCACGT	50+/-11	79
TGGCCATAGAGAGGTTATCCGCTCAACG	58+/-19	53
GGCCCATAGAGAGGTTATCCGCTCAAGA	29+/-6	34
TGGCCATAGAGAGGTTATCCGCTCAACT	(1.2+/-0.9)e+02	51
CAGCCATAGAGAGGTTATCCGCTCAAAG	41+/-9	33
GCACCATAGAGAGGTTATCCGCTCAACT	26+/-5	14
CAACCATAGAGAGGTTATCCGCTCATAT	60+/-25	30
AGTCCATAGAGAGGTTATCCGCTCACCG	34+/-12	29
CAACCATAGAGAGGTTATCCGCTCATAG	19+/-4	23
GCACCATAGAGAGGTTATCCGCTCAACG	21+/-4	25
GCACCATAGAGAGGTTATCCGCTCACCG	23+/-9	11
CAACCATAGAGAGGTTATCCGCTCATAC	10.6+/-2.8	16
GGCCCATAGAGAGGTTATCCGCTCACGC	19+/-4	27
CAACCATAGAGAGGTTATCCGCTCATAA	23+/-12	22
GGCCCATAGAGAGGTTATCCGCTCACGA	33+/-10	32
GTACCATAGAGAGGTTATCCGCTCAGAT	17.3+/-1.7	72
TAGCCATAGAGAGGTTATCCGCTCAATT	39+/-6	72
GTACCATAGAGAGGTTATCCGCTCAGAG	23.5+/-3.3	62
GTACCATAGAGAGGTTATCCGCTCAGAA	16.4+/-1.8	52
GTACCATAGAGAGGTTATCCGCTCAGAC	21+/-5	33
TAGCCATAGAGAGGTTATCCGCTCAATG	56+/-11	56
TAGCCATAGAGAGGTTATCCGCTCAATC	38+/-10	44
TAGCCATAGAGAGGTTATCCGCTCAATA	48+/-7	67
TTTCCATAGAGAGGTTATCCGCTCAAGC	71+/-25	77
GTCCCATAGAGAGGTTATCCGCTCAATG	27+/-4	51
GTCCCATAGAGAGGTTATCCGCTCAATC	40+/-17	24
GTCCCATAGAGAGGTTATCCGCTCAATA	34+/-10	34
GTCCCATAGAGAGGTTATCCGCTCATTC	25+/-6	38
GTCCCATAGAGAGGTTATCCGCTCAATT	17.9+/-2.4	34
GTCCCATAGAGAGGTTATCCGCTCATTG	16.2+/-2.8	58
CTACCATAGAGAGGTTATCCGCTCATAC	5.2+/-3.5	20
GCACCATAGAGAGGTTATCCGCTCACAT	35+/-11	23
CTACCATAGAGAGGTTATCCGCTCATAA	6.2+/-0.9	26
CTACCATAGAGAGGTTATCCGCTCATAG	6.9+/-1.0	34
GCACCATAGAGAGGTTATCCGCTCACAG	41+/-23	24
GCACCATAGAGAGGTTATCCGCTCACAA	37+/-21	14
CAGCCATAGAGAGGTTATCCGCTCAACC	24+/-12	10
CAGCCATAGAGAGGTTATCCGCTCAACA	34+/-15	16
CAGCCATAGAGAGGTTATCCGCTCAACG	27+/-7	24
CTACCATAGAGAGGTTATCCGCTCAAGT	16+/-4	37
GTACCATAGAGAGGTTATCCGCTCATCT	12.0+/-1.4	39
CTACCATAGAGAGGTTATCCGCTCAAGG	41+/-19	41
GTGCCATAGAGAGGTTATCCGCTCAAGA	21.3+/-1.3	47
GTACCATAGAGAGGTTATCCGCTCATCA	16.7+/-1.3	30
GTACCATAGAGAGGTTATCCGCTCATCC	11.0+/-1.0	16
GTACCATAGAGAGGTTATCCGCTCATCG	12.3+/-0.8	40
AGGCCATAGAGAGGTTATCCGCTCAACG	41+/-9	42
ACACCATAGAGAGGTTATCCGCTCAATG	43+/-13	32
ACACCATAGAGAGGTTATCCGCTCAATA	18+/-5	20
AGGCCATAGAGAGGTTATCCGCTCAACC	56+/-33	17
ACACCATAGAGAGGTTATCCGCTCAATC	78+/-34	13
CAACCATAGAGAGGTTATCCGCTCACTG	16+/-4	22
TTACCATAGAGAGGTTATCCGCTCAATT	17.4+/-2.5	68
TCACCATAGAGAGGTTATCCGCTCACCG	37+/-15	16
CAACCATAGAGAGGTTATCCGCTCACTC	38+/-21	10
TCACCATAGAGAGGTTATCCGCTCACCC	(9+/-6)e+01	6
AGGCCATAGAGAGGTTATCCGCTCAACT	48+/-12	36
TTACCATAGAGAGGTTATCCGCTCACGC	21+/-8	26
TTACCATAGAGAGGTTATCCGCTCAATG	81+/-30	75
TTACCATAGAGAGGTTATCCGCTCAATA	72+/-19	53
TTACCATAGAGAGGTTATCCGCTCAATC	26+/-6	45
CCTCCATAGAGAGGTTATCCGCTCAAGA	44+/-22	13
AAACCATAGAGAGGTTATCCGCTCAACC	54+/-13	8
GCACCATAGAGAGGTTATCCGCTCATCA	14.7+/-3.5	26
AAACCATAGAGAGGTTATCCGCTCAACA	39+/-19	20
GCACCATAGAGAGGTTATCCGCTCATCG	17.4+/-2.4	29
AAACCATAGAGAGGTTATCCGCTCAACG	30+/-7	16
AAGCCATAGAGAGGTTATCCGCTCAAAG	27+/-5	37
CCGCCATAGAGAGGTTATCCGCTCACAC	11+/-5	6
CCTCCATAGAGAGGTTATCCGCTCACGC	20+/-12	11
AAACCATAGAGAGGTTATCCGCTCAACT	14.3+/-3.2	23
GCACCATAGAGAGGTTATCCGCTCATCT	14.3+/-3.4	24
GAGCCATAGAGAGGTTATCCGCTCACGG	(1.0+/-0.8)e+02	65
GAGCCATAGAGAGGTTATCCGCTCACGA	49+/-31	44
GTTCCATAGAGAGGTTATCCGCTCATGC	18.5+/-2.9	71
GTTCCATAGAGAGGTTATCCGCTCATGA	20.6+/-3.3	96
GTTCCATAGAGAGGTTATCCGCTCATGT	39+/-8	152
GGACCATAGAGAGGTTATCCGCTCAGAG	18+/-4	55
AACCCATAGAGAGGTTATCCGCTCACCG	19.0+/-2.9	11
CCGCCATAGAGAGGTTATCCGCTCAACA	46+/-14	10
TCGCCATAGAGAGGTTATCCGCTCAATC	56+/-15	28
AGGCCATAGAGAGGTTATCCGCTCACAG	41+/-24	57
ACCCCATAGAGAGGTTATCCGCTCATAC	28+/-14	9
TCGCCATAGAGAGGTTATCCGCTCAATT	35+/-9	41
ACCCCATAGAGAGGTTATCCGCTCATAG	16+/-7	22
CTCCCATAGAGAGGTTATCCGCTCAAAT	(0.6+/-2.4)e+02	16
AAACCATAGAGAGGTTATCCGCTCACAC	30+/-13	19
AACCCATAGAGAGGTTATCCGCTCAAAC	(1.1+/-0.5)e+02	10
AACCCATAGAGAGGTTATCCGCTCAAAG	24+/-12	18
GCACCATAGAGAGGTTATCCGCTCAAGC	29+/-14	14
GGCCCATAGAGAGGTTATCCGCTCACCA	28+/-9	19
GGCCCATAGAGAGGTTATCCGCTCACCG	11.8+/-1.8	23
GTTCCATAGAGAGGTTATCCGCTCACGA	25+/-6	60
GTTCCATAGAGAGGTTATCCGCTCACGC	26+/-6	55
TTGCCATAGAGAGGTTATCCGCTCACTT	19+/-5	58
GTTCCATAGAGAGGTTATCCGCTCACGG	67+/-9	79
CCACCATAGAGAGGTTATCCGCTCACGG	7.3+/-1.5	18
TTGCCATAGAGAGGTTATCCGCTCACTA	59+/-23	48
GTTCCATAGAGAGGTTATCCGCTCACGT	15.2+/-2.0	87
TTGCCATAGAGAGGTTATCCGCTCACTG	32+/-8	55
TAGCCATAGAGAGGTTATCCGCTCAGAG	72+/-24	75
CATCCATAGAGAGGTTATCCGCTCACTA	(8+/-9)e+01	24
GACCCATAGAGAGGTTATCCGCTCATAG	30+/-8	32
CATCCATAGAGAGGTTATCCGCTCACTC	(9+/-7)e+01	19
GACCCATAGAGAGGTTATCCGCTCATAA	21+/-5	23
GACCCATAGAGAGGTTATCCGCTCATAC	19+/-8	15
TTACCATAGAGAGGTTATCCGCTCATAG	35+/-7	55
GACCCATAGAGAGGTTATCCGCTCATAT	21+/-5	27
TTACCATAGAGAGGTTATCCGCTCATAC	48+/-9	39
TTACCATAGAGAGGTTATCCGCTCATAA	28+/-8	47
TTACCATAGAGAGGTTATCCGCTCACTG	18.3+/-2.6	46
TTACCATAGAGAGGTTATCCGCTCACTC	19+/-4	28
TTACCATAGAGAGGTTATCCGCTCACTA	(6+/-5)e+01	46
CCGCCATAGAGAGGTTATCCGCTCATCG	3.0+/-1.0	13
GGCCCATAGAGAGGTTATCCGCTCACCT	21+/-7	15
CCGCCATAGAGAGGTTATCCGCTCATCC	8.7+/-3.3	9
GGTCCATAGAGAGGTTATCCGCTCACCT	61+/-21	42
GTCCCATAGAGAGGTTATCCGCTCAAGC	11.0+/-2.0	28
GTCCCATAGAGAGGTTATCCGCTCAAGA	27+/-5	32
GTCCCATAGAGAGGTTATCCGCTCAAGG	43+/-7	60
GTCCCATAGAGAGGTTATCCGCTCAAGT	27+/-4	53
GCGCCATAGAGAGGTTATCCGCTCACCT	28+/-8	21
GCGCCATAGAGAGGTTATCCGCTCACCA	(0.0+/-2.8)e+06	16
GCGCCATAGAGAGGTTATCCGCTCACCG	15+/-4	22
ATACCATAGAGAGGTTATCCGCTCAACT	15+/-4	33
GTACCATAGAGAGGTTATCCGCTCATTG	10.8+/-0.7	62
GTACCATAGAGAGGTTATCCGCTCATTA	12.8+/-1.4	41
GTACCATAGAGAGGTTATCCGCTCATTC	13.9+/-1.7	38
GGGCCATAGAGAGGTTATCCGCTCAACT	17.0+/-1.3	41
GTACCATAGAGAGGTTATCCGCTCATTT	11.3+/-0.7	73
GTTCCATAGAGAGGTTATCCGCTCAACT	19.1+/-1.8	42
GCGCCATAGAGAGGTTATCCGCTCAAAT	40+/-9	32
GTCCCATAGAGAGGTTATCCGCTCACAT	27+/-10	22
GCGCCATAGAGAGGTTATCCGCTCAAAC	33+/-11	16
GCGCCATAGAGAGGTTATCCGCTCAAAA	35+/-12	20
GCGCCATAGAGAGGTTATCCGCTCAAAG	27+/-8	40
GTCCCATAGAGAGGTTATCCGCTCACAG	40+/-19	30
GTTCCATAGAGAGGTTATCCGCTCAACC	22.1+/-3.3	30
CCCCCATAGAGAGGTTATCCGCTCATTT	8.4+/-3.0	14
TCACCATAGAGAGGTTATCCGCTCATCG	46+/-25	34
TCACCATAGAGAGGTTATCCGCTCATCC	16+/-5	15
CCCCCATAGAGAGGTTATCCGCTCATTG	14+/-8	12
CCCCCATAGAGAGGTTATCCGCTCATTC	18+/-9	6
CTGCCATAGAGAGGTTATCCGCTCATTG	6.2+/-0.8	62
ACTCCATAGAGAGGTTATCCGCTCATCC	(5+/-7)e+01	18
AGACCATAGAGAGGTTATCCGCTCACAA	36+/-15	20
AGACCATAGAGAGGTTATCCGCTCACAC	(1.1+/-0.7)e+02	17
ACGCCATAGAGAGGTTATCCGCTCAACA	25+/-8	17
CAACCATAGAGAGGTTATCCGCTCACAT	41+/-11	11
ACACCATAGAGAGGTTATCCGCTCAAAG	22+/-6	27
ACTCCATAGAGAGGTTATCCGCTCAAAT	(6+/-4)e+01	23
TTGCCATAGAGAGGTTATCCGCTCAAGA	(9+/-4)e+01	74
ACGCCATAGAGAGGTTATCCGCTCAACT	11.8+/-2.0	15
ACTCCATAGAGAGGTTATCCGCTCAAAA	81+/-34	21
TTGCCATAGAGAGGTTATCCGCTCAAGT	84+/-33	97
GTACCATAGAGAGGTTATCCGCTCACCC	16.9+/-2.2	15
TAGCCATAGAGAGGTTATCCGCTCATCC	72+/-21	26
GTACCATAGAGAGGTTATCCGCTCACCA	25.7+/-3.2	17
TAGCCATAGAGAGGTTATCCGCTCATCA	30+/-6	45
GTACCATAGAGAGGTTATCCGCTCACCG	11.1+/-1.2	17
TAGCCATAGAGAGGTTATCCGCTCATCG	27+/-4	53
GTACCATAGAGAGGTTATCCGCTCACCT	10.0+/-0.9	22
ACACCATAGAGAGGTTATCCGCTCACGG	(7+/-5)e+01	22
TTACCATAGAGAGGTTATCCGCTCATAT	16.5+/-1.5	65
TCGCCATAGAGAGGTTATCCGCTCACGC	(1.3+/-1.6)e+02	29
TCGCCATAGAGAGGTTATCCGCTCACGA	69+/-31	29
AGACCATAGAGAGGTTATCCGCTCAACT	31+/-10	26
CAACCATAGAGAGGTTATCCGCTCAACA	26+/-16	11
GGGCCATAGAGAGGTTATCCGCTCAGCA	40+/-12	71
CAACCATAGAGAGGTTATCCGCTCAACG	19+/-7	17
TCGCCATAGAGAGGTTATCCGCTCACGT	(1.0+/-0.5)e+02	45
TGCCCATAGAGAGGTTATCCGCTCAAAG	(1.0+/-0.4)e+02	35
AGACCATAGAGAGGTTATCCGCTCAACG	37+/-8	25
CAACCATAGAGAGGTTATCCGCTCAACT	32+/-16	15
AGACCATAGAGAGGTTATCCGCTCAACA	56+/-18	24
GGGCCATAGAGAGGTTATCCGCTCAGCT	10.0+/-1.7	89
AGACCATAGAGAGGTTATCCGCTCAACC	73+/-26	17
AGACCATAGAGAGGTTATCCGCTCATCA	61+/-23	29
AGACCATAGAGAGGTTATCCGCTCATCC	58+/-21	28
TCGCCATAGAGAGGTTATCCGCTCAAGT	71+/-31	53
AGACCATAGAGAGGTTATCCGCTCATCG	54+/-14	31
TCGCCATAGAGAGGTTATCCGCTCAAGA	49+/-12	40
GTGCCATAGAGAGGTTATCCGCTCAGCC	16.1+/-1.7	56
AGACCATAGAGAGGTTATCCGCTCATCT	49+/-16	33
GTGCCATAGAGAGGTTATCCGCTCAGCG	19.9+/-3.0	106
ACGCCATAGAGAGGTTATCCGCTCACAC	40+/-19	14
GTTCCATAGAGAGGTTATCCGCTCACTA	24+/-5	48
GTTCCATAGAGAGGTTATCCGCTCACTC	24+/-4	51
GTTCCATAGAGAGGTTATCCGCTCACTG	14.7+/-1.3	86
CCACCATAGAGAGGTTATCCGCTCACTA	3.4+/-1.0	6
ACACCATAGAGAGGTTATCCGCTCATAC	42+/-18	11
GTTCCATAGAGAGGTTATCCGCTCACTT	26+/-5	62
CATCCATAGAGAGGTTATCCGCTCACTT	41+/-27	38
TAACCATAGAGAGGTTATCCGCTCATCG	27+/-7	32
CCTCCATAGAGAGGTTATCCGCTCAAAT	21+/-6	22
GTGCCATAGAGAGGTTATCCGCTCAAAA	34.5+/-2.7	46
GTGCCATAGAGAGGTTATCCGCTCAAAC	23.8+/-1.8	30
GTGCCATAGAGAGGTTATCCGCTCAAAG	26.8+/-1.4	65
GTGCCATAGAGAGGTTATCCGCTCAAAT	27.2+/-2.0	54
GGACCATAGAGAGGTTATCCGCTCACTA	35+/-9	20
CAGCCATAGAGAGGTTATCCGCTCACGT	39+/-14	48
GGACCATAGAGAGGTTATCCGCTCACTC	41+/-13	25
AGGCCATAGAGAGGTTATCCGCTCATTC	44+/-16	46
AGGCCATAGAGAGGTTATCCGCTCATTG	46+/-8	101
CATCCATAGAGAGGTTATCCGCTCAAGA	(1+/-4)e+02	26
GACCCATAGAGAGGTTATCCGCTCATTT	14+/-5	39
GGACCATAGAGAGGTTATCCGCTCATCG	14.1+/-1.3	40
GGACCATAGAGAGGTTATCCGCTCATCC	27+/-9	23
GGACCATAGAGAGGTTATCCGCTCATCA	19.7+/-3.4	32
CATCCATAGAGAGGTTATCCGCTCACGA	(0.7+/-1.6)e+02	24
GACCCATAGAGAGGTTATCCGCTCATTG	18+/-4	47
CAACCATAGAGAGGTTATCCGCTCATCG	19+/-6	16
GACCCATAGAGAGGTTATCCGCTCATTC	15.1+/-3.5	17
GACCCATAGAGAGGTTATCCGCTCATTA	17+/-6	32
GGACCATAGAGAGGTTATCCGCTCATCT	13.8+/-1.9	45
GCTCCATAGAGAGGTTATCCGCTCATTA	27+/-5	36
GCTCCATAGAGAGGTTATCCGCTCATTC	46+/-11	33
GCTCCATAGAGAGGTTATCCGCTCATTG	42+/-7	61
GTACCATAGAGAGGTTATCCGCTCAGGT	22.5+/-1.6	98
GTACCATAGAGAGGTTATCCGCTCAGGC	9.2+/-1.0	59
GTACCATAGAGAGGTTATCCGCTCAGGA	23+/-4	60
GTACCATAGAGAGGTTATCCGCTCAGGG	42+/-6	103
GCTCCATAGAGAGGTTATCCGCTCATTT	32+/-5	44
GTACCATAGAGAGGTTATCCGCTCATGT	23.7+/-1.1	84
GAGCCATAGAGAGGTTATCCGCTCAAGA	31+/-7	54
GAGCCATAGAGAGGTTATCCGCTCAAGT	52+/-18	71
ATGCCATAGAGAGGTTATCCGCTCACCC	(6+/-5)e+01	18
GCACCATAGAGAGGTTATCCGCTCATAT	13.8+/-1.6	37
GCACCATAGAGAGGTTATCCGCTCATAA	21+/-4	24
GCACCATAGAGAGGTTATCCGCTCATAC	17.9+/-2.5	21
GCACCATAGAGAGGTTATCCGCTCATAG	20.7+/-2.9	30
GTACCATAGAGAGGTTATCCGCTCATAT	12.8+/-0.8	49
GTACCATAGAGAGGTTATCCGCTCATAG	16.9+/-1.0	54
CTACCATAGAGAGGTTATCCGCTCAAAG	15+/-5	32
GTACCATAGAGAGGTTATCCGCTCATAC	15.9+/-1.3	32
GTACCATAGAGAGGTTATCCGCTCATAA	17.8+/-1.8	33
CTACCATAGAGAGGTTATCCGCTCATGA	34+/-11	30
TTGCCATAGAGAGGTTATCCGCTCAATC	43+/-11	57
TTGCCATAGAGAGGTTATCCGCTCAATA	69+/-19	71
TTGCCATAGAGAGGTTATCCGCTCAATG	56+/-10	103
CTACCATAGAGAGGTTATCCGCTCACGT	23+/-7	36
TTACCATAGAGAGGTTATCCGCTCACAA	51+/-19	32
GAGCCATAGAGAGGTTATCCGCTCATGT	49+/-11	94
TTACCATAGAGAGGTTATCCGCTCACAG	47+/-17	49
TGCCCATAGAGAGGTTATCCGCTCATCA	13.0+/-2.6	27
TGCCCATAGAGAGGTTATCCGCTCATCC	41+/-13	16
TGCCCATAGAGAGGTTATCCGCTCATCG	16+/-4	28
CTGCCATAGAGAGGTTATCCGCTCAACG	10.0+/-2.7	34
CTGCCATAGAGAGGTTATCCGCTCAACC	9.4+/-2.0	21
CTGCCATAGAGAGGTTATCCGCTCAACA	12.4+/-2.8	17
GTTCCATAGAGAGGTTATCCGCTCAAGG	64+/-8	112
GTTCCATAGAGAGGTTATCCGCTCAAGC	21+/-4	61
GTTCCATAGAGAGGTTATCCGCTCAAGA	41+/-8	80
GTTCCATAGAGAGGTTATCCGCTCAAGT	26+/-5	103
GTTCCATAGAGAGGTTATCCGCTCAGGG	72+/-18	185
TCGCCATAGAGAGGTTATCCGCTCAATA	56+/-14	29
TGTCCATAGAGAGGTTATCCGCTCACAT	(0.7+/-1.0)e+02	51
CCCCCATAGAGAGGTTATCCGCTCATGC	14+/-5	10
CCGCCATAGAGAGGTTATCCGCTCAAAA	36+/-9	14
TAACCATAGAGAGGTTATCCGCTCATTA	31+/-7	54
TAACCATAGAGAGGTTATCCGCTCATTC	31+/-6	38
AAACCATAGAGAGGTTATCCGCTCACGT	49+/-22	39
TAACCATAGAGAGGTTATCCGCTCATTG	21.1+/-2.8	55
AAACCATAGAGAGGTTATCCGCTCACGA	32+/-11	30
TAACCATAGAGAGGTTATCCGCTCATTT	60+/-15	53
TGACCATAGAGAGGTTATCCGCTCATCC	(1+/-7)e+02	26
TGTCCATAGAGAGGTTATCCGCTCATAA	75+/-21	67
TCACCATAGAGAGGTTATCCGCTCAATC	13+/-5	13
AACCCATAGAGAGGTTATCCGCTCAAGA	26+/-5	18
AACCCATAGAGAGGTTATCCGCTCAAGG	59+/-19	31
GGACCATAGAGAGGTTATCCGCTCAAAT	20+/-4	32
GGACCATAGAGAGGTTATCCGCTCAAAG	23.1+/-2.9	45
CATCCATAGAGAGGTTATCCGCTCATTC	(0.0+/-1.9)e+05	34
GGACCATAGAGAGGTTATCCGCTCAAAA	38+/-8	28
CATCCATAGAGAGGTTATCCGCTCATTA	50+/-19	45
GGACCATAGAGAGGTTATCCGCTCAAAC	28+/-4	28
CTCCCATAGAGAGGTTATCCGCTCACAA	(0+/-7)e+05	13
CTCCCATAGAGAGGTTATCCGCTCACAT	(6+/-5)e+01	14
GGGCCATAGAGAGGTTATCCGCTCAGTG	9.3+/-1.1	188
TTGCCATAGAGAGGTTATCCGCTCATCT	22.7+/-2.8	46
GACCCATAGAGAGGTTATCCGCTCATGA	44+/-35	23
GGACCATAGAGAGGTTATCCGCTCACCG	40+/-11	24
GGACCATAGAGAGGTTATCCGCTCACCC	(1.1+/-1.4)e+02	15
TTGCCATAGAGAGGTTATCCGCTCATCG	63+/-19	82
TTACCATAGAGAGGTTATCCGCTCATCG	18+/-4	60
TTACCATAGAGAGGTTATCCGCTCATCA	35+/-8	42
CAGCCATAGAGAGGTTATCCGCTCACTG	24+/-10	29
GGACCATAGAGAGGTTATCCGCTCACCT	12.0+/-2.9	20
GACCCATAGAGAGGTTATCCGCTCATGT	33+/-7	43
TTACCATAGAGAGGTTATCCGCTCAACA	39+/-13	32
TTACCATAGAGAGGTTATCCGCTCAACC	36+/-19	21
TTACCATAGAGAGGTTATCCGCTCAACG	27+/-6	42
GTCCCATAGAGAGGTTATCCGCTCATGG	72+/-18	82
GGCCCATAGAGAGGTTATCCGCTCACAG	25+/-5	29
GTCCCATAGAGAGGTTATCCGCTCATGC	16+/-4	32
GTCCCATAGAGAGGTTATCCGCTCATGA	19+/-4	44
GTCCCATAGAGAGGTTATCCGCTCATGT	28+/-6	65
GGCCCATAGAGAGGTTATCCGCTCACAC	27+/-27	13
GGCCCATAGAGAGGTTATCCGCTCAAAG	32+/-9	30
GAGCCATAGAGAGGTTATCCGCTCAATT	33+/-7	51
TTTCCATAGAGAGGTTATCCGCTCAATC	55+/-18	59
GAGCCATAGAGAGGTTATCCGCTCAATC	(6+/-4)e+01	37
GAGCCATAGAGAGGTTATCCGCTCAATA	32+/-6	34
ATGCCATAGAGAGGTTATCCGCTCACAC	40+/-16	28
GACCCATAGAGAGGTTATCCGCTCACCT	20+/-11	13
GTGCCATAGAGAGGTTATCCGCTCATGT	32.9+/-3.1	115
CCTCCATAGAGAGGTTATCCGCTCAACC	(0+/-4)e+02	12
AGCCCATAGAGAGGTTATCCGCTCAAGG	(6+/-4)e+01	33
GTGCCATAGAGAGGTTATCCGCTCATGC	11.8+/-0.5	77
CCACCATAGAGAGGTTATCCGCTCAAGT	23+/-10	14
GTGCCATAGAGAGGTTATCCGCTCATGA	20.8+/-1.7	87
GTGCCATAGAGAGGTTATCCGCTCATGG	106+/-17	153
GTCCCATAGAGAGGTTATCCGCTCACCT	22+/-4	18
GCGCCATAGAGAGGTTATCCGCTCAAGA	41+/-8	34
GCGCCATAGAGAGGTTATCCGCTCAAGC	37+/-11	35
GCGCCATAGAGAGGTTATCCGCTCAAGG	(1.0+/-0.5)e+02	62
GTCCCATAGAGAGGTTATCCGCTCACCA	23+/-20	13
GTCCCATAGAGAGGTTATCCGCTCACCC	27+/-14	9
GTCCCATAGAGAGGTTATCCGCTCACCG	23+/-4	19
GCGCCATAGAGAGGTTATCCGCTCAAGT	31+/-6	52
GGCCCATAGAGAGGTTATCCGCTCAATA	20.1+/-2.5	36
GGCCCATAGAGAGGTTATCCGCTCAATC	48+/-11	19
GGCCCATAGAGAGGTTATCCGCTCAATG	20+/-5	43
GGCCCATAGAGAGGTTATCCGCTCAATT	26+/-6	31
GCCCCATAGAGAGGTTATCCGCTCATAG	30+/-9	19
TATCCATAGAGAGGTTATCCGCTCATCC	36+/-10	28
GCCCCATAGAGAGGTTATCCGCTCATAC	20+/-6	9
GCCCCATAGAGAGGTTATCCGCTCATAA	17+/-6	19
GACCCATAGAGAGGTTATCCGCTCACCC	(4+/-4)e+01	10
GCCCCATAGAGAGGTTATCCGCTCATAT	13.4+/-2.4	11
AGACCATAGAGAGGTTATCCGCTCACCC	(0.6+/-1.5)e+02	14
AGACCATAGAGAGGTTATCCGCTCACCG	40+/-8	14
AGACCATAGAGAGGTTATCCGCTCACCT	67+/-31	23
CAACCATAGAGAGGTTATCCGCTCACCG	37+/-9	9
CAACCATAGAGAGGTTATCCGCTCACCC	24+/-21	7
CAACCATAGAGAGGTTATCCGCTCAATT	33+/-34	25
TCCCCATAGAGAGGTTATCCGCTCACCG	25+/-6	9
GTTCCATAGAGAGGTTATCCGCTCAAAC	47+/-13	43
TCCCCATAGAGAGGTTATCCGCTCACCT	(0.2+/-1.4)e+02	9
GTACCATAGAGAGGTTATCCGCTCACAT	15.7+/-1.4	36
GTACCATAGAGAGGTTATCCGCTCACAA	24.1+/-2.2	28
GTACCATAGAGAGGTTATCCGCTCACAC	23.1+/-3.3	25
AGACCATAGAGAGGTTATCCGCTCACTA	(4+/-4)e+01	18
GTACCATAGAGAGGTTATCCGCTCACAG	22.0+/-2.5	30
TGCCCATAGAGAGGTTATCCGCTCAACT	13.2+/-3.1	19
CAACCATAGAGAGGTTATCCGCTCAAAC	29+/-16	13
CAACCATAGAGAGGTTATCCGCTCAAAA	43+/-18	16
AGACCATAGAGAGGTTATCCGCTCAAAT	(0+/-7)e+03	34
TGCCCATAGAGAGGTTATCCGCTCAACG	24+/-7	31
TGCCCATAGAGAGGTTATCCGCTCAACA	27+/-9	18
AGACCATAGAGAGGTTATCCGCTCAAAC	(9+/-5)e+01	19
ACTCCATAGAGAGGTTATCCGCTCACAT	(8+/-5)e+01	25
AGACCATAGAGAGGTTATCCGCTCAAAG	61+/-30	28
AACCCATAGAGAGGTTATCCGCTCATTC	17.1+/-2.8	22
TGGCCATAGAGAGGTTATCCGCTCATTA	50+/-8	86
ACGCCATAGAGAGGTTATCCGCTCACGT	(0.9+/-2.4)e+02	37
TGGCCATAGAGAGGTTATCCGCTCATTG	87+/-23	115
TCGCCATAGAGAGGTTATCCGCTCATCA	42+/-10	32
TCGCCATAGAGAGGTTATCCGCTCATCC	30+/-8	19
TGGCCATAGAGAGGTTATCCGCTCATTT	47+/-8	96
ACGCCATAGAGAGGTTATCCGCTCACGG	57+/-18	37
GCGCCATAGAGAGGTTATCCGCTCATTT	11.6+/-1.4	65
GCGCCATAGAGAGGTTATCCGCTCATTG	7.1+/-0.7	57
GCGCCATAGAGAGGTTATCCGCTCATTA	11.0+/-1.3	36
GCGCCATAGAGAGGTTATCCGCTCATTC	12.3+/-3.5	31
TAGCCATAGAGAGGTTATCCGCTCACTG	26+/-6	45
TAGCCATAGAGAGGTTATCCGCTCACTA	28+/-5	29
TAGCCATAGAGAGGTTATCCGCTCACTC	31+/-7	34
AACCCATAGAGAGGTTATCCGCTCAATA	31+/-11	22
AACCCATAGAGAGGTTATCCGCTCAATC	34+/-29	17
AACCCATAGAGAGGTTATCCGCTCAATG	(7+/-7)e+01	26
TCCCCATAGAGAGGTTATCCGCTCATCG	32+/-12	20
TCCCCATAGAGAGGTTATCCGCTCATCA	19+/-8	11
TCCCCATAGAGAGGTTATCCGCTCATCC	14.4+/-2.0	7
CTCCCATAGAGAGGTTATCCGCTCACTA	41+/-29	13
CTCCCATAGAGAGGTTATCCGCTCACTG	27+/-19	12
TCCCCATAGAGAGGTTATCCGCTCATCT	30+/-10	11
GTGCCATAGAGAGGTTATCCGCTCAGTT	20.9+/-3.0	142
GAGCCATAGAGAGGTTATCCGCTCAAAT	43+/-13	43
TTTCCATAGAGAGGTTATCCGCTCAACT	26+/-5	57
TTTCCATAGAGAGGTTATCCGCTCAACC	60+/-29	29
GAGCCATAGAGAGGTTATCCGCTCAAAG	50+/-22	54
GGACCATAGAGAGGTTATCCGCTCATAG	20.3+/-3.1	59
CCACCATAGAGAGGTTATCCGCTCATCT	6.0+/-2.3	12
GGACCATAGAGAGGTTATCCGCTCATAA	33+/-7	39
GGACCATAGAGAGGTTATCCGCTCATAC	15+/-6	27
GGACCATAGAGAGGTTATCCGCTCATAT	14.2+/-1.8	49
CCACCATAGAGAGGTTATCCGCTCATCC	4.5+/-3.3	7
CCACCATAGAGAGGTTATCCGCTCATCA	10.0+/-2.5	11
GTGCCATAGAGAGGTTATCCGCTCACAT	20.4+/-2.1	52
ACTCCATAGAGAGGTTATCCGCTCACAA	(0.9+/-1.3)e+02	16
GTGCCATAGAGAGGTTATCCGCTCACAG	25.4+/-2.0	51
GTGCCATAGAGAGGTTATCCGCTCACAC	30.6+/-3.0	28
GTGCCATAGAGAGGTTATCCGCTCACAA	38+/-5	41
CCACCATAGAGAGGTTATCCGCTCAATA	9.8+/-2.6	10
CCACCATAGAGAGGTTATCCGCTCAATG	11+/-6	16
GTGCCATAGAGAGGTTATCCGCTCATTG	10.7+/-0.7	92
GTGCCATAGAGAGGTTATCCGCTCATTC	15.3+/-1.2	55
CAACCATAGAGAGGTTATCCGCTCAAAT	40+/-21	19
GTGCCATAGAGAGGTTATCCGCTCATTA	13.5+/-0.8	63
CCACCATAGAGAGGTTATCCGCTCAATT	3.7+/-0.9	16
GTGCCATAGAGAGGTTATCCGCTCATTT	12.2+/-0.7	98
GTGCCATAGAGAGGTTATCCGCTCAGTA	16.4+/-2.5	106
CAGCCATAGAGAGGTTATCCGCTCAAGG	(0.0+/-3.3)e+04	50
CAGCCATAGAGAGGTTATCCGCTCAAGC	19+/-5	26
AAACCATAGAGAGGTTATCCGCTCAAGA	48+/-15	27
CAGCCATAGAGAGGTTATCCGCTCAAGT	78+/-31	49
AACCCATAGAGAGGTTATCCGCTCATTG	20+/-4	41
CTACCATAGAGAGGTTATCCGCTCAACA	12.9+/-2.6	18
CTACCATAGAGAGGTTATCCGCTCAACC	4.8+/-1.5	9
CGCCCATAGAGAGGTTATCCGCTCACGA	(0.0+/-1.6)e+05	16
CTACCATAGAGAGGTTATCCGCTCAACG	7.7+/-2.0	18
CTACCATAGAGAGGTTATCCGCTCAACT	7.1+/-1.4	23
AGCCCATAGAGAGGTTATCCGCTCACTA	18+/-7	18
TCACCATAGAGAGGTTATCCGCTCACGC	14+/-5	14
TCACCATAGAGAGGTTATCCGCTCAAGT	34+/-8	27
TCACCATAGAGAGGTTATCCGCTCACGG	66+/-29	30
TTGCCATAGAGAGGTTATCCGCTCATTA	25+/-4	96
TCACCATAGAGAGGTTATCCGCTCAAGG	(1.0+/-0.4)e+02	41
AGCCCATAGAGAGGTTATCCGCTCACTT	14+/-4	24
TCACCATAGAGAGGTTATCCGCTCAAGA	28+/-13	24
TCGCCATAGAGAGGTTATCCGCTCATCT	49+/-14	28
CCCCCATAGAGAGGTTATCCGCTCACTA	18+/-11	5
CCCCCATAGAGAGGTTATCCGCTCACTG	13+/-7	6
TGCCCATAGAGAGGTTATCCGCTCATAG	21+/-6	51
GCGCCATAGAGAGGTTATCCGCTCAATT	22+/-5	33
TGCCCATAGAGAGGTTATCCGCTCATAA	20+/-5	26
CCTCCATAGAGAGGTTATCCGCTCACCG	19+/-8	11
GCGCCATAGAGAGGTTATCCGCTCAATA	20.1+/-3.0	38
GCGCCATAGAGAGGTTATCCGCTCAATC	22+/-4	34
CTGCCATAGAGAGGTTATCCGCTCAAAA	14.5+/-3.2	28
GCGCCATAGAGAGGTTATCCGCTCAATG	31+/-8	45
GAGCCATAGAGAGGTTATCCGCTCACCG	31+/-14	32
CACCCATAGAGAGGTTATCCGCTCAATC	44+/-26	9
CACCCATAGAGAGGTTATCCGCTCAATA	17+/-10	11
GTCCCATAGAGAGGTTATCCGCTCAAAC	41+/-14	24
ACGCCATAGAGAGGTTATCCGCTCACGA	31+/-8	24
AACCCATAGAGAGGTTATCCGCTCACGG	31+/-7	25
TTTCCATAGAGAGGTTATCCGCTCATCC	(1.1+/-0.5)e+02	39
ACTCCATAGAGAGGTTATCCGCTCATAT	(1.0+/-0.9)e+02	29
AACCCATAGAGAGGTTATCCGCTCACGT	(0.0+/-3.1)e+05	23
TCGCCATAGAGAGGTTATCCGCTCATTG	51+/-8	54
TCGCCATAGAGAGGTTATCCGCTCATTA	49+/-11	38
TCGCCATAGAGAGGTTATCCGCTCATTC	38+/-9	36
CTGCCATAGAGAGGTTATCCGCTCACGG	22.2+/-3.1	54
TCGCCATAGAGAGGTTATCCGCTCACTC	48+/-13	24
AAGCCATAGAGAGGTTATCCGCTCATAT	22+/-6	41
TCGCCATAGAGAGGTTATCCGCTCACTG	76+/-34	32
CTGCCATAGAGAGGTTATCCGCTCACGT	30+/-8	48
TATCCATAGAGAGGTTATCCGCTCAATC	(7+/-4)e+01	39
TATCCATAGAGAGGTTATCCGCTCAATA	55+/-19	54
GGGCCATAGAGAGGTTATCCGCTCACTG	16.6+/-2.1	71
GGGCCATAGAGAGGTTATCCGCTCACTC	22+/-6	44
GGGCCATAGAGAGGTTATCCGCTCACTA	32+/-7	43
GTCCCATAGAGAGGTTATCCGCTCAAAT	30+/-9	34
GGGCCATAGAGAGGTTATCCGCTCACTT	23+/-4	64
AGGCCATAGAGAGGTTATCCGCTCACGA	(1.0+/-0.7)e+02	55
GGACCATAGAGAGGTTATCCGCTCAACT	19.1+/-3.4	24
TGTCCATAGAGAGGTTATCCGCTCATCT	28+/-4	64
GGACCATAGAGAGGTTATCCGCTCAACC	39+/-11	17
GGACCATAGAGAGGTTATCCGCTCAACA	27+/-5	19
GGACCATAGAGAGGTTATCCGCTCAACG	24+/-4	38
TGTCCATAGAGAGGTTATCCGCTCATCA	58+/-15	60
TGTCCATAGAGAGGTTATCCGCTCATCC	42+/-8	47
TGTCCATAGAGAGGTTATCCGCTCATCG	50+/-9	82
CTCCCATAGAGAGGTTATCCGCTCACCT	40+/-24	9
ACTCCATAGAGAGGTTATCCGCTCACTT	39+/-11	20
ACTCCATAGAGAGGTTATCCGCTCACTA	38+/-16	28
TCCCCATAGAGAGGTTATCCGCTCAATG	(4+/-4)e+01	19
TCCCCATAGAGAGGTTATCCGCTCAATA	19+/-7	16
TCCCCATAGAGAGGTTATCCGCTCAATC	60+/-23	19
CTTCCATAGAGAGGTTATCCGCTCAATC	(7+/-7)e+01	31
CTTCCATAGAGAGGTTATCCGCTCAATA	62+/-21	49
CAACCATAGAGAGGTTATCCGCTCATTA	9.3+/-2.9	26
GGACCATAGAGAGGTTATCCGCTCACAC	41+/-15	19
TTGCCATAGAGAGGTTATCCGCTCATAG	48+/-7	93
GGACCATAGAGAGGTTATCCGCTCACAA	65+/-21	29
GGACCATAGAGAGGTTATCCGCTCACAG	23+/-5	41
TTGCCATAGAGAGGTTATCCGCTCATAC	66+/-20	54
CATCCATAGAGAGGTTATCCGCTCAATA	(0.1+/-2.9)e+03	30
CTCCCATAGAGAGGTTATCCGCTCATTG	(1.0+/-0.5)e+02	28
TTGCCATAGAGAGGTTATCCGCTCATAT	19.8+/-1.9	79
CTCCCATAGAGAGGTTATCCGCTCATTC	40+/-11	15
CTCCCATAGAGAGGTTATCCGCTCATTA	45+/-25	21
TTACCATAGAGAGGTTATCCGCTCAAAC	54+/-15	26
TTACCATAGAGAGGTTATCCGCTCAAAA	(1.0+/-0.4)e+02	42
CCGCCATAGAGAGGTTATCCGCTCATGC	3.8+/-0.7	28
TCGCCATAGAGAGGTTATCCGCTCAACT	37+/-15	26
CCGCCATAGAGAGGTTATCCGCTCATGT	14+/-4	40
GTACCATAGAGAGGTTATCCGCTCAGTT	15.5+/-1.3	99
GTACCATAGAGAGGTTATCCGCTCAGTG	11.2+/-1.2	97
GTACCATAGAGAGGTTATCCGCTCAGTC	12.7+/-1.3	67
AACCCATAGAGAGGTTATCCGCTCAATT	29+/-15	25
GCGCCATAGAGAGGTTATCCGCTCACGG	55+/-15	51
GCGCCATAGAGAGGTTATCCGCTCACGC	(8+/-5)e+01	29
GCGCCATAGAGAGGTTATCCGCTCACGA	60+/-17	35
GCGCCATAGAGAGGTTATCCGCTCACGT	(7+/-6)e+01	46
CCCCCATAGAGAGGTTATCCGCTCAAGC	5+/-14	5
GTGCCATAGAGAGGTTATCCGCTCATAT	15.0+/-1.2	69
GTGCCATAGAGAGGTTATCCGCTCATAA	17.5+/-1.1	60
GTGCCATAGAGAGGTTATCCGCTCATAC	25.7+/-2.6	49
CAGCCATAGAGAGGTTATCCGCTCAAAC	(1.1+/-0.5)e+02	20
GTGCCATAGAGAGGTTATCCGCTCATAG	21.0+/-2.0	75
TAGCCATAGAGAGGTTATCCGCTCACTT	33+/-5	50
CAGCCATAGAGAGGTTATCCGCTCATCT	23+/-9	22
CAGCCATAGAGAGGTTATCCGCTCATCG	11.9+/-2.0	28
CAGCCATAGAGAGGTTATCCGCTCATCC	13+/-7	12
GAGCCATAGAGAGGTTATCCGCTCACTG	19+/-6	45
GAGCCATAGAGAGGTTATCCGCTCACTA	40+/-15	34
GAGCCATAGAGAGGTTATCCGCTCATTT	25+/-4	72
GAGCCATAGAGAGGTTATCCGCTCACTT	(5+/-8)e+01	49
GCACCATAGAGAGGTTATCCGCTCACGG	30+/-6	32
GAGCCATAGAGAGGTTATCCGCTCATTG	13.1+/-2.6	74
GCACCATAGAGAGGTTATCCGCTCACGA	41+/-11	20
CAGCCATAGAGAGGTTATCCGCTCAATC	25+/-14	21
CAGCCATAGAGAGGTTATCCGCTCAATA	31+/-13	32
GGCCCATAGAGAGGTTATCCGCTCAACC	34+/-8	10
AAACCATAGAGAGGTTATCCGCTCAATG	27+/-5	42
AAACCATAGAGAGGTTATCCGCTCAATT	34+/-11	33
AACCCATAGAGAGGTTATCCGCTCACTA	39+/-20	16
ACACCATAGAGAGGTTATCCGCTCAAAC	19+/-7	19
ACGCCATAGAGAGGTTATCCGCTCAAGC	29+/-10	33
ACACCATAGAGAGGTTATCCGCTCAAAA	49+/-29	15
GGCCCATAGAGAGGTTATCCGCTCAACT	16.6+/-1.5	21
ATACCATAGAGAGGTTATCCGCTCATTG	11.9+/-2.3	70
GCCCCATAGAGAGGTTATCCGCTCATCT	17.5+/-3.3	13
ATACCATAGAGAGGTTATCCGCTCATTC	22+/-6	33
TGCCCATAGAGAGGTTATCCGCTCATAC	41+/-11	18
GCCCCATAGAGAGGTTATCCGCTCATCG	25+/-5	12
GCCCCATAGAGAGGTTATCCGCTCATCA	39+/-13	9
GCCCCATAGAGAGGTTATCCGCTCATCC	17+/-7	6
GGACCATAGAGAGGTTATCCGCTCATTG	11.4+/-1.0	73
GGACCATAGAGAGGTTATCCGCTCATTC	15.1+/-2.5	43
GGACCATAGAGAGGTTATCCGCTCATTA	17.5+/-3.3	45
GGACCATAGAGAGGTTATCCGCTCATTT	15.9+/-3.3	71
TGTCCATAGAGAGGTTATCCGCTCAACT	32+/-6	52
GAACCATAGAGAGGTTATCCGCTCAAGT	47+/-9	48
TGTCCATAGAGAGGTTATCCGCTCAACG	(1.0+/-0.5)e+02	49
TGTCCATAGAGAGGTTATCCGCTCAACA	71+/-18	45
TCCCCATAGAGAGGTTATCCGCTCACAG	(6+/-4)e+01	14
TCCCCATAGAGAGGTTATCCGCTCACAA	28+/-30	10
TCCCCATAGAGAGGTTATCCGCTCACAT	18+/-6	8
TCGCCATAGAGAGGTTATCCGCTCACTT	32+/-8	30
ATTCCATAGAGAGGTTATCCGCTCAAAG	(9+/-4)e+01	59
CTTCCATAGAGAGGTTATCCGCTCACGC	20+/-7	30
TAGCCATAGAGAGGTTATCCGCTCATGA	45+/-10	63
CACCCATAGAGAGGTTATCCGCTCAAAC	33+/-30	13
CACCCATAGAGAGGTTATCCGCTCAAAG	42+/-17	19
ACACCATAGAGAGGTTATCCGCTCATAG	15+/-7	21
CTACCATAGAGAGGTTATCCGCTCACTC	12+/-4	12
ACTCCATAGAGAGGTTATCCGCTCACCG	(1.0+/-0.5)e+02	19
AGACCATAGAGAGGTTATCCGCTCAAGT	51+/-14	46
GGGCCATAGAGAGGTTATCCGCTCAAGG	53+/-8	123
GGGCCATAGAGAGGTTATCCGCTCAAGA	28+/-4	66
GGGCCATAGAGAGGTTATCCGCTCAAGC	22+/-4	57
AGACCATAGAGAGGTTATCCGCTCAAGA	51+/-23	38
AGACCATAGAGAGGTTATCCGCTCAAGC	42+/-24	31
GGGCCATAGAGAGGTTATCCGCTCAAGT	40+/-7	104
GACCCATAGAGAGGTTATCCGCTCAAAT	(6+/-5)e+01	19
GGGCCATAGAGAGGTTATCCGCTCAGGT	61+/-14	186
TCGCCATAGAGAGGTTATCCGCTCATAC	25+/-10	24
TCGCCATAGAGAGGTTATCCGCTCATAA	(1.1+/-0.5)e+02	35
GGGCCATAGAGAGGTTATCCGCTCAGGG	58+/-8	227
TCGCCATAGAGAGGTTATCCGCTCATAT	34+/-6	45
GACCCATAGAGAGGTTATCCGCTCAAAG	77+/-33	23
TCGCCATAGAGAGGTTATCCGCTCACCG	(0+/-5)e+04	24
GGGCCATAGAGAGGTTATCCGCTCAGGC	30+/-5	130
GTACCATAGAGAGGTTATCCGCTCAAAG	23.8+/-1.4	44
ACTCCATAGAGAGGTTATCCGCTCATTT	43+/-19	50
GTACCATAGAGAGGTTATCCGCTCAAAC	24.7+/-1.9	19
GCCCCATAGAGAGGTTATCCGCTCACCT	12+/-4	7
GTACCATAGAGAGGTTATCCGCTCAAAA	36+/-5	25
CACCCATAGAGAGGTTATCCGCTCACCG	16.3+/-3.3	11
ACTCCATAGAGAGGTTATCCGCTCATTG	46+/-15	50
GTACCATAGAGAGGTTATCCGCTCAAAT	20.8+/-1.6	34
TCCCCATAGAGAGGTTATCCGCTCAAGA	(6+/-5)e+01	10
TGTCCATAGAGAGGTTATCCGCTCACAA	(9+/-7)e+01	46
ACTCCATAGAGAGGTTATCCGCTCATTA	43+/-13	38
TACCCATAGAGAGGTTATCCGCTCACCG	17+/-6	15
AAACCATAGAGAGGTTATCCGCTCATCT	30+/-6	25
TATCCATAGAGAGGTTATCCGCTCATTT	38+/-9	80
GGCCCATAGAGAGGTTATCCGCTCAGCT	10.5+/-2.5	38
AAACCATAGAGAGGTTATCCGCTCATCG	23+/-6	36
TATCCATAGAGAGGTTATCCGCTCATTC	27+/-7	64
TATCCATAGAGAGGTTATCCGCTCATTA	19.5+/-3.0	74
GCGCCATAGAGAGGTTATCCGCTCACTC	57+/-34	18
GCGCCATAGAGAGGTTATCCGCTCACTA	15.7+/-3.2	23
GCGCCATAGAGAGGTTATCCGCTCACTG	12.6+/-2.3	34
GGACCATAGAGAGGTTATCCGCTCAAGG	33+/-4	64
GGTCCATAGAGAGGTTATCCGCTCATCT	31+/-7	76
GACCCATAGAGAGGTTATCCGCTCACCG	20+/-4	12
GACCCATAGAGAGGTTATCCGCTCACCA	14+/-22	9
GCGCCATAGAGAGGTTATCCGCTCACTT	21+/-5	36
TTACCATAGAGAGGTTATCCGCTCATTA	36+/-5	77
TTACCATAGAGAGGTTATCCGCTCATTC	25+/-5	52
TTACCATAGAGAGGTTATCCGCTCATTG	15.5+/-1.7	87
GTGCCATAGAGAGGTTATCCGCTCACTG	13.2+/-0.8	60
TCCCCATAGAGAGGTTATCCGCTCATAG	44+/-19	15
TCGCCATAGAGAGGTTATCCGCTCAACA	36+/-8	22
TCCCCATAGAGAGGTTATCCGCTCATAT	10.2+/-2.4	11
GAGCCATAGAGAGGTTATCCGCTCAACT	30+/-6	29
GCGCCATAGAGAGGTTATCCGCTCAACC	21+/-9	16
GAGCCATAGAGAGGTTATCCGCTCAACG	33+/-9	42
AATCCATAGAGAGGTTATCCGCTCATGA	61+/-17	54
GAGCCATAGAGAGGTTATCCGCTCAACA	(0+/-8)e+05	28
GGACCATAGAGAGGTTATCCGCTCATGC	9.8+/-1.1	48
GGACCATAGAGAGGTTATCCGCTCATGA	18.0+/-3.0	53
CAACCATAGAGAGGTTATCCGCTCATGA	41+/-21	31
CCACCATAGAGAGGTTATCCGCTCATAA	4.0+/-1.1	10
TCGCCATAGAGAGGTTATCCGCTCAACC	30+/-8	14
CATCCATAGAGAGGTTATCCGCTCAACT	64+/-32	20
TTGCCATAGAGAGGTTATCCGCTCATTG	23+/-4	107
GGACCATAGAGAGGTTATCCGCTCATGT	55+/-14	70
TGCCCATAGAGAGGTTATCCGCTCATAT	21+/-7	34
GTGCCATAGAGAGGTTATCCGCTCACCT	13.6+/-1.4	38
CATCCATAGAGAGGTTATCCGCTCATCT	(9+/-7)e+01	29
GGACCATAGAGAGGTTATCCGCTCAATT	23+/-4	53
GTGCCATAGAGAGGTTATCCGCTCACCG	17.5+/-1.7	40
GTGCCATAGAGAGGTTATCCGCTCACCA	44+/-5	34
GTGCCATAGAGAGGTTATCCGCTCACCC	25+/-4	23
CATCCATAGAGAGGTTATCCGCTCATCA	(0.9+/-2.3)e+02	32
GGACCATAGAGAGGTTATCCGCTCAATC	27+/-8	28
GGACCATAGAGAGGTTATCCGCTCAATA	38+/-9	31
GGACCATAGAGAGGTTATCCGCTCAATG	30+/-4	74
CACCCATAGAGAGGTTATCCGCTCATTT	8.3+/-1.5	24
GCACCATAGAGAGGTTATCCGCTCACTG	12.8+/-2.7	25
GCACCATAGAGAGGTTATCCGCTCACTC	17+/-4	18
GGCCCATAGAGAGGTTATCCGCTCAAGC	12.4+/-1.6	30
TGCCCATAGAGAGGTTATCCGCTCAATA	19+/-5	23
TGCCCATAGAGAGGTTATCCGCTCAATC	66+/-26	28
TGCCCATAGAGAGGTTATCCGCTCAATG	61+/-19	49
CCCCCATAGAGAGGTTATCCGCTCAATG	26+/-14	11
TGCCCATAGAGAGGTTATCCGCTCAATT	26+/-7	42
CCCCCATAGAGAGGTTATCCGCTCAATT	8+/-5	9
CAACCATAGAGAGGTTATCCGCTCAACC	19+/-7	11
CCTCCATAGAGAGGTTATCCGCTCACAA	67+/-27	11
CCTCCATAGAGAGGTTATCCGCTCACAC	22+/-8	10
ATGCCATAGAGAGGTTATCCGCTCAATT	12.1+/-1.9	77
CCTCCATAGAGAGGTTATCCGCTCACAG	39+/-24	14
ACGCCATAGAGAGGTTATCCGCTCAATC	34+/-15	18
ACGCCATAGAGAGGTTATCCGCTCAATA	20+/-6	35
ACGCCATAGAGAGGTTATCCGCTCAATG	57+/-23	37
GAGCCATAGAGAGGTTATCCGCTCATCT	25+/-4	32
CTGCCATAGAGAGGTTATCCGCTCAAGG	53+/-16	54
CCTCCATAGAGAGGTTATCCGCTCACAT	19+/-7	9
ATGCCATAGAGAGGTTATCCGCTCAATG	54+/-19	87
GAGCCATAGAGAGGTTATCCGCTCATCC	(8+/-4)e+01	26
GAGCCATAGAGAGGTTATCCGCTCATCA	45+/-22	35
GAGCCATAGAGAGGTTATCCGCTCATCG	49+/-13	59
