# Supplementary material for: Massively parallel profiling of RNA-targeting CRISPR-Cas13d
Source: Nat Commun. 2024 Jan 12;15:498. doi: 10.1038/s41467-024-44738-w (PMC10786891; doi:10.1038/s41467-024-44738-w)
Supplement: Supplementary file 4 — Source Data [file 41467_2024_44738_MOESM4_ESM.zip › Source Data/target_1_partially_matched_library_result_replicate1_updated_counts.csv]

sequence	apparent_Kd	counts
CCATAGAGAGGTTTAGGCGACA	8.8+/-0.4	55
CCATAGAAGGTTATCCGCTC	(0+/-7)e+05	79
CCATAGAGAGGTTTATCCCGCTCA	19.5+/-1.0	65
CCATAGAAGGTTATCCGCTA	42+/-7	55
CGCATAGAGAGGTTATCCGCTTCA	32+/-5	44
CCATGAGAGAGGTTATCCGCTGCA	41.0+/-2.4	65
CCATAGGCAGGTTATCCGCTCA	71+/-11	78
CCATAGAGAGCGTCTATCCGCTCA	14.2+/-1.0	55
CCATAGAGAGGTTATGCGATCA	9.6+/-0.4	69
CCATAGAGAGGTTATCCGGCATCA	6.9+/-0.4	63
CCATAGACGAGGTTATACCGCTCA	56+/-12	53
CCATAGAGAGGTTATCCCCTGA	14.0+/-1.1	65
CCATAGAGAGGTTAGTCCAGCTCA	13.4+/-0.7	57
CCAGTAGAGAGGTTATCTCGCTCA	(9+/-4)e+01	51
CCATAGTAGAAGGTTATCCGCTCA	15.3+/-2.0	52
CCACAGAGAGGATATCCGCTCA	(0.8+/-1.6)e+02	63
CTCATAGAGCAGGTTATCCGCTCA	67+/-14	58
ACATAGAGAGATTATCCGCTCA	13.0+/-0.9	42
CCATCAGAGAGGTCTATCCGCTCA	48+/-9	65
CCATATGAGAGGTTATCCGGCTCA	33.2+/-2.9	58
CACATAGAGAGGTTATCCGCTCA	14.8+/-1.1	46
CCATACAGAGGTTATTCGCTCA	77+/-35	67
CCATAGAGAGGATATCAGCTCA	28.1+/-1.7	58
CCATAAGAGAGGTTAGTCCGCTCA	37+/-4	68
CCATAGAGAGTGTTATCCGCCTCA	21+/-4	60
CAATAGAGAGCTTATCCGCTCA	58+/-11	53
CCATAGAGAGGTTAACTGCTCA	15.1+/-0.5	70
CCATAGAGAGGTCACCCGCTCA	22.4+/-1.3	57
TCATAGAGAGATTATCCGCTCA	13.0+/-1.1	52
CCATACAGAGGTTATCCGCTAA	57+/-5	58
CCATAGAGAGGATATCCGCTGA	13.6+/-1.1	54
CCATAGAGAGGCAATCCGCTCA	9.96+/-0.33	45
CCATAGAGATGTTATGCGCTCA	54+/-13	63
CCATATGAGAGGTTATCCGCTCAT	33.0+/-1.8	81
CCATAGCAGAGGTTATCCGCGTCA	30.9+/-2.4	62
CCTAGAGAGGTTACCGCTCA	74+/-9	64
CCATAGAGAGGTAATTCGCTCA	7.8+/-0.4	54
CCATAGAGAGGTCTCATCCGCTCA	29+/-4	50
CCATAGAGAGGTTATCCGCTGACA	6.1+/-0.4	45
CCATAGAGAGGTTTATCCGCTCTA	8.3+/-0.8	62
CCATAGAGAGGGTATCCGCGCA	11.7+/-0.9	72
CACATAGAGAGGTATATCCGCTCA	17.6+/-1.0	63
CCATAGAGAGGTTATCCGCTGTCA	8.9+/-0.8	58
CCATAAAGAGGTTAACCGCTCA	92+/-17	53
CCATAGAGAGGTTGTCGGCTCA	10.6+/-0.9	63
CCATAGAGACGTTATCCGCTCG	(0.0+/-2.7)e+05	52
CCATAAGAGGTTATCCGCTA	(7+/-4)e+01	57
CCATAGAGAGGTATATCCTGCTCA	18.2+/-0.7	45
CCATAGAGACGTTATCCGCTCC	47+/-11	63
CCATAGAGACGTTATCCGCTCA	62+/-16	57
CCTATAGAGAGGTTATCCGCTCGA	26+/-5	50
CCATAGAGGAGGTTAGTCCGCTCA	31+/-4	60
CCATAGAGAGGTCTTATCCGCTCA	27.6+/-2.9	53
CCATAGAGAGGTTATCGGCTCT	12.1+/-0.9	46
CCATAGAGAGGTTATCCACTTA	49+/-9	49
CCATAGTAGAGGTTATCGCGCTCA	13.7+/-0.6	49
CCATAGAGAGGTTATCCGCTGCAA	6.5+/-0.4	54
CCATAGAGATGGTTATTCCGCTCA	52+/-9	65
CCATAGAGAGGTTATCCTCGCTCA	13.6+/-1.1	48
CCATATAGAGGTTATCCGCTCT	18.8+/-1.5	54
CCATAGTGGGGTTATCCGCTCA	(0.0+/-1.0)e+06	68
CCATAGAGAGGCTATCCGCACA	10.3+/-1.2	66
CCATAGAGATGGTTATCCGCCTCA	(6+/-4)e+01	60
CCATAGAGAGGTTAGCCGCCCA	18.6+/-1.2	60
CCATGGAGAGGTTATCAGCTCA	98+/-20	69
CCATAGAGAGGTTATCGGCTCC	12.1+/-1.1	60
CCATAGAGAGGTTTATCCGCTACA	5.8+/-0.4	51
CCATAGAGAGGTTATCGGCTCA	8.37+/-0.31	73
CCATATAGAGGTTATCCGCTCA	17.0+/-1.3	60
CCATATAGAGGTTATCCGCTCC	34+/-9	63
CCATAGAGCAGGTTATCCGCTGCA	9.32+/-0.33	74
CCATAGAGAGGTTATCCAGGCTCA	32+/-5	51
CCATATAGAGGTTATCCGCTCG	21.3+/-2.1	67
CCATAGCAGAGGATTATCCGCTCA	32.9+/-2.7	52
CCATAGTAAGAGGTTATCCGCTCA	30.5+/-2.2	50
CCAAGTAGAGAGGTTATCCGCTCA	24+/-4	43
CCATAGAGAGGATTATCCGCTGCA	18.7+/-1.6	53
CCATAGAGAGGTTATCCGCCTGCA	24.9+/-2.3	63
CCATAGAAAGAGGTTATCCGCTCA	10.8+/-0.6	49
CTATAAAGAGGTTATCCGCTCA	8.1+/-0.5	44
CCAATAGAGAGGTTATCCGTCTCA	30+/-5	47
CCATTAGAGAGGTGTATCCGCTCA	51+/-12	59
CCACTAGAGAGGTCTATCCGCTCA	11.2+/-1.1	66
CCATAGAGAGGTTATACGTTCA	11.2+/-0.8	61
CCGATAGAGAGGTTACTCCGCTCA	83+/-16	59
CCATAGAGAGGTATCCCTCA	30.0+/-1.5	71
CCACTAGAGAGGTTATCCAGCTCA	11.1+/-0.6	64
CCTATAGAGAGGTTATCCGCATCA	15.6+/-1.3	54
CCATAGTGAAGTTATCCGCTCA	43+/-6	64
CTATAGAGAGGTTATCTGCTCA	6.2+/-0.4	52
CCATAGATAGGTTTTCCGCTCA	46+/-11	56
CCATAGAAGAGGTTATCCGCTTCA	44+/-5	47
CCATAGAGAGATGATCCGCTCA	32.9+/-2.7	50
CCCATAGAGAGGGTTATCCGCTCA	47+/-5	46
ACATAGAGAGGTTATCTGCTCA	15.8+/-1.4	42
CCATATAGAGGTTCTCCGCTCA	62+/-23	55
CCATAAGAGAGGTTATCCGCTCTA	23.0+/-2.0	50
CCATAAAGAGGGTATCCGCTCA	74+/-22	45
ACATAGAGAGGATATCCGCTCA	47+/-6	58
CCATAGAGAGGTTATCCGACCTCA	11.3+/-1.0	62
CCATAGACGAGGTTATCCCGCTCA	(9+/-7)e+01	63
CCATAGAGAGGTTTATCCTGCTCA	9.5+/-0.4	67
CGCATAGAGAGGTTATCCGGCTCA	51+/-10	66
CCATAGACAGGTAATCCGCTCA	98+/-17	68
CCATACAGAGGTTATCCGCTCG	(0.9+/-2.2)e+02	63
CCATAGAGAGGATTTCCGCTCA	23.4+/-1.1	61
CCATAGAGTAGGTTATCCGGCTCA	14.9+/-0.8	61
CCATACAGAGGTTATCCGCTCC	54+/-15	77
CTATAGAAAGGTTATCCGCTCA	6.9+/-0.4	52
CCATACAGAGGTTATCCGCTCA	40+/-8	69
CCATAGAGAGGTTACCGTCA	12.1+/-1.0	69
CCATAGAAGAGGTTACTCCGCTCA	12.3+/-0.6	52
CCATAGAGCGGTTTTCCGCTCA	(0.0+/-3.2)e+06	73
CTCATAGAGAGGCTTATCCGCTCA	92+/-34	62
CCATATACAGGTTATCCGCTCA	(9+/-4)e+01	54
CCATAGAGAGGTTGTCCGTTCA	42+/-8	56
CCATAGAGAGGTTATCCGCTCTAC	11.1+/-0.5	63
CCATAGAGAGGTTATCCGCAGTCA	5.32+/-0.26	49
CCATAGAGAGGTTATCCGCTCTAA	10.9+/-0.5	75
CCATAGAGAGGTTATAACCGCTCA	32.2+/-3.2	53
CCTATAGAGAGGTATATCCGCTCA	49+/-5	59
CCATAGAGGAGGTTTATCCGCTCA	12.3+/-0.9	58
CCAATAGAGAGGTTATCCGCTCA	13.8+/-1.2	74
CCATGGAGAGGTTATACGCTCA	50+/-8	59
CCATAGAGTGGTTAGCCGCTCA	(0.0+/-1.5)e+06	52
CCATAGAGAGGATTATCCGCATCA	19.2+/-1.2	52
CCATAGAGCGGTTATCCGCTTA	80+/-13	63
CCATAGAGCAAGGTTATCCGCTCA	8.8+/-0.6	50
ACATTGAGAGGTTATCCGCTCA	58+/-6	57
CCATAGAGAGGTTATCCGCTCTAT	10.7+/-0.6	71
CCATAGAGAGAGTTCATCCGCTCA	9.2+/-0.9	69
CCATCGAGAGGTTATCCGCGCA	52+/-4	61
CCATAGAGAGGTTATACACTCA	10.3+/-0.6	47
CCATAGAGAGATTACCCGCTCA	12.5+/-1.0	52
CCACTAGAGAGGTTATCCGCTCAT	7.34+/-0.35	63
CCATAGAGAGAGTTATCGCGCTCA	4.48+/-0.22	46
CCATAGAGTCCAATAGGCGAGT	(1.0+/-0.6)e+02	63
CCATAGAGAGGTTATCCGAACA	8.5+/-0.9	71
CCAAGAGAGGTTATCCGTCA	(0+/-4)e+06	64
CCATAGAGAGGTGATCCGCACA	61+/-16	56
CCATAGAGAGGTTATCCTGCTGCA	7.9+/-0.4	54
CCATAGCTAGAGGTTATCCGCTCA	95+/-14	57
CCACTAGAGAGGTTATCCGCTCAG	9.3+/-0.4	60
CCTTAGAGAGGTTGTCCGCTCA	48+/-8	61
CCATACAAAGGTTATCCGCTCA	62+/-16	53
CCACTAGAGAGGTTATCCGCTCAA	10.0+/-0.6	61
CCCAAGAGAGGTTATCCGCTCA	45+/-6	72
CCGATAGAGAGGTTATCCGCGTCA	51+/-11	55
CCATAGGAGAGGTTATCCGCTCA	48+/-5	72
CCATAGAGAGGTTACTTCCGCTCA	7.9+/-0.9	49
CCATAGAGAGGTTATGCCCTCA	15.8+/-0.9	55
CCATAGAGAGGGCATCCGCTCA	29.2+/-2.6	60
CCATAGAGAGATTATTCGCTCA	6.9+/-0.4	64
CCACTGAGAGGTTATCCGCTCA	64+/-16	70
CCATAGAGAGGTTATCTACTCA	13.1+/-0.8	53
CCATAGCAGAGGTTATCACGCTCA	38+/-4	60
CCCATAGAGAGGTTATCCGCTCA	14.7+/-0.9	80
CCATACCGAGAGGTTATCCGCTCA	(0.0+/-1.1)e+05	69
CCACTAGAGAGGTTTATCCGCTCA	6.19+/-0.32	64
CCATAGAGGGGTTATCTGCTCA	14.2+/-0.7	63
CCATAGAGAGGCTATCCTCTCA	61+/-8	74
CCATAGAGAGCGTTATCCGCCTCA	16.9+/-1.2	55
CCATAGAGAGGTTCAGTCCGCTCA	17.1+/-1.0	70
CCATAGAGAGGTTATCCGATCT	5.92+/-0.27	63
CCATAGAGATGTTATCCGCTAA	49+/-8	69
CTATAGGGAGGTTATCCGCTCA	7.65+/-0.33	64
CCATAGAGAGGTTCATCCGCTCGA	24.8+/-2.1	66
CCATAGAGAGGTTATCCGATCG	4.5+/-0.4	51
CCATGAGAAGAGGTTATCCGCTCA	73+/-12	64
CCATAGAGGGGTTCTCCGCTCA	29.5+/-2.4	66
CGCATAGAGAGGTTATGCCGCTCA	68+/-7	68
CACATAGAGAGGTTATCCCGCTCA	22.3+/-2.0	43
TCATAGAGAGGTTATCCGGTCA	10.0+/-2.0	53
CCATAGAGAGGTTATCCGCTTCAT	8.56+/-0.33	61
CCAATAGAGAGGTTATCCGCTGCA	11.8+/-0.6	64
CCATAGAGAGGTTATGCCGCTCTA	15.1+/-0.6	61
CCATAGTAGTAGGTTATCCGCTCA	64+/-28	44
CCCATAGAGGAGGTTATCCGCTCA	75+/-21	60
CCATAGACAGGTTATCCGCTCT	56+/-24	59
CCATAAGAGAGGTTATCCGCGTCA	15.1+/-0.7	57
CCGCATAGAGAGGTTATCCGCTCA	12.6+/-0.6	63
CCATAGAGAGGTTATCCGCTTCAG	6.8+/-0.4	55
CCATAGAGGGGTTATCAGCTCA	12.6+/-0.9	45
CCATAGAGAGGTTATCCGCTTCAA	7.7+/-0.6	36
CCATAGAGAGAGGTTATCCGCTCA	8.62+/-0.31	62
CCATAGAGAGGTTATCCGCTTCAC	16.8+/-1.8	55
CCATAGACAGGTTATCCGCTCG	58+/-9	86
CACATGAGAGAGGTTATCCGCTCA	51+/-7	49
CCATAGAAGAGAGTTATCCGCTCA	10.0+/-0.7	54
CCTTAGAGAGGTTATCCGCTCC	(0+/-8)e+05	60
CCATAGACAGGTTATCCGCTCA	47.2+/-3.4	73
CCAAAGAGAGGTTATCCGATCA	68+/-15	71
CCATAGAGAGCGTGTATCCGCTCA	28.5+/-3.4	64
CCATAGAGAGGTTATCCCTTCA	39+/-4	48
CACATAGAGAGGTTATCCGACTCA	7.2+/-0.6	38
CCAATAGAGAGGTTATCGCGCTCA	14.9+/-0.6	55
CCATAGGAGAGGTTATCCGCTCCA	80+/-9	49
CCATAGAGAGGTATATTCCGCTCA	27.8+/-2.2	56
CCCATAGAGAGGTTATCCGCTCGA	21.1+/-3.2	66
CCATAGAGAGGTTACTGCCGCTCA	11.1+/-0.4	67
CCATAGAGAGGTCTTCCGCTCA	8.6+/-0.9	67
CACATAGACGAGGTTATCCGCTCA	(6+/-4)e+01	60
CCATAGAGAGGTTAGTCCGTCTCA	14.4+/-0.9	55
CCATAGAGAGGCTATCCGATCA	10.0+/-0.9	61
CCATAGAGAAGGTTATCCAGCTCA	14.4+/-1.4	44
CCATAGAGAGGGTATCCGCCCA	35+/-4	65
CCAGAGAGAGGTTATCCGCTCA	48+/-5	79
CCAGAGAGAGGTTATCCGCTCC	(8+/-6)e+01	68
CCATAGAGAGGTTATCCGCTTCTA	9.5+/-0.4	69
CCAGAGAGAGGTTATCCGCTCG	51+/-6	66
CCATAGACGAGGTTATCACGCTCA	63+/-15	60
CCACAGAGAGGGTATCCGCTCA	86+/-18	69
CCATTGAGAGGGTATCCGCTCA	100+/-25	62
CCATAGAGAGGTTATCCTGTCA	34.2+/-2.7	53
CCAGAGAGAGGTTATCCGCTCT	63+/-12	57
CCATAGTAGAGGTTATCCCGCTCA	44+/-8	54
CCATAGAGTAGGTTATCCGCCTCA	16.9+/-2.2	67
CAATAGAGAGGTTAACCGCTCA	55+/-9	58
CCATAGAGAGGTTACTCCGCTCAG	12.2+/-1.2	49
CCATCAGTAGAGGTTATCCGCTCA	(0.1+/-1.9)e+03	45
CCATAGAGGGTTACCGCTCA	34.1+/-2.7	43
CCATAGAGAGGTTATCGCGACTCA	7.33+/-0.33	60
CCATAGAGAGGTTATCCTCA	13.9+/-0.7	59
CCATAGAAGAGGTTGATCCGCTCA	43+/-9	51
CCATAGAGAGGTTCTCCGCCCA	28.4+/-3.0	61
CCGATATGAGAGGTTATCCGCTCA	77+/-22	59
CCATAGAGAGCTTATGCGCTCA	23.6+/-1.4	69
CCATAGAAGAGGGTTATCCGCTCA	15.5+/-0.7	61
CACATAGAGAGGTGTATCCGCTCA	42+/-8	65
CCATAGCGAGGTTATCCGTTCA	(6+/-6)e+01	57
CCATAGAGAGGTTAATTCCGCTCA	13.9+/-0.5	56
CCATAGAGAAGTGTTATCCGCTCA	19+/-4	37
GCATAGAGAGGTAATCCGCTCA	76+/-25	57
CCATAGAGAGGTCTATCACGCTCA	25.7+/-1.5	67
CCATCAGAGAGGTTATCCGCATCA	25+/-6	56
CCATAGAGATGGTTATCCGCTCAT	48+/-8	59
CCATATAGAGGTTATCGGCTCA	31.4+/-2.7	52
CCATAGAGAGGTTAGCGGCTCA	12.8+/-0.6	66
CCATAGATCGAGGTTATCCGCTCA	47+/-4	63
CCATAGAGAGGTTATACCGCGTCA	7.7+/-0.5	57
CCATACGAGAGGTTATCCGCTCA	30.3+/-1.9	82
CCATAGAGAGGTATTCCGCTCA	20.5+/-2.1	51
CCATAGAGAGGTTATCTGCTAA	5.88+/-0.27	66
CCATAGAGATGTTGTCCGCTCA	53+/-6	73
CCAGAGAGAAGTTATCCGCTCA	(8+/-4)e+01	55
CCCTAGAGAGGTTATTCGCTCA	37+/-8	60
CCATAAAGAGGTTATCCGCTTA	34.4+/-2.7	58
CCATAGAGAGCTTATCCCCTCA	30.4+/-1.8	61
CCATAGAGGGTTATCCGCTCA	12.1+/-0.9	75
CCATAGAGAAGTTATCCCCTCA	5.8+/-0.4	59
CCATAGAGAGGTCTATCCGCATCA	21.1+/-2.0	45
CCATAGAGCATGGTTATCCGCTCA	28.5+/-2.3	69
CCATCAGAGAGGTTATCCGGCTCA	32+/-4	62
CCCAATAGAGAGGTTATCCGCTCA	20.7+/-2.3	56
CCATAGAGAGGTTAAGGCGTCA	9.57+/-0.27	80
ACATAGAGAGGTTATCCGGTCA	5.9+/-0.4	55
CCATAGAGAGGTTATCTGTTCA	28+/-8	51
CCATAGAGAGGTTGAATCCGCTCA	10.7+/-0.6	62
CCATAGAGAGGTATATCCGCTCTA	22.2+/-1.1	47
CGCATAGAGAGGTTATCCGACTCA	23.1+/-2.2	63
CCATAAGTAGAGGTTATCCGCTCA	38+/-20	48
TCATACAGAGGTTATCCGCTCA	62+/-11	69
CCATAGAGAGGTTATCCGCTCTCA	9.3+/-0.5	52
CCATAGAGAGGTTATACACGCTCA	11.3+/-0.5	51
CCATAGAGAGGTGTATCCGCTCCA	51+/-8	55
CTATAGAGATGTTATCCGCTCA	10.5+/-0.9	63
CCATAGAGAGCGTTAATCCGCTCA	12.7+/-0.6	79
CCCTAGAGAGGTTATCTGCTCA	(1.0+/-0.5)e+02	61
CCATAGAGAGGTTATCCGCGCTCA	10.3+/-0.9	63
CCAGAGAGAGGTTTTCCGCTCA	72+/-9	70
CCACAGAGAGTTTATCCGCTCA	42+/-6	70
CCATAGAGCGATTATCCGCTCA	30.5+/-2.6	67
CTACATAGAGAGGTTATCCGCTCA	4.11+/-0.31	52
CCTTATAGAGAGGTTATCCGCTCA	72+/-13	50
CCATAGAGAGGTTAGTCCGCTCAC	17.4+/-1.2	36
CCATAGAGGGGTTATCCGGTCA	13.2+/-1.2	49
ACATAGAGAGGGTATCCGCTCA	39+/-8	53
CCATAGAGACGGTTATACCGCTCA	49+/-5	73
CCATAGAGAGGCGATCCGCTCA	14.1+/-0.6	77
CCATAGAGTGGTTATCAGCTCA	54+/-9	75
CCACAGAGAGGTTATCAGCTCA	21.3+/-1.9	63
CCCATAGAGAGGTTGATCCGCTCA	34.4+/-2.2	71
CCGATAGAGAGGTTATCCGCTCTA	70+/-9	58
CCACATAGAGAGGTTATCCGCTCA	10.0+/-0.9	55
CCATAGTAGAGGTTATCCGCTCCA	29+/-5	47
ACATAGAGAGGTAATCCGCTCA	12.5+/-1.2	37
CCATAGAGAGGTTAATCCGCGTCA	6.44+/-0.26	56
CCATAGAGAGGTTATCGCGCTCCA	6.68+/-0.19	54
GCATAGAGAGGTTATGCGCTCA	38+/-6	57
CCATAGAGAAGTTGTCCGCTCA	8.4+/-0.4	62
CCATAGAGAGGTTGATCCAGCTCA	41+/-6	55
CGCATAGAGAGGTTGATCCGCTCA	(0.0+/-1.0)e+06	61
CCATAGAGAGGTTATCTCTGCTCA	55+/-4	70
CCATAGAGAGGCTATCTGCTCA	9.1+/-0.6	72
CCATAGTGAGGTAATCCGCTCA	42+/-4	53
CCATAGAAGGTTTCCGCTCA	44+/-6	58
CCATAGAAGAGGCTTATCCGCTCA	23+/-4	40
CCATAGAGTAGTGTTATCCGCTCA	20+/-7	56
CCATAGAGAGGTTCATCACGCTCA	11.2+/-0.6	46
CCCATAGAGAGGTTAGTCCGCTCA	33+/-16	53
CCATAGAGAGGTTCTCTGCTCA	33.1+/-1.9	62
CCATAGAGAGGGTTATCCCGCTCA	41+/-5	54
CTACAGAGAGGTTATCCGCTCA	5.98+/-0.20	68
CCATAGAGGAAGGTTATCCGCTCA	17.5+/-0.9	61
CCATAGAAGGTTATCCGCCA	30.2+/-3.3	54
CCATAGAGAAGGATTATCCGCTCA	42+/-5	56
CCATAGAGTAGGTTATCCGCTACA	8.9+/-0.6	63
CCATAGAGGGTTATCGCTCA	18.0+/-0.6	66
CCATAGAGAGGTTTAATCCGCTCA	10.3+/-0.4	53
CCCATAGAGAGGTTATCGCGCTCA	16.2+/-3.0	56
CCATAGAGAGAGTTATCCTGCTCA	4.15+/-0.30	64
CCATTAGAGAGGTTATCCGCTACA	11.3+/-1.1	42
CCATAAGAGAGGTTATCCGCTCGA	19.5+/-1.3	60
CCATAGTAAGGTTATCCGCTCA	24.3+/-2.3	39
CCATAGAGAGGTTATGCCGCCTCA	10.2+/-0.4	49
CCATAGAGAGGCTATGCGCTCA	14.6+/-0.6	65
CCTTAGAGAGGTTCTCCGCTCA	(8+/-4)e+01	45
CCATTGAGAGGTTATACGCTCA	36.4+/-2.8	66
CCATAGAGAGGTTAAATCCGCTCA	7.81+/-0.30	53
CCATAGAGAGGTTCTCCGATCA	7.1+/-0.7	58
CCATAGAGAGGTTATCCGTCTCTA	14.8+/-1.3	51
CCATATGAGAGGTTATCCGCCTCA	(1.0+/-1.8)e+02	38
CCATAGGGAGGGTATCCGCTCA	53+/-6	47
CCATAGAGAGGGTATCCGCTCA	22.4+/-1.2	57
CGCATAGAGAGGTTACTCCGCTCA	26.3+/-1.6	60
CCATAGAGAGGGTATCCGCTCC	50+/-17	52
CCATAGAGAGGTTATCCGCGTCCA	13.4+/-1.1	60
CCATAGAGGAGGTTATCCTGCTCA	21.0+/-1.0	46
CCATAGAGGAGGTCTATCCGCTCA	46+/-11	68
CCATAGAGATGGTTATCCGCTCCA	(8+/-4)e+01	70
CCATAGAGAGGGTATCCGCTCT	20.8+/-0.9	68
CCATAGAGAGGTTATCCGACTCTA	14.7+/-0.9	47
CCATTAGAGAGGTTATCCAGCTCA	15.9+/-1.1	56
CCATAGAGCGGTGATCCGCTCA	94+/-23	86
ACATAGAGAGGTTATCCGCTAA	17.8+/-3.3	41
CCATAGAGAGGTTAGCCACTCA	38.0+/-2.4	71
CCATGAGAGAGGTTATCCGCTTCA	53+/-6	44
CCATAGAGGGGTTATGCGCTCA	17.7+/-1.2	51
CCATAGAGAGGTTATCCTCCCA	42+/-9	48
CCATATGAGAGGGTTATCCGCTCA	46.0+/-3.0	52
CCATAGAGAGGTTTCATCCGCTCA	45+/-6	53
CCATAGAGAGGTTACCCGATCA	5.2+/-0.6	59
CCATAGAGAGGTCTATCCGCTCA	29.8+/-3.1	54
CCGATTAGAGAGGTTATCCGCTCA	58+/-9	45
CCGACTAGAGAGGTTATCCGCTCA	15.3+/-1.1	66
CTCATAGAGAGGTTATCCAGCTCA	55+/-16	57
CCATAGAGAGGTATATCCGCTGCA	12.1+/-0.6	55
CCATAGAGAGGTTATCCGCGATCA	4.63+/-0.25	66
CCATTGAGAGGTTATCAGCTCA	26.7+/-2.1	49
CCATAGAGATGTCATCCGCTCA	71+/-18	63
CCATAGGGAGGTTATTCGCTCA	29.9+/-2.6	61
CCATAGAGAGGTGTATCCGGCTCA	39+/-4	57
CCATTAGAGAGGCTTATCCGCTCA	37+/-14	59
CCATAGAGAGGTTATCCCGCTCTA	21.3+/-2.8	49
CCATCAGAGAGGTTATCCGCCTCA	75+/-21	61
CAATAGAGAGGTTATTCGCTCA	24.7+/-2.5	58
CCATAAGAGAGGTTATCCTGCTCA	22.9+/-1.6	60
CCATAGAGGAGGTTATTCCGCTCA	28.9+/-2.2	53
CCATAGAGAGGTTATTCCGCTCAG	18.9+/-2.5	38
CCATAGAGAGGTTATTCCGCTCAA	19.8+/-1.9	47
CCATAGAGAGGTTGTCCGCGCA	8.3+/-0.8	60
CCATATGAGAGGTTATCCGCTCGA	26.4+/-1.7	77
CCATAGAGAGGTGTATCACGCTCA	21.7+/-1.8	50
CCATAGAGAGGTTATCAGCCCA	14.2+/-1.5	52
CCATAGAGAGGTTATCCACTAA	31.6+/-3.2	49
CCATAGAGAGGTATCGCTCA	15.4+/-0.5	71
CCATAGAGAGCGTTACTCCGCTCA	17.9+/-1.1	71
CCATAGAGGGCTTATCCGCTCA	27.5+/-3.1	52
CCAAAGAGAGGTTATCCCCTCA	34.1+/-3.0	53
CACATAGAGAGGTTATCCGGCTCA	17.4+/-1.6	66
ACATAGAGAGTTTATCCGCTCA	19.7+/-1.0	70
CACATACGAGAGGTTATCCGCTCA	47+/-8	43
CCATAGAGAGGTTTATACCGCTCA	12.3+/-0.7	43
CAATAGAGAGGTTATCCGCTAA	38+/-6	44
CCACTAGAGAGGTGTATCCGCTCA	6.6+/-0.5	57
CCATAGAGAGGTTACCTCCGCTCA	10.7+/-0.7	69
CCATAGAGAGGTAATACGCTCA	8.48+/-0.31	58
CCATACGAGAGGTTATCCGCTACA	23.9+/-1.2	57
CCATAGGGAGGTTATCCGCTGA	33.1+/-1.6	68
CCATAGAGAGGTTATCAGCTCC	7.0+/-0.5	54
CACATAGAGAGGTTATCCGCCTCA	27.7+/-3.5	42
CCATATGAGAGGTTATCCGCTCTA	25.8+/-2.4	42
CCATAGATAGGTTACCCGCTCA	34.6+/-2.5	56
CCCTAGAGAGGTTATCCGCGCA	28.1+/-2.2	60
CAATAGAGAGGTTGTCCGCTCA	36+/-4	67
CCATAGAGAAGGTTATCCGCTCCA	10.1+/-1.3	45
CCATAGAGCGGCTATCCGCTCA	86+/-22	68
CCATACGAGAGGTTAGTCCGCTCA	59+/-11	52
CCATTGAGAGGTTATCCGCTTA	21.2+/-1.5	59
CCATAGAGACCAATAGGCGAGA	74+/-11	43
CCATATGAGAGGTTATACCGCTCA	55+/-4	63
CTCATAGGAGAGGTTATCCGCTCA	84+/-17	50
CACATAGAGAGGTTATCCGCTCGA	12.2+/-0.9	63
CCCATATGAGAGGTTATCCGCTCA	38+/-9	55
CCATGAGAGGAGGTTATCCGCTCA	97+/-16	60
CCGAATAGAGAGGTTATCCGCTCA	27.3+/-3.5	44
CCATAGCGAGGTTATTCGCTCA	43+/-4	60
CCAATAGAGCAGGTTATCCGCTCA	55+/-11	58
CCATAGAGAGGTTATTCCGCTCA	13.1+/-0.9	78
CCATAGACGAGGTTTATCCGCTCA	(0.0+/-1.1)e+06	46
CCATAGAGAGGTTATCACGCTCTA	7.5+/-0.6	53
CCATAGAGAGGTTTGCCGCTCA	11.4+/-0.4	66
CCATAGAGAGGTTATCCGCCTCGA	10.0+/-0.5	62
CCATATGAGAGGTTATCCGCTCA	31.0+/-3.2	39
CCATAGAAGAGGTTAATCCGCTCA	19.2+/-1.7	57
CCATAGAGAGGTGTATCCGCTCTA	50+/-9	56
CCATGGAGAGGTTAACCGCTCA	72+/-16	71
CCATAGAGAGGCTTATCCGCATCA	7.0+/-0.7	56
CCATAGAGAGGTTATGCCGCTGCA	7.7+/-0.4	61
CCAAAGAGAGGTTGTCCGCTCA	44+/-5	72
CCATAGAGAGCTTATCAGCTCA	14.8+/-0.5	51
CCCATAGAGAGGTTACTCCGCTCA	50+/-13	56
CCATAGAGGGGTTATCCGCCCA	57+/-18	63
CCATAGAGAGGTTCTCCGCTTA	14.2+/-0.5	68
CCATAGAGAGGTTAATCCGCTCA	12.0+/-0.5	74
CCATAGAGAGGTTAGCCCCTCA	35+/-4	51
CCATAGAGAGGATTATCCAGCTCA	37.3+/-3.0	54
CCATAGATAGCTTATCCGCTCA	(6+/-4)e+01	54
CCATAGAGAGGTTGATCCGCTCCA	26.7+/-1.9	61
CCATAGAGAGCGTTATGCCGCTCA	13.9+/-1.5	49
CTCATGAGAGAGGTTATCCGCTCA	86+/-19	56
CCATAAGAGAGGGTTATCCGCTCA	28.6+/-1.5	65
CTCATAGAGAGCGTTATCCGCTCA	88+/-32	56
CCAGAGAGAGGTTAGCCGCTCA	79+/-15	77
CCTAGAGAGGTTATCGCTCA	39+/-4	86
CCCTAGAGAGGTTTTCCGCTCA	53+/-28	59
CCATAGAGTAGGTTATCCGACTCA	21.7+/-2.1	58
CCGATAGAGAGGTTATCCGCTCGA	61+/-13	60
CCATAGAGAGGATATCCGCGCA	14.2+/-1.3	45
CTCATAGAGAGGTTATCCGCTCTA	35.9+/-2.9	62
CGCATAGAGAGGGTTATCCGCTCA	28.6+/-3.5	72
CCAATAGAGAGGTTGATCCGCTCA	59+/-24	54
CCATAGAAGGTTACCGCTCA	37.8+/-3.0	74
CCATAGAGAGGTATCATCCGCTCA	14.6+/-0.7	64
CCATAGAGAGGTAATCCGCTGA	12.7+/-1.3	59
ACATAGAGAGGTTATACGCTCA	12.1+/-0.5	56
CCATAGAGAGGATATCGGCTCA	25.4+/-0.9	59
CTATAGAGAGGTTATCCGCGCA	11.0+/-1.2	64
CCATAGAGAGGTTCATCTCGCTCA	19.2+/-1.3	71
CCATAGAGAGGTTAATCCGCTTCA	9.3+/-0.6	81
CCATAGGAGTTATCCGCTCA	94+/-28	90
CCATAGTGAGTTTATCCGCTCA	79+/-18	59
CCATGAGAGAGGTTATGCCGCTCA	58+/-6	63
CCATAGAGAGGTTATCCGCACT	7.2+/-0.6	51
CCATAGAGTAGGTTATGCCGCTCA	18.3+/-1.7	50
CCCTAGAGAGGTTAGCCGCTCA	91+/-34	56
CCATAGAAAGGTTATTCGCTCA	9.8+/-0.6	59
CCATAGAGAGGTTATGCCGCATCA	12.0+/-0.7	43
CACATAGAGAGCGTTATCCGCTCA	22.0+/-1.3	55
CCATAGAGAGGTTATCTCGCTGCA	5.45+/-0.31	52
CCTATAGAGAGGTTATGCCGCTCA	34.9+/-3.0	60
CCATAGAGAGGTTCATACCGCTCA	18.8+/-0.8	56
CCATAGAGAGGTTATCCGCACC	37+/-7	47
CCATAGAGAGGTTTCCCGCTCA	20.5+/-0.8	55
CCATAGAGAGGTTATCCGCACA	15.0+/-1.3	69
CCATAGAGGAGGTTATCCGCTCAT	16.0+/-1.3	54
CCATAGAGAGGTTATCCGTA	42+/-10	49
CCATAGAGAGGTTATCCGTC	42+/-8	61
CCATAGAGAGATTATCCGCGCA	4.0+/-0.5	34
CCATAGAGAGGTTATCCGCCCT	20.9+/-1.9	56
CCATAGAGAGGCTATCCGCTCA	8.9+/-0.6	72
CCATAGAGAGGCTATCCGCTCC	22+/-4	61
CCATAGAGAGGTTCTCCGTTCA	26+/-4	74
CCATGGAGAGGTTATCCGGTCA	36+/-12	50
TCATAGAGAGGTTATCCGCTCA	16.6+/-1.1	88
CCATAGAGAAGTTAGCCGCTCA	12.6+/-0.9	60
CGCATAGAGAGGTTAGTCCGCTCA	28.2+/-1.8	55
CCATAGAGAAGTTATACGCTCA	10.8+/-0.7	52
CCATAGAGAGGTTATCAGCTGA	4.49+/-0.17	61
CCATCAGAGAGGTTATCCGCTCTA	32.7+/-2.9	57
CCATAGAGGAGGTTATCCGCTACA	17.7+/-1.2	54
CCCTAGAGAGGTTATCCGGTCA	(0.5+/-1.7)e+02	48
TCATAGAGAGGTTATCCGCTCT	17.0+/-2.6	52
CCATAGAGAGGCTATCCGCTCT	9.3+/-1.0	52
CCATAGAGAGGTGATCCGTTCA	18.5+/-1.9	60
CCATAAAGAGGATATCCGCTCA	91+/-13	78
CCGATAGAGAGGTTAGTCCGCTCA	70+/-17	52
CCCCAGAGAGGTTATCCGCTCA	94+/-29	56
CCGTAGCGAGGTTATCCGCTCA	(0+/-7)e+05	65
CCATAGAGAGCCTATCCGCTCA	17.1+/-2.1	73
CCATAGAGAGGTTGATCCGTCTCA	43+/-11	53
CCATAGAGAACTTATCCGCTCA	9.5+/-0.5	55
CCATAGAGAGGTTTATCGCGCTCA	6.8+/-0.4	57
CCATAGAGAGGTTATCCGCTGCCA	11.4+/-0.4	61
CCTATGAGAGAGGTTATCCGCTCA	73+/-9	66
CCATAGAGAGGTTACTCCCGCTCA	19.9+/-1.4	55
CCATAAAGAGGTAATCCGCTCA	55+/-5	60
CCATGAGAGAGAGTTATCCGCTCA	47+/-10	40
TCATAGAGAGGTTATACGCTCA	13.8+/-1.1	61
CAATGGAGAGGTTATCCGCTCA	(0.0+/-1.5)e+06	58
GCATAGAGAGGTTGTCCGCTCA	58+/-18	58
CCACAGAGAGATTATCCGCTCA	22.0+/-3.0	48
CCAGGTAGAGAGGTTATCCGCTCA	60+/-20	67
CCATAGAGTAGGTTATCCGCTCA	8.7+/-0.6	73
CCATATGAGAGGTTATCCGCTGCA	17.7+/-0.6	41
CCATAGAGATGTTATCGGCTCA	37+/-5	67
CCATAGTAGAGGTTATCCGCATCA	15.3+/-1.4	67
CCATAGAGAGGTTATCCCGAGT	14.3+/-0.6	67
CCATAGAGAGTTTGTCCGCTCA	12.5+/-0.6	66
CCATAGAGAGGTTACTCCGCGTCA	7.02+/-0.26	51
CCATAGAGAGGTTACCCGCTGA	7.9+/-0.4	52
CCATAGTTAGGTTATCCGCTCA	15.6+/-0.7	74
CCATAGAGAGGTTATCCGCCCC	18+/-4	31
CCACTAGAGAGGTTATTCCGCTCA	8.0+/-0.9	53
CCATAGTAGAGGCTTATCCGCTCA	(5+/-5)e+01	52
CCATAGAAGAGGTTATCCGCGTCA	10.2+/-0.4	67
TCATAGAGAGGTTATCCTCTCA	(0.0+/-1.6)e+06	56
CTATAGCGAGGTTATCCGCTCA	8.5+/-0.6	44
CCATAGAGAGGTTATCCGCCCG	35+/-7	64
CCCTAGAGAGGTTATCAGCTCA	38+/-4	78
CCATTGAGAGGTTACCCGCTCA	43+/-4	80
CCATAGAGGGGTTATCCGCTAA	13.5+/-0.5	56
CCATAGAGAGGTCGTCCGCTCA	27.2+/-1.4	77
CCATAGACGACGGTTATCCGCTCA	75+/-19	61
CCATAGAGAGATTATCCGCTTA	4.50+/-0.14	66
CCATAGAGAGGTTACCCCCTCA	6.4+/-0.4	57
CCATATGAGAGGTGTATCCGCTCA	78+/-21	53
CCATAGAGAGGTTATCCGCTGCA	7.3+/-0.6	67
TCATAGAGAGGTTATCCCCTCA	22.6+/-2.9	53
CAATAGAGAGGTTCTCCGCTCA	(0+/-4)e+05	53
CCAGTAGAGAGGTTATCCGCTGCA	31+/-9	50
CCATAGAGAGGCTAGCCGCTCA	29.5+/-3.1	64
CCATCGAGAGGTTATCCGCTGA	44+/-4	66
CCATAGAGACCAATAGGCGTCA	55+/-6	58
CCATAGAGAGGTTTATCCGCTGCA	6.3+/-0.4	62
CCAATACGAGAGGTTATCCGCTCA	47+/-7	50
CCACAGAGAGGTTATTCGCTCA	23.5+/-1.7	74
CCATTAGAGAGGTTATCCGCTCAA	12.0+/-0.7	53
CCATAGAGAGGTTAATCCAGCTCA	11.1+/-0.7	50
CCATAGAGAGGGGATCCGCTCA	32.7+/-2.9	50
CCATAGAGAGGTTATCCGTTCT	13.0+/-1.7	67
CCATAGAGAGGGTCTCCGCTCA	44+/-6	59
CCATAGAGAGGTTATCTGCGCA	4.79+/-0.35	50
CCATGAGAGAGTGTTATCCGCTCA	51+/-20	57
CCATAGAGGAGGTTATCCGCGTCA	13.7+/-0.7	71
CCATTGAGAGATTATCCGCTCA	25.2+/-2.7	65
CCATAGAGAGGCTTATCCGCTTCA	7.5+/-0.8	69
CCATAGAAGAGGTTATCCGCTGCA	10.9+/-0.6	58
CACATAGAGAGGTTATCCAGCTCA	22.2+/-1.3	72
CCATAGCAGAGGTTATCCGCTCTA	55+/-18	60
CCATAGAGAGGTTATCCGCTGCAC	11.5+/-0.9	60
CCATAGAGAGAGTTATCCGCTCGA	3.54+/-0.28	61
CCATAGAGAGGTCATCCGCTTA	20.8+/-1.6	75
CGCATTAGAGAGGTTATCCGCTCA	38+/-5	58
CACATAGAGAGGTTATGCCGCTCA	17.4+/-1.0	59
TCATAGACAGGTTATCCGCTCA	(7+/-4)e+01	61
CCATAGAGACGGTTATCCGCTCA	43+/-6	57
CATTAGAGAGGTTATCCGCTCA	29+/-5	27
CCACTAGAGAGGTTATCCGCTCA	6.4+/-0.4	69
CCATAGAGACGTTATCCGCTAA	50+/-5	58
CCATAGCGAGGTGATCCGCTCA	57+/-10	71
CCATAGAGAGGTTAGTCCGCATCA	9.6+/-1.0	55
CCTATAGAGAGGTTATCCGCTCAG	24.9+/-2.3	58
CCATAGAGAGGTTAGCCGCACA	11.9+/-0.5	54
CCTATAGAGAGGTTATCCGCTCAC	20.5+/-0.8	56
CCACAGAGAGGTCATCCGCTCA	70+/-12	58
CCTATAGAGAGGTTATCCGCTCAA	26.8+/-2.8	44
CCATAGAGAGGTTATGAGCTCA	6.86+/-0.18	64
CCATAGAGCGGTTATCCGCTGA	44.8+/-3.3	72
CCATATAGAGGTTATCCGCTAA	30.5+/-2.6	45
CCATAGAGAGGTTATCCGTTTA	58+/-17	61
CCATAGAGAGGTTACTCCTGCTCA	16.6+/-0.9	49
CCATAGAGAGGTTATCCGCACG	6.8+/-0.6	61
CCATAGAGAGGTTATCCGACTCAT	9.5+/-1.0	60
CCAGCGAGAGGTTATCCGCTCA	55+/-14	60
CCATACGAGAGGTTATCCGCTCAG	34+/-4	64
CCATTAGAGAGGTTATCCGCATCA	8.6+/-0.7	40
CCATACGAGAGGTTATCCGCTCAC	29+/-5	49
CCATAGAGAGGTTATCGGCTAA	6.03+/-0.34	65
CCATACGAGAGGTTATCACGCTCA	29.0+/-1.6	61
CCATAGAGAGCAGTTATCCGCTCA	17.2+/-1.6	43
CCATAGAGAGGTTATCACCGCTCA	9.9+/-0.5	49
ACATAGAGAGGTTACCCGCTCA	21.9+/-2.2	53
CCATAGAGAGGTTATCCGACTCAG	5.4+/-0.4	51
CCATAGAGAGGTTATCCGACTCAA	7.8+/-0.7	55
CCTATAGAGAGGTTATCCGCCTCA	50+/-10	76
CCATAGAGAGGTTATCCGACTCAC	8.4+/-1.6	48
CCATAGAGAGGTCATCCTCTCA	95+/-19	66
CCGATAGAGAGGTTATCCGCTCAT	71+/-12	56
CCATAGAGGGGGTATCCGCTCA	22.1+/-1.3	59
CCATAGAGAGGTTATCTGCACA	5.27+/-0.27	41
CCGATAGAGAGGTTATCCGCTCAC	69+/-12	60
CCGATAGAGAGGTTATCCGCTCAA	54+/-13	59
CCGATAGAGAGGTTATCCGCTCAG	66+/-10	65
CCCATAGAGAGGTTATCCTGCTCA	20.0+/-2.0	60
CTCATAGAGAGGTTATCCGCTTCA	32+/-5	54
CCCATAGAGAGGTGTATCCGCTCA	41+/-4	61
CGCATAGAGAGGTTATCTCGCTCA	26.5+/-1.1	76
CCATAGAGAGCGTTATCCGTCTCA	8.1+/-0.8	38
CCATTGAGAGGTTATCCGCTGA	17.0+/-1.7	61
CACATAAGAGAGGTTATCCGCTCA	38+/-4	56
CCCATGAGAGAGGTTATCCGCTCA	64+/-15	61
CCAAGAGGGTTATCCGCTCA	79+/-25	59
CCATAGAGAGGTTATGCGCTGA	8.9+/-0.4	60
CCATCTAGAGAGGTTATCCGCTCA	75+/-13	44
CCATAGAGAAGGTTATCCGCCTCA	16.7+/-1.4	52
CCATAGATAGGTTATCCGCTTA	29+/-4	51
CCATAGAGACTGGTTATCCGCTCA	50+/-12	49
TCATAGAGAGGTTTTCCGCTCA	24+/-4	53
TAATAGAGAGGTTATCCGCTCA	45+/-7	48
CCATTGAGAGTTTATCCGCTCA	44+/-10	53
CCATAAATAGGTTATCCGCTCA	53+/-5	53
CCATAGAGAGGTTGGATCCGCTCA	21.8+/-2.2	49
ACATAGAGAGGTTAACCGCTCA	31.1+/-2.2	53
CCGATAGAGAGGTTATCCGCTACA	54+/-12	52
CCATAGATAGGTTATCCCCTCA	28.6+/-2.4	64
CCATAGAGAGGGTATCAGCTCA	10.8+/-0.4	51
ACATAGAGAGGTTATCGGCTCA	14.7+/-1.0	58
CCATAGAGAGGTTAACCGCTCT	26.7+/-1.3	70
CCATTGAGAGGTTGTCCGCTCA	39.7+/-3.1	76
CCATTGAGAGGTGATCCGCTCA	57+/-9	54
CCATAGAGAGGTTAGCTGCTCA	11.0+/-0.5	60
CCATAGAGACGGTATCCGCTCA	(7+/-4)e+01	62
CCATAGAGAGGTGATTCGCTCA	11.2+/-0.5	58
CCATAGAGAGGTTAACCGCTCG	31.7+/-1.8	55
CCATAGAGAGGTTAACCGCTCA	22.2+/-1.7	83
CCATAGAGAGGTTAACCGCTCC	25.5+/-1.8	71
CCATAGAGAGGTTATACGCACA	7.0+/-0.4	53
CCTTAGAGAGGTTACCCGCTCA	80+/-8	62
CCATAGAGTAGGTTATCGCGCTCA	10.7+/-0.4	64
CCATAGAGAGGTTATCCACCCA	67+/-22	51
CTATAGAGAGTTTATCCGCTCA	7.4+/-0.5	62
CCATGAGAGAGGTTAGTCCGCTCA	44+/-5	69
CCATAGAGAGGCTATTCGCTCA	8.7+/-0.4	50
CCATAGAGAAGGTGTATCCGCTCA	24+/-4	51
CCATCAGAGTAGGTTATCCGCTCA	62+/-26	81
CCATAGCAGAGGTTATCCGCTCAG	44+/-16	61
CCATAAAGAGGTTATCCGCGCA	37+/-4	54
CCATAGAGAGTGTCTATCCGCTCA	29+/-7	52
CCATAGAGAGGATATCCTCTCA	(6+/-4)e+01	59
CCATAGAGAGGTTATCCGCGAA	8.6+/-0.7	50
CCATAGAGCGGTTATCCCCTCA	14.5+/-1.5	63
CCATAGAGAGGTGAGCCGCTCA	20.0+/-1.1	45
CCATAGAGAGGTTATCCCGCTTCA	12.2+/-1.0	51
CATAGAAGGTTATCCGCTCA	54+/-23	47
CCATAGAGACGGTTATCCGCTCAG	50+/-12	66
CCATACCGAGGTTATCCGCTCA	(1.0+/-0.9)e+02	63
CCAGAAAGAGGTTATCCGCTCA	51+/-6	58
CCATAGAGAGGTTATGACCGCTCA	27.2+/-1.4	64
CGCATAGAGAGGTATATCCGCTCA	33+/-4	49
CCTATAGAGAGGTTATACCGCTCA	48+/-4	46
CCATAGAGACGGTTATCCGCTCAC	50+/-11	54
CCATAGAGAGGTTAGCCGCTTA	17.1+/-0.9	52
CCATAGAGACGGTTATCCGCTCAT	50+/-32	51
CCATAGAGAGGTTATCCGCCA	28+/-5	54
CCATAGAGAGGTCCTCCGCTCA	15.1+/-1.5	68
CCAAAGAGAGGTTACCCGCTCA	59+/-9	58
CCATAGAGAGGTTATCCGGTCG	5.20+/-0.34	52
CTATAGAGAGGGTATCCGCTCA	9.4+/-0.5	66
CCATAGAGAGGTTATCCGGTCC	10.7+/-1.0	74
CCATAGAGAGGTTATCCGGTCA	5.3+/-0.8	60
CCATAGAGAGGTTTAGGCCTCA	17.2+/-0.7	64
CCATAGAGAGGTTATCCGAGCA	4.19+/-0.30	52
CCATAGAGCAGGTTCATCCGCTCA	17.3+/-1.1	74
CCATAGAGAGGTTATCGCTA	6.62+/-0.24	63
CCATAGAGAGGTTATCCGGTCT	6.11+/-0.25	50
CCATAGAGAGGTTATCGCTC	9.7+/-0.6	70
CCAGAGAGAGGTTATCCGCGCA	35.9+/-2.7	46
CCCTAGAGAGGTGATCCGCTCA	76+/-29	68
CCATAGAGAGGTTACCGCTCA	10.5+/-0.6	59
TCATAGAGAGGTTACCCGCTCA	28+/-4	50
CCATAGAGAGGTTATCCTGCCTCA	13.9+/-0.8	50
CTATAGAGAGGTTATCCGCTCT	7.6+/-0.4	59
ACATAGAGAGGTTATTCGCTCA	11.0+/-0.5	74
CCATAGAGAGGTTCATCCGCTCAG	15.5+/-1.4	55
CCATAGAGAGGTTCATCCGCTCAA	19.4+/-2.4	60
CCATAGAGAGGTTCATCCGCTCAC	13.5+/-1.0	61
CCATAGAGAGGATATCTGCTCA	38.2+/-2.4	53
CCATAGAGAGGTTATCCGGGCTCA	11.4+/-0.5	53
CCATAGAGAGGTTCATCCGCTCAT	26+/-4	63
CCATAGAGAGGTTCATTCCGCTCA	66+/-27	79
CTATAGAGAGGTTATCCGCTCG	6.38+/-0.24	53
CCATAGAGTATGGTTATCCGCTCA	53+/-4	76
CTATAGAGAGGTTATCCGCTCA	6.47+/-0.24	71
CCATAGAGAGGTTATCCGACTACA	6.8+/-0.6	45
CTATAGAGAGGTTATCCGCTCC	13+/-4	53
CCATAGAGAGGTAATCCGTTCA	47+/-15	61
CCATAGAGAGGTTATCCCGCTACA	11.8+/-0.7	68
CCATAGGAGAGGTTATCGCGCTCA	34.9+/-3.0	60
CGCATAGAGATGGTTATCCGCTCA	(0.1+/-3.2)e+03	69
CCATAGAGTCCAATAGGGCTCA	69+/-27	61
CCATAGAGAGCTTATCCGCTGA	8.4+/-0.8	55
CCATAGAGAGGTTATTCCGCGTCA	13.6+/-2.1	56
CCATAGAGACGGTTATCCGCTACA	24.8+/-1.9	56
CCTAGAGAGTTATCCGCTCA	56+/-8	61
CCATAAGAGGTTATCCGCTCA	22.6+/-1.6	70
CCATAGAGAGGTTTTCCGCTCC	20+/-5	58
CCATAGAGAAGTTATCCGCTAA	5.06+/-0.27	53
CAAGAGAGGTTATCCGCTCA	56+/-16	59
CCACTAGAGAGGTTCATCCGCTCA	8.7+/-0.6	74
CCATAGAGACGGTTAGTCCGCTCA	38+/-9	47
CCATAGAGCGGTTGTCCGCTCA	46+/-6	62
CCATAGACAGGTTATCCGCTAA	40+/-4	59
CCAGAGAGGTTATCCGCTCA	32.4+/-3.4	70
CCATAGAGAGGTGATCCGCTTA	23.6+/-1.7	51
CCATAGAGAGGTATACTCCGCTCA	15.3+/-0.8	48
CCATAGAGAGTTTATCCGCGCA	8.5+/-0.4	53
CGCATAGAGAGGTTATCGCGCTCA	18.1+/-1.1	72
CCATAGAGAGGCTATCAGCTCA	8.6+/-0.7	46
CCCATTAGAGAGGTTATCCGCTCA	18.3+/-2.7	56
ACATAGAGAGGTTAGCCGCTCA	27.6+/-3.0	50
CCATAGAGAGGTTACTCCGCCTCA	10.9+/-0.7	55
CCATAGAGCAGGTTATCCGCTCAA	15.6+/-0.8	53
CCATAGAGCAGGTTATCCGCTCAC	15.6+/-1.3	61
CTATAGAGCGGTTATCCGCTCA	7.3+/-0.6	46
CCATAGAGAGGTTATCCCGCTCAT	26.3+/-2.5	64
CCATAGAGAGGTTACTCCGCTCGA	13.8+/-0.7	55
CCATAGAGAGTTTATCTGCTCA	11.3+/-0.8	45
CCATTGAGAGGTTATTCGCTCA	26.9+/-2.3	67
CAATACAGAGGTTATCCGCTCA	47+/-12	59
CCATAGAGAGGTTATCCCGCTCAC	13.0+/-0.9	58
CTATAGAGAGGTTATCCACTCA	23+/-6	65
CCATAGAGAGGTTATCCCGCTCAA	18.9+/-1.4	56
CCATAGAGCAGGTTATCCGCTCAT	19.1+/-1.8	50
CCATAGAGAGGTTATCCCGCTCAG	14.3+/-1.0	67
CTATAGAGAGGTAATCCGCTCA	8.1+/-0.5	37
CCATAGAGATGTTATTCGCTCA	39+/-6	50
CCATTGAGAGGTTATGCGCTCA	32+/-6	55
CCACTAGAGAGCGTTATCCGCTCA	7.2+/-0.6	55
CACAATAGAGAGGTTATCCGCTCA	16.2+/-0.9	46
CCATAGAGAGGTTATCAGCTCG	7.00+/-0.35	57
CCATAGAGAGGAGATCCGCTCA	12.9+/-1.0	54
CCATAGAGAGGCCATCCGCTCA	24.7+/-2.9	43
CCATAGAGAGAGATTATCCGCTCA	11.8+/-0.8	52
CCATAGAGAGGTTATCCGCA	14.4+/-1.2	69
CCATAGAGAGGTTATCCGCC	45+/-13	74
CCATAGCAGAGTGTTATCCGCTCA	(8+/-4)e+01	45
CCAGAGAGAGGTTATCCGCTAA	48+/-5	61
CCATAGAGAGGTGTATCCGCTACA	17.5+/-1.2	63
CCATAGAGAAGGTTATCCGCATCA	7.7+/-0.9	50
CCATAGAGAGGATACCCGCTCA	32.5+/-3.2	56
CCATAGAGAGGTTCATCCGCTACA	12.9+/-0.6	63
CCATTGAGAGGTTCTCCGCTCA	63+/-10	78
CCATAGAGAGTTTATCCGTTCA	36+/-8	66
CCATCGAGAGGTTATCCGCTTA	48.9+/-2.9	94
CCATATAGAGGTTAGCCGCTCA	91+/-14	57
CTATAGAGAGGTTATTCGCTCA	6.0+/-0.4	64
CCATAGGAGAGGTTATCCGCATCA	43+/-5	57
CCATAGAGAGAGTTTATCCGCTCA	4.2+/-0.5	37
ACATAGAGAGGTTATCCGATCA	5.7+/-0.8	59
CCATAGAGATGGCTTATCCGCTCA	50+/-10	52
CCATAGAGAGGTTACACGCTCA	9.0+/-0.4	58
CCATAGACAGGTTATCCCCTCA	38+/-5	52
CCATAGAGAGGTAATCCGCTAA	13.9+/-0.8	65
CCATATGAGAGGTTATCCGTCTCA	48+/-5	63
CCATAGAGAGGGTTATCCGCTGCA	7.9+/-0.4	74
CCATAGATAGGTTATCCGCTGA	33+/-13	65
GCATAGAGAGGTTATCCGCTCT	(0.0+/-1.4)e+06	53
CCATGGAGAGGTTATCCGCTCG	74+/-21	69
CCATAGATAGGTTATCTGCTCA	32.9+/-1.9	56
CCATAGATAGATTATCCGCTCA	18.7+/-2.5	44
CCATAGAGAGGTTGATCCGCTGCA	28.4+/-2.8	62
CCATAGTAGCAGGTTATCCGCTCA	26.1+/-1.8	46
CCATAGAGAGATTATCCGCACA	4.12+/-0.33	43
GCATAGAGAGGTTATCCGCTCG	(0.0+/-1.2)e+06	66
CCATAGAGAGGTTAATCCGCTCTA	13.8+/-0.7	60
CCATAGAGTAGGTTATCCGCTCGA	9.7+/-0.7	59
CTATTGAGAGGTTATCCGCTCA	6.50+/-0.32	48
CCATAGAGAGGCTTATTCCGCTCA	14.0+/-2.2	46
CCATAGAGAGGGTTATCCGCTCAA	13.3+/-1.6	42
CCATAGAGAGGGTTATCCGCTCAC	10.4+/-0.4	76
CCTTAGAGAGGTTATCCGCACA	44+/-4	83
ACACAGAGAGGTTATCCGCTCA	43+/-5	61
CCATAGAGAGGGTTATCCGCTCAG	11.3+/-0.7	65
CCATGAGAGTAGGTTATCCGCTCA	60+/-9	79
CCATAGAGAGGTGTATCCGCTCAC	35+/-6	67
CCATAGAGAGGTGTATCCGCTCAA	49+/-6	45
CCATAGAGAGGTGTATCCGCTCAG	34+/-4	63
CCATAGAGCAGGTTACTCCGCTCA	20.0+/-1.7	61
CCATAGAGAGGTGCTATCCGCTCA	18.0+/-1.7	54
CCATAGAGAGGGTTATCCGCTCAT	12.3+/-1.2	45
CCGATAGAGAGGTTTATCCGCTCA	64+/-13	50
CCATAGAGAGGTTATCCGCT	15.6+/-0.9	160
CCATAGAGCAGGTTATCCGCTCTA	20.5+/-1.8	61
CCATAGAGCAGGTTATCCGCTACA	13.0+/-0.8	63
CCATAGGAGGTATCCGCTCA	68+/-11	74
CCATAGAGAGGTTATCAGGTCA	6.7+/-0.4	70
CCATAGAGAGGTGTATCCGCTCAT	56+/-10	63
CCATCGAGAGAGGTTATCCGCTCA	73+/-6	76
CCATAGTGAGGTTATCCGCTTA	56+/-11	63
CCCCATAGAGAGGTTATCCGCTCA	17.4+/-0.7	43
CCATAGAGCAGGTTATCCGCTTCA	14.3+/-0.6	85
CCATAGAGATGTTAGCCGCTCA	38+/-8	54
CTCATAGAGAGGTTATCCTGCTCA	38+/-7	54
CCATAAGAGAGGTTGATCCGCTCA	68+/-28	51
CCACAGAGAGGTTATCCGCACA	24.2+/-2.6	54
CCAATAGAGAGGCTTATCCGCTCA	44+/-25	45
CCATAGAGAGTTTATACGCTCA	15.3+/-1.5	50
CCGTTGAGAGGTTATCCGCTCA	93+/-30	69
GCATAGAGAGGTTAGCCGCTCA	43+/-11	69
CCATAGTGAGGTTATTCGCTCA	46+/-7	57
CCATAGGGATGTTATCCGCTCA	(1.0+/-0.5)e+02	65
CCATAGAGAGGTTAGTCACGCTCA	12.2+/-0.6	63
CCATAGTAGAGGTTATCCGCTCAA	17.6+/-1.8	54
CCATAGAGAGGTTTCCGTCA	78+/-15	75
CCATAGTAGAGGTTATCCGCTCAC	18.0+/-2.4	56
CCATAGACTCCTTATCCGCTCA	(0+/-7)e+05	60
CCATAGAGAGGTCTATCCTGCTCA	69+/-8	78
CCATAAGAGTAGGTTATCCGCTCA	23.2+/-2.6	51
CCATAGAGAAGCGTTATCCGCTCA	16.4+/-2.3	57
CGTTAGAGAGGTTATCCGCTCA	(0.0+/-1.2)e+06	63
CCAATATGAGAGGTTATCCGCTCA	46+/-7	51
CCATAGAGAGGTTATCGCGCTCAG	6.65+/-0.35	55
CCATAGAGAGGTTATCGCGCTCAC	7.6+/-0.5	47
CCATAGCGAGGTAATCCGCTCA	68+/-10	52
CCATAGAGAGGTTATCGCGCTCAA	6.36+/-0.31	68
CCTATAGAGAGGTTAGTCCGCTCA	77+/-19	73
CCATAGAGGGGTGATCCGCTCA	23.3+/-1.3	48
CCATAGAGAGGCTTATCCGCTCA	8.3+/-0.5	56
CCATAGAGAGGTATCCGCTCA	15.9+/-0.9	68
CCATAGAGAGGTTATCGCCA	4.94+/-0.21	66
CCATAGAGAGGCTATCCGGTCA	9.0+/-0.8	60
ACATAGGGAGGTTATCCGCTCA	51+/-10	61
CCATACTCAGGTTATCCGCTCA	(0+/-4)e+05	52
CCATAGAGAGGTTTTCCGCGCA	7.5+/-0.7	63
CCATAGAGAGGTTATCCTCACA	14.4+/-1.0	56
CAATAAAGAGGTTATCCGCTCA	56+/-7	48
CCATAGAGAGGCTTATGCCGCTCA	15.0+/-0.6	64
CTCATAGAGAGGTTTATCCGCTCA	26.9+/-1.6	67
CCATAGAGAGGTTAGTCCGCTTCA	12.2+/-0.4	74
CCATAGCAGAGGTTAATCCGCTCA	43.2+/-3.4	51
CCATAGAGTAGGTTATCACGCTCA	8.2+/-0.6	63
CCATAGAGAGGTACCGCTCA	25.7+/-1.7	57
CCATAGGAAGGTTATCCGCTCA	51+/-5	58
CCATACGAGAGGTTATCCGCTTCA	25.8+/-1.8	64
CCATAGAGAGGTATATGCCGCTCA	35.6+/-2.3	46
CCACAGAGGGGTTATCCGCTCA	63+/-14	74
CCATAGAGACGGTTATCCGCTCGA	62+/-23	66
CCATAGAGAGTTTATCAGCTCA	10.7+/-0.5	68
CCATAGAGAGGGTTACTCCGCTCA	12.7+/-0.6	78
CCATAGAGATGGTTATCCGCTCGA	44+/-7	61
CCATTAGAGAGGTTATGCCGCTCA	20.4+/-1.6	67
CCATAGCGAGGTTATGCGCTCA	63+/-6	70
CCATAGCAGAGGTTATCTCGCTCA	57+/-6	69
CCATAGAGAGGTTATGCGCGCA	6.04+/-0.33	32
CCGATAGAGAGGTTATCCGCTCA	67+/-10	84
CCATGAGAGAGGTTATCCGCTCTA	57+/-13	57
CTCATAGAGAGGTTATCTCGCTCA	43+/-4	49
CCATAGAGAGTTTCTCCGCTCA	19.3+/-1.2	68
CCATAGAGAGGCTAACCGCTCA	12.6+/-0.9	59
CCACTAGAGGAGGTTATCCGCTCA	11.8+/-0.9	71
CCATTAGAGATGGTTATCCGCTCA	53+/-21	55
CCATAGAGAGGGTTATCCGCTTCA	11.7+/-1.1	52
CCATAGAGAGGTTGATCCGCTCTA	24.7+/-1.7	61
CCATAGAGCAGGTATATCCGCTCA	79+/-18	57
CCAATAGAGAGGTTATCCGCTCAA	17.7+/-1.0	55
CCATAGAGCAGGTTTATCCGCTCA	14.6+/-0.9	57
CCAATAGAGAGGTTATCCGCTCAC	13.7+/-0.7	69
CCATAGAGAAGCTATCCGCTCA	8.7+/-1.3	30
CCATAGAGAGGGTATCCGCTAA	16.6+/-1.0	52
CCATAGCGAGGTTATCCACTCA	57+/-12	64
CGCATAGAGAGGTTATCCGCTCGA	38+/-5	73
CCACTTAGAGAGGTTATCCGCTCA	18.3+/-0.9	61
CCATAGAGAGGTTATCCCGTCA	15.7+/-1.0	79
CCTATATGAGAGGTTATCCGCTCA	52+/-5	55
CCATAGAGAGGTTGATCCGCATCA	35+/-5	70
CCATAGAGAGGTCATCAGCTCA	18.8+/-1.4	50
TCATAGAGAGGATATCCGCTCA	52+/-16	48
CCAATAGAGAGGTTATCCGCTCAT	18.5+/-1.3	52
CATCATAGAGAGGTTATCCGCTCA	12.5+/-1.0	56
CCATAGAGCGCTTATCCGCTCA	89+/-33	68
CCATAGAGAGGTCATCCGGTCA	5.15+/-0.30	54
CCATATATAGGTTATCCGCTCA	86+/-21	47
CCATAGAAAGGTTAGCCGCTCA	56+/-6	60
CCATAGAGAGGTATAGGCGAGA	13.3+/-0.6	57
CCATAGAGAGGTTAGTCCCGCTCA	29.5+/-2.9	44
CCATAGAGCAGGTTATCTCGCTCA	17.1+/-0.9	80
CCATAGAGACGGTTATCCGCATCA	24.3+/-1.9	77
CCATAGAGAGCGTTATCCTGCTCA	11.0+/-0.9	59
CCATAGAGAGGTTAGTCTCGCTCA	16.4+/-0.8	60
CCGCAGAGAGGTTATCCGCTCA	55+/-22	55
CCATAGAGAGGTATAGGCGAGT	16.6+/-0.6	56
CCATAGAAAGGTAATCCGCTCA	31.0+/-3.0	46
CCGTAGAGAGGTTATACGCTCA	45+/-13	69
CCGAAGAGAGGTTATCCGCTCA	56+/-7	63
CGCATAGAAGAGGTTATCCGCTCA	71+/-24	53
CCATAGAGAGGTTATCCGGCTCGA	10.4+/-1.1	54
CCATAGGAGGTTATCCGCTCA	46+/-4	67
CCATAGCTAGGTTATCCGCTCA	83+/-16	70
CCATAGGAGAGGTTATCCAGCTCA	73+/-25	39
CCATTGAGAAGTTATCCGCTCA	22.5+/-2.0	59
CCATAGAGAGGTTATCCACTCA	51+/-8	87
CCATAGAGAGGTAATCAGCTCA	7.7+/-0.4	60
CCATAGAGAGGTTATCCACTCC	26+/-9	61
CCATAGAGCGGTTAGCCGCTCA	(8+/-6)e+01	58
CCGTATAGAGGTTATCCGCTCA	40+/-6	52
CCATAGAGAGGTTATCCAGCTGCA	13.1+/-0.5	63
CCATAGAGAGGTTATCCACTCT	34+/-6	67
CCATAGAGAGGTTATCCGCTCAC	9.1+/-0.6	61
ACATAGAGAGGTTATCCTCTCA	54+/-14	45
CCATAGAGAGGTGTATCCGCGTCA	54+/-13	65
CCATGGAGAGGTTATGCGCTCA	(0.1+/-3.1)e+03	67
CCATAGAGAAGTTATTCGCTCA	6.2+/-0.7	44
CCTTAGAGAGGTTAACCGCTCA	80+/-21	72
CCATATGAGAGGTTATCCGCTCAG	27.4+/-1.3	58
CCAATTAGAGAGGTTATCCGCTCA	19.7+/-1.9	56
CCATAGAGAGGTTATCCGTTGA	54+/-16	55
CCATATGAGAGGTTATCCGCTCAC	23.5+/-2.0	61
CCATATGAGAGGTTATCCGCTCAA	33.5+/-2.6	52
CCATAGAGAGGTTATCCCAGCTCA	17.7+/-0.9	60
CCAATAGAGAGGTTATCCGCTACA	12.2+/-0.6	55
CCATAGAGAGATTATCAGCTCA	7.07+/-0.35	55
CCATAGAGCAGGTTAGTCCGCTCA	20.8+/-1.0	61
CCATAGAGTAGCGTTATCCGCTCA	19.3+/-2.7	51
CGCATACGAGAGGTTATCCGCTCA	73+/-23	54
CCATAGAGAGCGTTGATCCGCTCA	15.8+/-1.7	58
CCATAGAGAGGTTATCCGAGCTCA	10.6+/-1.1	60
CCATAGAGAGCTTATCGGCTCA	15.1+/-0.7	64
CCATAGAAAGGTTATGCGCTCA	22.5+/-1.6	65
CCTATAGAGAGGTTATCCGCTCA	24.0+/-1.6	56
CCATAGAGAGGTATAGGGCTCA	10.1+/-0.6	51
CCATAGAGAGGTTATCCGCATCAT	7.0+/-0.6	49
CCATAGAGAAGGTTATCCGCTCAC	7.1+/-0.8	57
CCATAGAGAGGTTTTGCGCTCA	7.61+/-0.27	57
CCATAGAGAAGGTTATCCGCTCAA	6.4+/-0.4	53
CCATAGAGAGCTTATTCGCTCA	9.7+/-0.7	71
CCATAGAGAAGGTTATCCGCTCAG	5.96+/-0.32	62
CAATAGAGAGGTTATCCGCGCA	41+/-14	58
CCATAGAGAGGTTTCGCTCA	12.3+/-0.9	59
CCATAGAGACGGTTATCCGCTTCA	43+/-4	52
CCATAGGGAGGTTATCGGCTCA	31.8+/-1.6	83
CCATACAGAGGTTACCCGCTCA	90+/-32	72
CCATAGCGGGGTTATCCGCTCA	67+/-11	55
CCATATAGAGGTTATGCGCTCA	35+/-5	57
CACATAGAGAGGTTATCCGCTCAA	12.7+/-0.5	63
CACATAGAGAGGTTATCCGCTCAC	12.8+/-0.8	46
CCATAGAGAGGTGTAATCCGCTCA	21.5+/-2.4	59
CCATAGAGAGGTTATCCGCATCAA	6.2+/-0.5	45
CCATAGAGAAGGTTATCCGCTCAT	6.7+/-0.7	52
CCATAGAGAGGTTATCCGCATCAC	18.9+/-3.3	59
CCATAGAGAGAATATCCGCTCA	4.00+/-0.29	55
CCCATAGAGAGGTTATTCCGCTCA	30+/-5	64
CCATTGAGAGGTTATCCCCTCA	27+/-4	69
CCATAGAGAGGTCGTATCCGCTCA	42+/-4	59
CCATAGAGAGGGTTCATCCGCTCA	47+/-12	66
CCATAGAGTGGTTATTCGCTCA	37+/-5	72
CCATAGAGAGGCTCTATCCGCTCA	17.0+/-2.8	55
CCATAGAGAGGGTTATCTCGCTCA	18.5+/-1.2	51
CCATAGAGAGATTATCCGATCA	4.9+/-0.5	52
CCATAGAGAGTGTTAATCCGCTCA	26+/-5	45
CCATAGAGAGGTTATCCCTA	16.9+/-1.0	69
CCATAGAGAGGTGTAGTCCGCTCA	17.2+/-0.6	72
CCATAGCGAGATTATCCGCTCA	36.0+/-3.3	47
CCATAGAGAGGGTTATCCTGCTCA	39+/-6	64
CCATAGAGAGGTTGATTCCGCTCA	18.1+/-1.4	65
CCATAGAGAGGTTATCGGTTCA	5.28+/-0.32	48
CCATAATGAGAGGTTATCCGCTCA	32.0+/-1.6	56
CCATAGCAGAGGTTATGCCGCTCA	58+/-16	46
CCAGTAGAGAGGTTATCCGACTCA	(0.0+/-1.0)e+04	52
CCATAGAGAGGTTTATCCGCATCA	6.6+/-0.8	38
CCATAGAGAGGTTATCCGCTCAG	9.0+/-0.7	71
CCATAGACAGGTTATCAGCTCA	56+/-6	62
CCATAGAGACGGTTATCCGACTCA	(6+/-5)e+01	51
CCCTAGAGAGGATATCCGCTCA	(8+/-4)e+01	76
CCATTAGAGAGGTTATACCGCTCA	25.3+/-2.0	44
CCAAAGAGAGGTTATACGCTCA	48+/-5	57
CCATAGAGAGAGTTATCCGACTCA	3.4+/-0.5	52
TCATAGCGAGGTTATCCGCTCA	57+/-12	65
CCATAGAGAGGTTATTCGCTGA	3.82+/-0.29	55
CCATATGAGAGTGTTATCCGCTCA	38+/-14	61
CCATACAGGGGTTATCCGCTCA	(0.8+/-1.2)e+02	46
CCATAGAGAGGTTATCCATGCTCA	28.9+/-1.4	50
CCTTAGAGAGGTCATCCGCTCA	99+/-14	87
CCATAAAGAGGTTGTCCGCTCA	57+/-12	69
CCATAGAGAGGTATCCGTCA	(1.0+/-0.4)e+02	63
CACATAGAGAGGTTATCCGCTACA	11.1+/-0.6	66
CCATCGAGAAGTTATCCGCTCA	51+/-8	60
CCATAGAGAGGTTATCCGCATACA	7.01+/-0.33	62
CCATAGAGAGGCTTATCCGCTGCA	7.6+/-0.7	49
CACATAGAGAGGTTAGTCCGCTCA	19.6+/-1.0	54
CCCATAGAGAGGTTATCCGACTCA	19+/-4	63
CCATAGAGAGGTTACTCCGCTCTA	13.9+/-0.9	57
CCATAGAGAGGCGTTATCCGCTCA	13.7+/-0.9	72
CCATAGGGAGGTTATCCGCTAA	28.5+/-2.0	67
CCATAGAGAGGCTTCATCCGCTCA	23.9+/-2.9	51
CCATAGAGAGGTTATCCTGGCTCA	13.1+/-0.5	72
CCATAGAGAGGTTATCCCGCGTCA	12.8+/-0.8	63
CCATAGAGAGGTGTATCCGCTTCA	65+/-15	51
CCATAGAGAGAGTTATCCGTCTCA	4.34+/-0.32	51
ACATATAGAGGTTATCCGCTCA	31.3+/-3.0	46
CCATAGTTAGAGGTTATCCGCTCA	27.7+/-3.2	46
CCATAGAGGGTATCCGCTCA	32.4+/-1.8	79
CCATAGGAGGTTACCGCTCA	71+/-18	98
CCATAGAAGGGTTATCCGCTCA	14.8+/-1.5	63
CCATAGAGAGGTTATCCGCTAGCA	6.2+/-0.5	60
CCATATAGAGGTTATCAGCTCA	18.7+/-1.2	67
CCATAGAGAGGTTAGCCGCGCA	10.8+/-0.4	63
CCATAGAGAGCGTTATCCGCGTCA	5.33+/-0.22	55
CCATAGAGAGGTTATCCAGACTCA	53+/-6	49
CCATAGAGATGAGTTATCCGCTCA	9.2+/-0.8	68
CCATAGAGAGGTTATCCGACATCA	9.8+/-1.1	47
CCATAGAAGAGGTCTATCCGCTCA	51+/-10	63
CCATAGGGAGGTTATCCGCTCA	29.4+/-1.4	73
CCATCGAGAGGTTATCTGCTCA	58+/-7	76
CCTATAGAGAGGTTATCCAGCTCA	28.2+/-2.3	48
CCTTAGCGAGGTTATCCGCTCA	85+/-29	65
CCATAGCAGAGGTTATCCGACTCA	23+/-4	62
CCATAGAGAGGTTATACCGCTCAT	12.9+/-0.6	50
CCATAGAGAGTTTAGCCGCTCA	11.8+/-1.3	56
CCCATAGAGAGGTTATCCGCGTCA	12.8+/-1.1	52
CCAAATAGAGAGGTTATCCGCTCA	15.4+/-0.8	51
CCATAGAGAGGTTATCACGCTCCA	6.32+/-0.25	53
CCATAGAAGAGGTTATCCGCTACA	11.7+/-0.4	64
CCATAGAGAGGTTATACCGCTCAA	17.9+/-0.6	51
CTCATAGAGAGGTTATCCGACTCA	18.8+/-1.6	54
CCATAGAGAGGTTATACCGCTCAC	14.7+/-0.7	54
CCATAGCAGAGGTTATCCGCTTCA	46+/-4	45
CCATAGAGAGCTTATCTGCTCA	12.9+/-1.1	55
CCACAGAGAGGTTAACCGCTCA	56+/-9	68
CCATAGAGGAGGTTATCCGCTGCA	16.2+/-1.1	51
CCATAGGAGAGGTCTATCCGCTCA	99+/-19	62
CCATAGAGAGGCTATCCGCTAA	9.5+/-0.7	61
CCATAGAGGGGTTATCCGATCA	14.8+/-1.5	50
CCATATGAGGAGGTTATCCGCTCA	73+/-31	47
CCATAGTAGAGGTTATCCGACTCA	19+/-4	53
ACATCGAGAGGTTATCCGCTCA	67+/-13	75
CCATAGAGAGGTTATCCCCGCA	16.7+/-1.1	50
CCATAAGAGAGGTTATCACGCTCA	15.2+/-1.4	56
GCATAGAGAGGTTATCCCCTCA	(0+/-5)e+05	62
CCATAGAGAGGTGATCCGCTGA	42+/-7	59
CCATAGAGATGGTTATACCGCTCA	38.6+/-3.2	53
CCATAGAGAGCTTATCCGCTTA	7.1+/-0.5	57
CCATAGAGAGGTTTTCCGATCA	4.45+/-0.25	61
CCACTACGAGAGGTTATCCGCTCA	6.1+/-0.5	52
ATATAGAGAGGTTATCCGCTCA	28.9+/-2.0	60
CCATAGAGAGGTTATCCGATCA	3.8+/-0.4	77
CCATAGAGAGGTTATACGATCA	6.6+/-0.4	51
CCATAGATACGTTATCCGCTCA	66+/-18	60
CCATAGAGAGGGTTATGCCGCTCA	9.7+/-0.7	63
CCATAGAAAGGTTATCCGCGCA	17.5+/-1.0	61
CCATAGAAGAGGTTATCCGCATCA	10.0+/-0.7	50
CCATAGAGAGGTTATCCGATCC	7.5+/-1.0	55
CCATAGAGAGGTTATCCGCTC	39+/-9	64
CCATAGAGAGGTTATCCGCTA	33+/-4	55
CCACTAGAGAGGTTATCCGCTCTA	14.7+/-1.0	63
CCATAGAGAGGTATATCCGCTCGA	17.4+/-0.8	57
CCATAGAGAGGCTTACTCCGCTCA	21.9+/-1.0	57
CCATAGCAGAGGTTCATCCGCTCA	52+/-18	59
TCATAGAGAAGTTATCCGCTCA	10.7+/-1.7	50
CCACTAGGAGAGGTTATCCGCTCA	12.9+/-0.8	74
CCATAGAGAGGGAATCCGCTCA	11.6+/-0.5	69
CTCCATAGAGAGGTTATCCGCTCA	31.6+/-1.2	55
CCACAGAGAGGTGATCCGCTCA	48+/-8	70
CCATAGAGAGGTTATCAACTCA	5.75+/-0.22	56
CCATAGAGAGGGTACCCGCTCA	27.0+/-2.5	54
CCATAGAGAGGTCTATCCGACTCA	7.9+/-0.8	57
CCATAGAGAGGTTTATCACGCTCA	5.36+/-0.20	73
CAATAGAGAGGTTATGCGCTCA	30.0+/-2.3	66
CTATAGAGAGGCTATCCGCTCA	9.9+/-0.4	58
CCAAAGAGAGGTTTTCCGCTCA	52+/-10	56
CCATAGGGCGGTTATCCGCTCA	(9+/-6)e+01	66
CCATAGAGAGGTTATCTCGCTACA	20.4+/-1.3	59
CCATAGAGAGGTGGTCCGCTCA	37+/-4	53
CCATAGACGAGGTTATCCGCATCA	38+/-17	52
CCATAGAGAAGTTATCGGCTCA	10.1+/-0.7	53
CCATAGAGAGCAATAGGGCTCA	16.7+/-1.0	68
CCATAGCCAGGTTATCCGCTCA	(9+/-5)e+01	77
CCATAGAGAGGTTAGCCGTTCA	14.1+/-0.8	63
TCATAGAGAGGTTATCAGCTCA	11.6+/-0.7	61
CCATAGAAGAGGTTATCCAGCTCA	18.3+/-1.4	46
CTATAGAGAGGTTTTCCGCTCA	8.7+/-0.8	47
CCATAGTGAGGTTATCCGCTCA	58+/-9	82
CCATAGAGAGGTTATACGCGCA	7.19+/-0.31	61
CCATAGTGAGGTTATCCGCTCG	45+/-11	57
CCACTAGAGCAGGTTATCCGCTCA	10.1+/-0.6	68
CCATAGAGAGTTTATCCGCTCT	14.1+/-1.8	72
CACATAGAGAGGTTATCCGCTTCA	11.3+/-0.7	67
CCATCAGAGAGGTTAGTCCGCTCA	44+/-5	63
CATAGAGAGGTTACCGCTCA	32.9+/-1.7	66
CCATAGAGAGGTTATCCGCATTCA	12.4+/-1.6	46
CCATAAAGAGGTTATCCGCTGA	25.0+/-1.9	51
CCATAGGAGAGCGTTATCCGCTCA	70+/-24	56
CCATAGAGAGTGTATCCGCTCA	(5+/-4)e+01	62
CGCATAGAGACGGTTATCCGCTCA	41+/-17	64
CCATCGAGAGGTTATCCGCTAA	47.9+/-3.3	58
CCATCGAGAGGCTATCCGCTCA	75+/-10	77
CCATAGAAGAGGTTATCCGTCTCA	25.8+/-2.8	64
CTCATAGAGGAGGTTATCCGCTCA	48+/-16	63
CCATAGAGACGGTTACTCCGCTCA	42+/-11	56
CCATAGAGAGGTTACTCCGACTCA	5.89+/-0.35	69
CCATAGAGGGGTTATCCTCTCA	68+/-7	49
CCATAGAGAGGTCTAGTCCGCTCA	31.8+/-2.0	61
CCATACAGAGGTTATCCGCTCT	(0+/-4)e+03	68
CCACCTAGAGAGGTTATCCGCTCA	44.7+/-3.1	51
CCATAGTGAGGTGATCCGCTCA	58+/-10	62
CCATAGAGAGGTTTACCGCTCA	12.9+/-0.8	50
CCATAGAGAGGTTATCCGGCCA	11.4+/-0.6	67
CCATAGAGAGATTATACGCTCA	9.6+/-0.8	41
CCATAGAGAGGTTAATCCGCTGCA	7.18+/-0.25	73
CCATAGGAGAGGTTGATCCGCTCA	61+/-15	52
CCATAAGACGAGGTTATCCGCTCA	(0.0+/-1.1)e+06	71
CCATAGAGAGTTGTTATCCGCTCA	6.5+/-0.6	54
CCACAGAGAGGTTATCTGCTCA	29.7+/-2.0	62
CCAGTAGAGAGGTTAATCCGCTCA	42+/-8	64
CCATAGAGACGTTATCCTCTCA	39+/-6	57
CCATAGAGAGGTTATACCAGCTCA	13.8+/-0.7	77
CCATAGAGAGGGTATACGCTCA	13.4+/-0.6	63
CCATATAGAGGCTATCCGCTCA	65+/-27	55
CCTATAGAGAGGTTATCCGCTCCA	22.7+/-1.4	53
CCATAGAGAGGTTATACCGCTACA	10.4+/-0.4	72
CCATAAGAGAGGTTATCCGGCTCA	25.7+/-2.3	63
CCATAGAGAGGTTATTTGCTCA	6.3+/-0.5	70
CCATAGAGACGTTATCCGCTGA	47.0+/-3.5	75
CCATAGTCAGGTTATCCGCTCA	47+/-4	81
CCATAGAGAGGTTGATCACGCTCA	15.3+/-0.6	55
CCATAGAGAGTAGTTATCCGCTCA	4.35+/-0.17	58
CCATAGGGAGGTTATCCCCTCA	65+/-11	58
CCATACGAGAGGTTATCCGCTCCA	32+/-4	73
CCATAGAGAGGTTAGTTCCGCTCA	17.9+/-0.9	68
CCATAGAGAGGGTATCCGCTTA	18.4+/-1.0	64
CCATAGAGAGGGTTATCACGCTCA	6.2+/-0.5	37
CCATAGAGAGGTTGTCCGCTTA	15.4+/-1.4	60
CCATAGAGCGGTTATCCGCTAA	48.7+/-3.1	58
CCATAGAGAGGTTAGTCCGCTCAT	23.3+/-3.4	58
CCATAGAAAGGTTATCCGGTCA	13.2+/-1.2	50
CCATAGAGAGGTTATCCGACTCCA	12.3+/-2.2	52
CCATGAGAGAGGTTATCCGGCTCA	76+/-9	67
CGCATAGAGAGGTTATCCGCTCTA	29.7+/-2.7	51
CCATATGAGAGGTTTATCCGCTCA	26.1+/-1.7	62
CCATAGAGAGAGTTATCCGCATCA	3.4+/-0.5	56
CCATAGAGAGGTTATCGGCTGA	4.46+/-0.23	74
CCATAGAGAGGTTAGTCCGCTCAG	19.2+/-2.3	52
CCATAGAGAGGTTATTCGTTCA	29+/-5	59
CCAATAGAGAGCGTTATCCGCTCA	32+/-4	60
CCATAGAGAGGTCTATCCGTCTCA	15.0+/-0.8	67
ACATAGAGAAGTTATCCGCTCA	9.6+/-0.5	46
CCATAGAGACCAAATCCGCTCA	99+/-30	46
CCATCAGAGAGGATTATCCGCTCA	69+/-9	58
CCATAGTAGAGGTTTATCCGCTCA	16.4+/-3.2	51
CCATAGAGAGGTCATATCCGCTCA	21.4+/-1.0	55
CCCGAGAGAGGTTATCCGCTCA	(8+/-4)e+01	57
CCATAGAGAGGTGTATCCGCCTCA	78+/-21	51
CCTTAGAGAGGTTATCCGGTCA	17.5+/-2.0	57
CCATAGAGAGGGTTATCCGCTCA	9.40+/-0.33	90
CCATAGAGAGGTTGATCCGCTTCA	32+/-7	61
CCATAGAGAGGTTATCCTGCATCA	7.9+/-0.6	37
CCATAGAGAGGTTATCTGCCCA	14.4+/-1.9	59
CCCTAGAGAGATTATCCGCTCA	42+/-9	63
CCATAGAGAGCGTTATCCGCTGCA	5.58+/-0.30	78
CCATAGAGAGGTTAACGGCTCA	13.8+/-0.6	56
CCATAGAGAGAGTTATCTCGCTCA	11.2+/-0.8	50
CCATAGAGAGGCTTATCCCGCTCA	32.1+/-2.8	45
CCATAGAGAGTTATCCCTCA	11.5+/-0.9	61
CCATATGAGAGGATTATCCGCTCA	63+/-14	46
CCGTACAGAGGTTATCCGCTCA	(0.0+/-2.1)e+05	64
CCATAGAGAGGTATATCCCGCTCA	16.7+/-1.1	60
ACATAGAGAGGTTATCCGCGCA	(4+/-5)e+01	51
CCACAGAGAGGTTACCCGCTCA	41.1+/-2.3	58
CCATAGAGAGGCCTTATCCGCTCA	18.3+/-1.3	55
CCATAGAGAGGCTTATCCGCGTCA	5.7+/-0.5	56
CCATTGAGAGGTTATCCGATCA	21.1+/-2.4	84
CCATACAGAGGTTATCCGCTGA	50+/-6	61
CCATAGAGGGGATATCCGCTCA	43+/-4	72
CCATAGAGAGGTTATGCGCTCT	9.9+/-0.8	61
CCAATAGAGAGGTCTATCCGCTCA	(8+/-5)e+01	55
CCATTGAGAGGTTATCGGCTCA	29+/-4	66
CCATAGAGTGGTTATCGGCTCA	41+/-14	59
CCCATAGAGAGGTTATCCGCTTCA	15.1+/-1.6	56
CCATTAGAAGAGGTTATCCGCTCA	27.3+/-2.4	52
CCATAGAGAGGTTAACCGCTAA	19.7+/-0.8	50
CCATAGAGAGGTTATCCGCGTACA	6.5+/-0.5	56
CCATAGAGAGGTTCTCCGCTGA	15.0+/-1.2	68
CCATAGAGAGGTTATCCGCTGT	9.2+/-0.8	59
CCATAGAGAGGTTATCGCCGCTCA	10.6+/-0.5	54
CCATAGCAGCAGGTTATCCGCTCA	38+/-6	60
CCATAGAGAGGTTATCGGCTCG	7.3+/-0.4	66
CCATAGAGAGGTTGATCCCGCTCA	27.8+/-1.9	66
CCATAGAGAGCTCATCCGCTCA	71+/-27	62
CCATGCAGAGGTTATCCGCTCA	(9+/-5)e+01	63
CCATAGCGTGGTTATCCGCTCA	(1.0+/-0.4)e+02	83
CCATAGAGAGGTTTATCCGCTCAT	8.23+/-0.33	71
CCATAGGGAGGTTATCTGCTCA	31.9+/-2.2	64
CCATAGAGAGGTTATCCGCTGG	5.54+/-0.24	79
CCATAGAGAGGTTATCACGCTGCA	4.65+/-0.13	61
CCATAGAGAGGTTATCCGCTGC	35+/-4	75
CCATAGAGAGGTTATCCGCTGA	8.3+/-0.6	58
CCATAGAGAGGTTTATCCGCTCAC	8.9+/-0.7	52
CCATTAGAGAGGTTAGTCCGCTCA	29+/-4	58
CCATAGAGAGGTTATCACGCTCGA	7.4+/-0.7	57
CCATAGAGAGGTTTATCCGCTCAG	7.3+/-0.7	50
CAATAGAGAGGTTATCCTCTCA	40+/-25	39
CGCATAGAGAGGCTTATCCGCTCA	42+/-6	66
CCATAGAGAGGATTATCCGCTTCA	26.3+/-1.7	49
CCATAGAGACGGTTATCCGCTCCA	45+/-7	57
CCATAGTAGAGGTTATCCGCTCAG	17.7+/-2.1	59
CCATAGTGAGGTTATCCGCTCT	70+/-13	57
CCATAGAGAGCTAATCCGCTCA	8.6+/-1.0	53
CCATAGAGAGGTTATCCGCTCGGA	7.5+/-0.5	55
CCATAGAGAGGTTATCCGCTCAGT	10.5+/-1.2	44
CCATAGACGAGGTTATCTCGCTCA	75+/-8	70
CCATAGAGAGGTCTATCTCGCTCA	39+/-5	56
CGCGATAGAGAGGTTATCCGCTCA	68+/-24	71
CCATAGAGATGTTTTCCGCTCA	53+/-8	45
CCATAGAGCCGTTATCCGCTCA	50+/-9	78
CCATAGAGAGGTTATCCGCTCAGA	10.5+/-1.2	53
CCATAGAGAGGTTATCCGCTCAGC	11.0+/-1.4	46
CGCATAGAGAGGTTTATCCGCTCA	20.5+/-1.8	69
CCATAGAGAGGTTATCCGCTCAGG	8.6+/-0.5	60
CCATAGAGAGGTTATCCGGTAA	12.0+/-0.6	60
CCATAGAGAGGTTATCCGCGTCAT	9.1+/-0.4	46
CCATACGAGAGGTTAATCCGCTCA	52+/-4	58
CTATAGAGAGGTTATCGGCTCA	5.38+/-0.17	66
CCATAGAGAGGTTATTCGCGCA	5.39+/-0.15	77
CCATAGAGAGGTTATCCGCTCGA	8.6+/-0.4	69
CCATAGAGAGGTTAATCCGCTACA	8.56+/-0.34	58
CCATAAAGAGGTTATCCTCTCA	91+/-15	58
CCATAGAGAGGTTATCCGCGTCAG	6.0+/-0.4	52
CCATAGAGGGGTTAGCCGCTCA	22.9+/-1.2	68
CCATAGAGAGGTTATCCGCGTCAC	12.6+/-1.0	69
CCATAGAAGAGGTTATTCCGCTCA	18.6+/-3.3	46
CCATAGAGAGGTTATCCGCGTCAA	5.43+/-0.18	64
CCAATAGAGAGGTTATCCTGCTCA	20.3+/-1.5	58
CCATAGAGAGGTTTTCCGCTTA	8.5+/-0.7	67
CCATAGATAGGTTCTCCGCTCA	(7+/-4)e+01	48
CCATAGGTAGAGGTTATCCGCTCA	30.3+/-2.6	53
CCATAGAGAGGTTATTCACTCA	7.7+/-0.5	64
CCATAGGTAGGTTATCCGCTCA	27.1+/-2.2	61
CCAATAGAGAGTGTTATCCGCTCA	26+/-9	56
CCAAAGAGAGGTTATCCGCGCA	45+/-10	59
CCATAGAGAGGTTATCGTCA	5.34+/-0.24	64
CCTATCAGAGAGGTTATCCGCTCA	(1.0+/-0.8)e+02	56
CCATACAGAGGTTATCCGCGCA	36.7+/-2.8	58
CCATAGAGAGGTAATCCGCTTA	11.6+/-1.4	63
CCATAGCGATGTTATCCGCTCA	68+/-14	75
CTATAGAGAGGTTATCCGCTAA	8.2+/-0.5	50
CCATAGAAAGCTTATCCGCTCA	50+/-16	50
CCATAGAGAGGATTATCCGCTCCA	26.6+/-3.0	58
CCATAGACAGGTTATCCGCTGA	35.8+/-3.1	57
CCATAGAGGGGTTATCCGCTCT	17.0+/-1.3	85
CTCATAGAGAGGTTATCCGCATCA	23.0+/-1.9	48
CCATAGCGAGGTTCTCCGCTCA	86+/-16	72
CCCTAGAGAGGTTATCCACTCA	88+/-13	59
CCATAGAGAGGTTTTATCCGCTCA	10.1+/-0.8	57
CCATAGAATGGTTATCCGCTCA	64+/-10	59
CCATAGAGAGGTATCCGCCA	66+/-16	59
CCATAGAGGGGTTATCCGCTCA	13.9+/-0.7	72
CCATAGAGAGGTTACCGGCTCA	11.9+/-0.6	65
CCATAGAGGGGTTATCCGCTCC	25+/-4	48
CCATAGAGAGGTTATTCGGTCA	3.78+/-0.31	44
CCATAGAGAGGTTATACCGCTCTA	22.5+/-1.4	64
CCATAGAGGGGTTATCCGCTCG	14.3+/-0.8	65
CCATAGAAGAGGTTATCCGCTCA	11.8+/-1.3	44
CCATATTGAGGTTATCCGCTCA	22.0+/-2.1	61
CCAGTAGAGAGGTTTATCCGCTCA	25+/-4	54
CCATAGAGAGGTTATCGCGCTACA	5.85+/-0.29	56
CCATAGAGAAGTTATCCGCTCT	6.4+/-0.5	50
CCATAGAGAGAGTATATCCGCTCA	3.87+/-0.21	59
CTCATAGAGAGGGTTATCCGCTCA	68+/-22	44
CCATAGAGAGGTTTTCCCCTCA	11.8+/-0.6	59
CGCATAGAGAGGTTATCCGCGTCA	26.2+/-2.8	60
CCATAGGAGAGGTTATCCGGCTCA	71+/-28	70
CCATAGAGAGGTTATCCGCTCGCA	8.5+/-0.6	55
CCATAGAGAAGTTATCCGCTCG	6.2+/-0.8	49
GCTTAGAGAGGTTATCCGCTCA	(0.1+/-3.1)e+03	78
CCATAGAGAAGTTATCCGCTCA	4.9+/-0.4	91
CCATAGAGAAGTTATCCGCTCC	14.8+/-2.5	61
CAATAGCGAGGTTATCCGCTCA	66+/-11	77
CCATAGTGAGGTTATCTGCTCA	37.1+/-2.6	66
CCATAGGAGGTTATCGCTCA	45+/-6	51
CCAACGAGAGGTTATCCGCTCA	49+/-4	74
CCCATAGAGAGGTTATCCAGCTCA	12.9+/-0.9	55
CCATAGAGAGGTTATGGCGAGA	13.8+/-0.7	59
CCATAGAGAGGGTTAGTCCGCTCA	21.5+/-1.5	58
CCATAGAGCAGGTTATCCGCTCCA	17.3+/-0.9	60
CCATAGAAGACGGTTATCCGCTCA	(0.0+/-1.3)e+05	69
CCACAGAGAAGTTATCCGCTCA	30+/-6	55
CCATTAGAGAGGTTACTCCGCTCA	22.6+/-1.1	56
CCATAGAGAGGTTATCAGATCA	6.17+/-0.31	42
CGCATAGAGAGGTTATCACGCTCA	15.2+/-1.0	46
CCATATGAGAGGTTATGCCGCTCA	41+/-4	47
CCATAGAGAGGTTAACCGCGCA	12.0+/-0.6	46
CCACTAGAGAGGTTATCCGGCTCA	7.5+/-0.4	67
CCATAGAGAGGTTTTCAGCTCA	7.38+/-0.22	83
CCATAGAGAGGTTTTCCGCTAA	8.3+/-0.4	62
CCAGTAGAGAGGTTATGCCGCTCA	40+/-4	69
CCATAGACGAGGTTATCGCGCTCA	66+/-14	58
CTCATAAGAGAGGTTATCCGCTCA	80+/-14	32
TTATAGAGAGGTTATCCGCTCA	29+/-4	51
CCATAGAGAGGTTATCCGCATA	16.1+/-1.9	48
CCATAGAGAGGTTAACCTCTCA	(7+/-6)e+01	56
CCATAGAGAGGTTACTCCGCTCAT	14.6+/-0.7	64
CCATAGAGATGGTTATCCGCATCA	26+/-4	39
CCATGGAGAGGTTATTCGCTCA	(7+/-4)e+01	64
CCATAGAGAGGTTATCACGCTTCA	6.3+/-0.5	51
CCATAGAGGAGTGTTATCCGCTCA	23.2+/-3.2	51
CAATAGAGAGGTTATCCGATCA	41+/-9	38
CCATAGAGAGCGTTATCCAGCTCA	11.7+/-0.9	61
CCATAGAAATGTTATCCGCTCA	22+/-4	39
CCATGAGAGAGGTATATCCGCTCA	89+/-16	61
CCATAGAGAGGTTACTCCGCTCAA	12.3+/-0.7	62
CCATAGAGAGGTTACTCCGCTCAC	9.4+/-0.6	47
CCATAGAGAGGTTATCCGTCATCA	16.2+/-1.2	61
CCATATGAGAGGTTATCGCGCTCA	25.5+/-1.2	71
CCCTAGAGAGGTTATCCGTTCA	(9+/-8)e+01	65
CCTTAGAGAGTTTATCCGCTCA	27.5+/-2.3	43
CCATCGAGAGGTTATTCGCTCA	55+/-5	57
CCATAGAAAGGTTCTCCGCTCA	35+/-5	50
CCATAGGGAGGATATCCGCTCA	77+/-15	51
CCAACTAGAGAGGTTATCCGCTCA	10.0+/-0.5	53
CCATAGAGAGGTTATCCGCTTACA	8.00+/-0.30	55
CCATAGAGAGGTTCTCCGCTCG	13.7+/-2.3	66
CCATCGAGAGGTTATACGCTCA	70+/-6	52
CCATAGAGTAGGTTATACCGCTCA	16.8+/-2.0	43
CCATAGACAGGTTATCGGCTCA	47+/-10	62
CCATAGAGAGGTTATCGTCTCA	9.50+/-0.32	56
CCAATAGCAGAGGTTATCCGCTCA	(0.0+/-2.4)e+05	64
CCATAGAGTGGTTATCTGCTCA	58+/-20	52
CCATAGAGAGGTTATCCCGCTCCA	13.3+/-0.7	66
CCATAGAGAGGGTATGCGCTCA	24.7+/-1.5	67
CCATAGAGTGATTATCCGCTCA	26.3+/-1.7	76
CCATAGGAGAGGTTATCCGACTCA	36+/-4	52
CAATAGAGAGGTTATCTGCTCA	26.2+/-1.6	66
CCATAGAGAGGCTTAATCCGCTCA	11.7+/-1.0	66
CGTCATAGAGAGGTTATCCGCTCA	23.5+/-2.9	53
CCATGCAGAGAGGTTATCCGCTCA	82+/-11	64
CCATAGAGAGGTTATCCCGCTGCA	9.8+/-0.4	59
CTATAGAGAGGTTATCCCCTCA	7.1+/-0.4	57
CCATAGATAGGTTGTCCGCTCA	17.3+/-1.4	64
ACATAGAGAGGTTGTCCGCTCA	21.9+/-1.3	57
CCATAGAGAGGGTTATCCGCTCCA	10.5+/-0.9	65
CCATAGAGGGGTCATCCGCTCA	34.1+/-2.8	73
CCATAGAGAGGTTAAGGGCTCA	8.69+/-0.24	70
CCTATAGAGAGGGTTATCCGCTCA	39+/-4	63
CCATAGAGAGGTTATACCGGCTCA	17.5+/-0.9	52
ACATAGAAAGGTTATCCGCTCA	20.6+/-2.7	50
CCATAGAGAGGTTACTCCGCTACA	11.1+/-0.6	64
CCAATAGAGAGGTTATCCCGCTCA	21.5+/-1.1	75
CCATAGAGAGGTATAGGCCTCA	14.5+/-0.7	56
CCATAGAGAGGTTATTCCGGCTCA	12.1+/-1.4	44
CCATAGAGAGGTTAATCCGGCTCA	9.9+/-0.4	59
TCATAGAGGGGTTATCCGCTCA	49+/-34	70
CCATAGAGAAGTTATCCGCACA	7.7+/-0.5	55
CCATAGAGAGGTTTCCGCTC	(5+/-7)e+01	47
CCTTAGAGAGGTTATCTGCTCA	35+/-5	61
CCATAGAGAGGTTGATCCGCTACA	45+/-6	61
CCAATAGAGAGGTTAGTCCGCTCA	46+/-6	50
CCATCAGAGAGGTTATCCGCGTCA	21.5+/-1.3	68
CCATAGAGAGATGTTATCCGCTCA	14.2+/-1.3	65
CCATAGAGAGTGTTATCGCGCTCA	9.5+/-0.5	52
CCATAGAGAGGTTATGCGCACA	6.64+/-0.29	58
CCATAGTGAGGGTATCCGCTCA	82+/-12	66
CCATAGAGAGGTTATTGCCGCTCA	8.3+/-0.5	45
CCATAGAGAGGTCATACGCTCA	13.6+/-0.7	62
CCATTCAGAGAGGTTATCCGCTCA	50+/-17	63
CCCATAGAGAGGTTATCCGCCTCA	60+/-30	51
CCATATAGAGGATATCCGCTCA	84+/-29	54
CCATAGTAGAGGTTATCCGCTCGA	19.8+/-2.5	50
CCATAAGAGAGGTTCATCCGCTCA	40+/-4	46
CCATAGAGTAGGTTGATCCGCTCA	21.6+/-2.9	66
CCATAGGGAGGTTATACGCTCA	30.0+/-1.9	60
TCCTAGAGAGGTTATCCGCTCA	49+/-6	73
CCATAGAGAGGTTATCGCGCTCGA	6.9+/-0.4	61
CCACAGAGAGGTTATCGGCTCA	29.8+/-2.8	58
CCATAGAGAGAGCTTATCCGCTCA	6.3+/-0.9	62
CCATAGAGAGGTTACTCACGCTCA	10.4+/-0.4	49
CCATAGAGAGGCTCTCCGCTCA	20.0+/-1.7	62
CCATAGAGAGGTGATATCCGCTCA	15.2+/-0.8	66
CCATAGCAGAGGGTTATCCGCTCA	38+/-4	56
CCATAGAGAGGTTAGTCCGACTCA	10.3+/-1.0	44
CCATAGAGAGGATATCCGCTCA	30.7+/-1.9	64
CCATAGAGAAGGTTATCCCGCTCA	15.2+/-1.8	54
CCATAGAGAGGTTTTCCGCTCG	8.1+/-0.6	62
CGCATAGAGAGGTTATACCGCTCA	35.9+/-2.6	64
CCATAGAGAGGTTACCCGTTCA	30+/-4	53
CCATAGAGAGGCTATCGGCTCA	9.8+/-0.8	56
CCATAGAGAGGTTTTCCGCTCA	8.9+/-0.7	62
TCATAGAGAGGTTAACCGCTCA	35+/-5	61
CCATAGAGAGATTTTCCGCTCA	7.7+/-0.4	59
CCATAGAGAGGCTATATCCGCTCA	15.0+/-1.2	69
CCATAGAGAGCTTATCCTCTCA	41+/-4	72
CCCATAGAGAGGTTCATCCGCTCA	41+/-10	49
CCATAGAGAGGTTATCCGATTA	6.7+/-0.4	52
CCATAGAGAGGTTTTCCGCTCT	7.8+/-0.5	60
CCATAGAGGAGGTTAATCCGCTCA	19.9+/-1.5	50
CCATAGAGAGGTGTATCGCGCTCA	17.2+/-0.8	60
CCATGGAGAGGTTATCCGCTCA	94+/-28	89
ACATAGACAGGTTATCCGCTCA	63+/-12	65
CCATAGAGAGGCTTATCCGCTCGA	9.8+/-1.2	74
ACATAGAGAGGTGATCCGCTCA	60+/-14	68
CCATAGATAGGTTATCCGATCA	51+/-19	47
CCAAAGAGAGGTTAGCCGCTCA	61+/-13	63
CCATAGAGAGGTTTATCCAGCTCA	8.6+/-0.9	47
CCATAAGAGAGGTTATCCGCTCCA	17.4+/-1.9	56
CCCTAGAGAGGCTATCCGCTCA	(0.0+/-2.2)e+06	63
CCAATAGAGAGGTTATACCGCTCA	38.9+/-1.8	68
CCATAGTAGAGAGTTATCCGCTCA	13.1+/-1.3	69
CCATAAAGAGGTTATCCGCACA	46+/-5	65
CCATAGTGAGGTTATCGGCTCA	40.9+/-3.4	59
ACATAGCGAGGTTATCCGCTCA	71+/-7	74
CCATAGGGAGGTTATCCGATCA	17.2+/-1.5	62
CCATAGAGGAGGTTATCTCGCTCA	22.8+/-1.8	55
CGCATAGCAGAGGTTATCCGCTCA	(7+/-4)e+01	63
CCATTAGAGAGGTTATCCGCTCGA	11.7+/-0.5	63
CCATAGAGAGGTTGTCCGCACA	7.34+/-0.29	78
CCATAGAGAGGTTCATCCGCCTCA	11.1+/-1.1	60
CCATAGAGAGGTTATCTGCTGA	4.97+/-0.22	59
CCATAACGAGGTTATCCGCTCA	52+/-4	57
CCATAGAGAGGTTATCCGGAGT	5.46+/-0.29	51
CCATAGAGAGGATGTCCGCTCA	42.7+/-3.1	64
CCATAGAGAGGTTATCCTGACTCA	24.0+/-2.0	55
CCATAGAGGAGCGTTATCCGCTCA	34+/-4	57
CCATAGAGAGGGTATCCGCTGA	11.0+/-0.6	78
CCATAGAGAGGTTATCCTCTTA	23.2+/-1.0	59
CCATAGGAGAGGTTATCTCGCTCA	67+/-8	63
CCCATAGAGAGGTTATCCGCTACA	11.8+/-0.5	66
CCAATAGAGAGGTTATCCGCTCCA	13.2+/-0.7	54
CCATAGAGAGGTTTCCCTCA	15.9+/-0.6	77
CCATAGCAGAGAGTTATCCGCTCA	22.3+/-2.4	58
CCATAGAGAGGTTATCCGGAGA	11.0+/-0.5	53
CCATAGAGAGATTATCGGCTCA	10.8+/-0.7	54
CCATAGAGAGTTACCGCTCA	16.1+/-0.8	71
CCATAGAGAGGTTACTCCGCTCCA	11.0+/-1.0	51
CCATACAGAGGTTATCCTCTCA	(8+/-4)e+01	60
CCGATAGAGAGGTTATCCGACTCA	37+/-9	54
CCATAGGGAGGTTATCCGCTCT	33+/-7	50
CCATACAGAGGTTATCCGCTTA	42+/-5	62
GCATAGAGAGGTTATTCGCTCA	(0+/-4)e+05	59
CCATAGAGAGGTTAATCCGCATCA	6.5+/-0.4	45
CCATAGAGAGGTTATCCGCTCGTA	8.9+/-0.9	48
CCATAGAGAGGTTGATCCGCTCAT	33+/-5	57
CCATAGAGAGGTTATCCGCTCTTA	9.6+/-0.7	71
CCATAGAGAGATTATCCTCTCA	42+/-5	49
CAATAGACAGGTTATCCGCTCA	(5+/-4)e+01	49
CCATAGGGAGGTTATCCGCTCG	32.2+/-3.0	51
CCATATGAGAGGTTACTCCGCTCA	50+/-5	37
CCATTGAGAGGTTATCCGCACA	33+/-5	48
CCATAGAGAGGGTTATCCGCTACA	11.4+/-0.8	66
CCATAGAGAGGTTGATCCGCTCAA	22.2+/-1.4	72
CCATAGGAGAGGTTATCCGCTCGA	(7+/-5)e+01	48
CCATAGAGAGGTTGATCCGCTCAC	26.8+/-2.5	54
GCATAGAGAGGTTATCTGCTCA	39+/-8	50
CCATAGAGAGGTTGATCCGCTCAG	22.5+/-2.0	61
CGCATCAGAGAGGTTATCCGCTCA	52+/-8	66
CCATAGAGAGGTTGCATCCGCTCA	23.5+/-1.7	77
CCATAGGAGAGTGTTATCCGCTCA	71+/-17	63
CCATAGTATGAGGTTATCCGCTCA	41+/-7	56
CCATAGAGAGGTTATCCGCGCT	8.1+/-0.4	58
CCATAGTAGAGGTTATCCAGCTCA	45+/-10	60
CCATAGAGAGGTTATGCCGCTCAA	13.2+/-0.9	58
CCATAGAAGAGGTTATCTCGCTCA	20.6+/-1.6	49
CCATATAGAGGTTGTCCGCTCA	35+/-6	53
CCATATGAGAGGTTATCCGCTCCA	28+/-4	64
CCATAGATAGTTTATCCGCTCA	23.3+/-1.8	68
CCATAGAGAGGTTATCCGCGCG	3.35+/-0.12	71
CCATAGAGAGGTTATCCGTACA	37+/-5	55
CCATAGAGAGGTTATCCGCGCA	11.3+/-1.3	67
CCATAGAGAGGTTATCCGCGCC	46+/-7	60
CCATAGAGAGGTAATATCCGCTCA	8.6+/-0.5	47
TCATAGAGAGGGTATCCGCTCA	42+/-7	72
CCATGAGAGGTTTCCGCTCA	(1.0+/-0.5)e+02	62
CCATTGAGAGGTTATCTGCTCA	25.8+/-2.0	55
CCAATAGAGAGGTTATCACGCTCA	12.6+/-0.8	62
CCATAGAGAGGTTAGTCCGCTACA	10.3+/-0.8	46
CCATAGAGAGGTTATCCGTCTTCA	17.8+/-2.9	53
CCAAAGAGAAGTTATCCGCTCA	38+/-6	69
CTATATAGAGGTTATCCGCTCA	12.0+/-0.9	51
CCATAGAGCAGGATTATCCGCTCA	77+/-24	50
TCATAGAGATGTTATCCGCTCA	82+/-27	54
CCATAAGAGAGGTTAATCCGCTCA	30.7+/-1.4	75
CCATAGGAAGAGGTTATCCGCTCA	53+/-8	60
CACATAGAGAGGTTATCCGCTCCA	16.1+/-2.5	40
CCATAGACAGGTTATTCGCTCA	48+/-7	48
CCATAGAAGGAGGTTATCCGCTCA	18.7+/-1.5	57
CTCATAGAGTAGGTTATCCGCTCA	34+/-6	52
CCCATAGAGAGGTTATCCGCTCTA	23+/-4	41
CCATAGAGAGGTTATCCGCATCCA	19.9+/-2.5	58
CCATAGAGAGTTTATCCGCACA	7.58+/-0.34	69
CCATAGAGCAGAGTTATCCGCTCA	27.6+/-2.8	53
CCATACGAGAGGTTGATCCGCTCA	(7+/-4)e+01	54
CCAAAGAGAGGTAATCCGCTCA	48+/-7	58
CCATAGAGAGGTGTATCCGTCTCA	39+/-5	69
CCATAGGGAAGTTATCCGCTCA	30+/-4	54
CCATAGAGAGGTTATCTCGCATCA	9.7+/-0.7	55
CCATAGAGAGGTTATCGCGAGA	12.3+/-0.5	63
CCATAGAGAGGTTATCACAGCTCA	7.46+/-0.33	55
CCATAGAGAGGTAATCCGCTCT	8.8+/-0.4	66
CCATAGAGCGGTTATCGGCTCA	13.4+/-0.4	77
CCATGGAGCGGTTATCCGCTCA	(0+/-5)e+05	53
CCATAGAGAGAGTTGATCCGCTCA	7.2+/-0.5	67
CCATAGAGAGGTTATCGCTGCTCA	8.24+/-0.34	62
CCATAGAGAGGTAATCCGCTCA	9.3+/-0.6	73
CCATAGAGAGGTAATCCGCTCC	26.2+/-2.2	64
CCATAGAGAGGCTTATCACGCTCA	12.7+/-0.5	52
CCTTAGAGAGGTTATCCGCTGA	39+/-7	62
CCATAGAGAGGTTATCCGCCTCCA	22.3+/-1.8	62
CCATAGAGAGGTAATCCGCTCG	8.5+/-0.6	55
CCATAGTAGAGGTATATCCGCTCA	28+/-7	51
CCAATAGAGAGGTTATCCGCTCAG	15.5+/-0.8	60
CCATAGAGAGGAATAGCGCTCA	13.3+/-0.6	43
CCATAGAAGAGGTTATCCGCCTCA	32.2+/-2.7	49
CCATAGAGGAGGTTATGCCGCTCA	23.1+/-1.9	59
CCATAGAGGAGGTATATCCGCTCA	19.7+/-1.0	72
CCGTAGAGAGGTTAGCCGCTCA	(0.7+/-2.3)e+02	60
CCATAGAGAGGTTATCCGCTACA	8.8+/-0.4	63
CCATAGAGAGGTTCGCCGCTCA	11.0+/-0.6	54
CCATAGAGACGGTTATGCCGCTCA	65+/-11	62
CCATAGAGAGGTTCTACGCTCA	13.6+/-0.9	54
CCATAGGAGAGGTTATCCGCTCTA	84+/-26	54
CCATAGAGAGTTATCCGCTC	25+/-4	49
CCATAGAGAGTTATCCGCTA	11.7+/-0.4	65
CAATAGGGAGGTTATCCGCTCA	48+/-11	62
CCATAGAGAGGTTATCCGGCTCAG	5.7+/-0.4	51
CCATAGAGAGGTTATTCCGCTACA	13.1+/-0.7	69
CCATAGATAGGTTATGCGCTCA	30+/-4	53
CCATAGAGAGGTTAATGCCGCTCA	10.1+/-0.5	65
CCATAGAGAGAGTTATCACGCTCA	4.06+/-0.21	54
CCAAGAGAGGTTATCCGCTCA	26.4+/-2.2	49
CCATAGAGAGGTTATTCGCCCA	19.6+/-2.2	52
CCATAGAGAGGTAATGCGCTCA	11.7+/-0.5	53
CCATAGAGAGCTTATCCGATCA	31+/-8	71
CCATAAAGAAGTTATCCGCTCA	66+/-19	51
CCTATAGAGAGCGTTATCCGCTCA	32+/-4	38
CCATAGAGAGGGTTATTCCGCTCA	81+/-28	53
CCATAGAGAGGTCTACTCCGCTCA	29.4+/-2.5	54
CCAATAGAGATGGTTATCCGCTCA	49+/-11	50
ACATAGAGAGGTTATCAGCTCA	10.5+/-0.6	50
CCATAGAGAGGTTCAATCCGCTCA	13.5+/-1.0	53
ACATACAGAGGTTATCCGCTCA	(6+/-4)e+01	42
CGCATAGAGAGGTTATTCCGCTCA	(0.9+/-1.2)e+02	51
CCATAGAGAGTTTATCCGCTTA	10.5+/-0.5	58
CCATAGAGAGGTAATCCTCTCA	95+/-22	49
CCTATAGAGGAGGTTATCCGCTCA	87+/-23	56
CCTAGAAGGTTATCCGCTCA	(9+/-4)e+01	83
CCATAGAGAGGAGTTATCCGCTCA	10.9+/-0.5	53
CCATAGAGAGGTTATCCGCATCA	8.5+/-1.1	49
CCATATGAGAGGTTATCCGACTCA	23.7+/-2.6	52
CCATAGTAGAGGTTATCCGCTGCA	23.4+/-2.7	52
CCATGGAGAGGTTATCCGATCA	68+/-16	66
CAATTGAGAGGTTATCCGCTCA	56+/-6	58
CCATAAAGAGGTTATCTGCTCA	42+/-4	51
CCATAGAGAAGTTATCCACTCA	34+/-7	48
CCATAGAGAGGTTATCCAGCTCAT	25+/-5	54
GCATAGAGAGTTTATCCGCTCA	42+/-6	51
CCATAGAGAGGTTACCCGCGCA	7.20+/-0.33	61
CCATAGAGACATTATCCGCTCA	(9+/-5)e+01	50
CCATAGAGAAGTTACCCGCTCA	61+/-12	52
CCTAGAGAGGTTTCCGCTCA	52+/-7	71
CACATAGAGAGGTTTATCCGCTCA	11.5+/-1.1	50
CCATAGAGAGGTTATCCGCAGT	7.0+/-0.5	58
CCATAGAGAGGTTATCCAGCTCAA	18.7+/-1.3	63
CCATAGAGAGGTTATACCGCTCCA	15.8+/-0.6	56
CCATAGAGAGGTCATCCGCCCA	51+/-9	50
CTATAGAGAGATTATCCGCTCA	7.8+/-0.5	46
CCATAGAGAGGTTATCCAGCTCAG	16.0+/-1.2	59
CCATAGAGAGGTTATCCGCAGA	13.4+/-1.3	63
CCATAGAGAGGTTATCCGGCTCAT	17.8+/-2.3	33
CCATAGAGAGGTTATCAGCGCA	6.3+/-0.4	52
CCATAGAGAGGTTATGCTCA	11.4+/-0.7	54
CCATAGAGGAGGTTATCCGCTTCA	13.9+/-0.6	80
CCATAGAGAGGTTATGCCGCTTCA	9.44+/-0.34	73
CCATAGAGAGGTTCATCCGCATCA	15.5+/-2.6	60
CCATAGAGAGGTTATCCGTCTCGA	9.1+/-0.5	52
CCATAGAGAGGTATATCCGCTACA	14.0+/-0.7	35
CCATAGAGCAGGTTATCCCGCTCA	26.2+/-2.8	66
CCCTAGAGAGGTTATCCGCTCG	41+/-4	65
CCATAGAGAGGTTAGTCGCTCA	14.2+/-1.0	59
TCATAGAGAGGTTATCCGCTGA	(5+/-6)e+01	49
CCATGAGAGAGGTTATCCGCTCGA	99+/-26	57
CCATAGAGAGGTGATCCGCTAA	28.0+/-1.9	58
CCATAGAGAGGTGTATCCGCTGCA	42+/-7	56
CCATAAGAGAGGTTATACCGCTCA	31.1+/-2.7	48
CCATAGACAGGTTATCCGCTTA	49+/-5	54
CCATAGAGAGGATAACCGCTCA	26.8+/-1.9	56
CCTTAGAGAAGTTATCCGCTCA	14.5+/-2.2	57
CCATAGTAGAGGTTATCTCGCTCA	25.4+/-1.0	81
CCATAGAGAGGTTATCCCGGCTCA	17.1+/-1.3	59
CCATAGAGTCGTTATCCGCTCA	13.1+/-1.1	78
CACTAGAGAGGTTATCCGCTCA	5.63+/-0.34	60
CCATAGAGAGGATTTATCCGCTCA	58+/-16	48
CCATAGAGAAGGTTATCCGCTGCA	5.1+/-0.4	40
CCATAGAGAGGTATATCCGCTCAG	20.8+/-1.0	55
CACCATAGAGAGGTTATCCGCTCA	8.92+/-0.33	52
CCCTATAGAGGTTATCCGCTCA	88+/-21	57
CCATAGAGAGGTATATCCGCTCAC	15.8+/-1.1	48
CCATAGGAGAGGATTATCCGCTCA	73+/-32	65
CCATAGAGAGGTTATCCCCACA	16.9+/-0.9	62
CCATAGAGAGGTTTAGGCGAGT	9.5+/-0.7	54
CCATAGAGAGGTTCATCCCGCTCA	63+/-13	67
CCATAAAGAGGTTATCGGCTCA	48+/-6	57
CCATAGAGAGGTATATCCGCTCAT	19.0+/-1.3	46
CCATAGAGACGGTTATCCGCGTCA	21.0+/-1.2	62
CCATAGAGATGATATCCGCTCA	34.2+/-2.2	64
CCATAGAGAGGTTATCCGCTAT	8.4+/-0.7	53
CCCTAGAGAGGTTATCCGCTCA	34.2+/-2.5	85
CAATAGAGAGGTTATCCGGTCA	25.5+/-2.8	47
CCATAGAGCAGGTTAATCCGCTCA	65+/-11	54
CCAGATAGAGGTTATCCGCTCA	(8+/-4)e+01	63
CCATAGAGAGGTTATCCGCCGA	8.6+/-0.7	62
CCATAGAGAGGTTATCCTCGCA	14.1+/-0.5	71
CCATAGAGAGGTTATGGCGAGT	23.9+/-2.4	48
CCATAGAGAGGAAATCCGCTCA	11.8+/-0.4	61
CCATAGAGAGGTTATCCGCTGCGA	6.2+/-0.4	50
CCATAGATGAGAGTTATCCGCTCA	(5+/-7)e+01	56
CCATAGACGAGGTTATCCGCTCAC	77+/-32	48
CCATTACGAGAGGTTATCCGCTCA	36+/-4	52
CCATAGAGAGGTTGTCCGGTCA	3.90+/-0.34	53
CCATAGAGAGGTTATGCCGCTCCA	12.7+/-0.6	59
CCATAGAGACGGGTTATCCGCTCA	50+/-6	63
CCTTAGAGAGGTTATCCGCGCA	38+/-4	60
GCATAGAGAGGTTATACGCTCA	41+/-6	60
CCATACGAGAGGTTATCCGTCTCA	84+/-31	61
CCATAAAGAGGTTATCAGCTCA	37.8+/-2.4	44
CCATAGTACGAGGTTATCCGCTCA	91+/-20	50
CCATACGAGAGGTTATCCGACTCA	(5+/-5)e+01	45
CCATATGAGCAGGTTATCCGCTCA	49+/-5	69
CCATAAAGAGGTTATCCCCTCA	79+/-28	50
CCATAGAGAGGTTATCGCCTCA	10.9+/-0.6	45
CCCTAGAGAGGTTATCCGCTTA	31.4+/-1.6	61
CCATAGAGGGGTTATCCGCGCA	12.9+/-1.2	69
CCATAGAGAGTTTATTCGCTCA	13.4+/-1.1	66
CCATAGAGAGGTTATTCCGCTCTA	20.2+/-1.0	57
CCATAGAGAGGTTATCACGCTCAG	6.8+/-0.4	52
CCCTAGAGAGGTTATCCGCTCC	32+/-4	61
CCATAGGGAGGTTATGCGCTCA	34+/-4	58
CCATCGAGAGGTTATCCGCTCG	62+/-8	74
CCATAGAGAGTGTTATCCCGCTCA	14.7+/-1.6	59
CCATCGAGAGGTTATCCGCTCA	51.3+/-3.5	78
CCATCGAGAGGTTATCCGCTCC	75+/-29	59
CCATAGAGAGGTTATCCTTTCA	49+/-4	54
CCATATGTAGAGGTTATCCGCTCA	47+/-8	59
CCACTAGAGAGGTTATCCTGCTCA	11.3+/-0.9	60
CCATCGAGAGGTTATCCGCTCT	66+/-12	60
CCATAGAGAGTGTTATCCGCGTCA	14.2+/-2.0	63
CCATAGAGAGGTTGTCAGCTCA	11.5+/-0.6	69
CCATAGTAGAGGTTATCCGCTCAT	22.4+/-2.3	57
CCATAGAACGGTTATCCGCTCA	32.0+/-2.8	65
CCATCGAGAGGTTATCGGCTCA	62+/-8	54
CCATAAAGAGGTTATCCGCTAA	47+/-6	43
CCATAGAGAGGTAATCCGCACA	21.2+/-2.5	50
CCATAGAGAGGTTCACTCCGCTCA	14.9+/-0.6	52
CCATAGCGAGGTTATCCGGTCA	39+/-5	67
CCATAGAGAGGTGATGCGCTCA	20.0+/-0.8	71
CCATAGAGAGGTTATCCTGCTTCA	10.3+/-0.8	58
CCATAGAGACGTTATCCACTCA	50+/-7	57
CCATAGAGAGGTCTATCCGCTCAT	35+/-8	52
CCATAGAGAGGTGTACTCCGCTCA	31.4+/-2.2	52
CCATAGAGAGTTTATCCGGTCA	9.5+/-1.6	57
CCATAGAGAGGCTTATCCGCTCTA	12.2+/-0.8	67
CCATATGAGAGGTTATCCTGCTCA	40.4+/-2.6	59
CCATAGAGAGGTTATTCCGCCTCA	12.9+/-1.3	59
CCATAGAGAGGTCTATCCGCTCAG	35+/-9	63
CCATAGAGAGGTTACTCCGTCTCA	7.39+/-0.32	75
CCATAGAGAGGTCCTATCCGCTCA	35+/-7	64
CCATAGAGAGGTCTATCCGCTCAC	26.2+/-1.7	64
CCATAGAGAGGTTGTCCGCTGA	9.1+/-0.4	67
CCCTAGAGAGGTAATCCGCTCA	48+/-4	68
CCATACGAGAGGGTTATCCGCTCA	47.4+/-3.0	68
CCATAGAGAGGATATTCGCTCA	32.7+/-2.9	50
CCATAGAGAGGTTAATCCGACTCA	5.79+/-0.32	46
CCATAGAGAGGGTTAATCCGCTCA	30.3+/-2.3	64
CCATAGAGAGGTTGTCCTCTCA	27.2+/-1.8	60
CCATAGAGAGGTTATCCCCGCTCA	14.5+/-0.7	61
CCATAGAGAGGTTACCCTCA	18.0+/-0.8	82
CCACTAGAGAGGTTATCCGCTTCA	9.1+/-0.5	56
CCCTAGAGAGGTTGTCCGCTCA	54+/-15	82
CCATAGAGAGATTAGCCGCTCA	12.9+/-1.4	61
CCATAGAGACGTTATCCGTTCA	50+/-10	69
CCATAGAGGGGTTGTCCGCTCA	14.4+/-0.7	84
CCATAGAGAGGTTATCCTCTGA	22.1+/-1.4	55
CCATAGAGAGGCATTATCCGCTCA	14.7+/-1.5	47
CCTATCTGAGGTTATCCGCTCA	(9+/-6)e+01	60
CCATAGAGCGGTTATACGCTCA	34+/-4	66
CCATAGAGAGGTTATCGCGAGT	6.14+/-0.25	51
CCATAGAGAGGTTATTCGCTTA	6.50+/-0.27	57
CCCTAGAGAGTTTATCCGCTCA	74+/-32	59
CCATAGAGAGGTTGTTCGCTCA	15.7+/-1.1	52
CCATAGAGAGGTTATCCCCTCT	8.9+/-0.5	80
CCATAGCAGAGGTTATCCAGCTCA	44+/-5	56
CAATAGAGAGGTTATCCGCACA	(9+/-6)e+01	60
CAACAGAGAGGTTATCCGCTCA	37+/-5	59
CCAATAGAGAGGTTTATCCGCTCA	16.4+/-0.8	49
CCTATAGAGAGGTTATCCTGCTCA	31.4+/-1.6	56
CCAATAGAGAGGTTATCCGCTCTA	17.9+/-1.0	55
CAATAGAGAGGTTATACGCTCA	36+/-4	56
CAAAAGAGAGGTTATCCGCTCA	46+/-5	56
CCATAGAGAGGTTATCCCCTCG	10.0+/-0.5	55
CCATACAGAGGTTATCCGCACA	44+/-4	53
CCATAGAGAGGTTATCCCCTCC	9.0+/-0.7	57
CCATAGAGAGGTTATGGCGACA	12.9+/-0.8	57
CCATAGAGAGGTTATCCCCTCA	9.6+/-0.4	66
CCATAGAGCGGTTATCCGCTCT	45+/-6	68
CCATAGAGAGGTTATGGCGTCA	12.6+/-0.8	66
CCATAGAGAGGTTATCCGCTCCGA	11.6+/-0.7	72
CCATAGAGAATTTATCCGCTCA	3.99+/-0.22	42
CCATAGAGAGGTTATCTCGGCTCA	16.7+/-1.3	59
CCATAGAGGAGGTTATCCGACTCA	23.5+/-1.5	62
CCATACGAGAGGTTTATCCGCTCA	28.6+/-1.7	80
CACATAGAGCAGGTTATCCGCTCA	28.5+/-2.2	49
CCATAGAGAGGTTACTCCGGCTCA	14.4+/-1.2	50
CCATAGAGAGGTTATCGCGCTCTA	9.6+/-0.9	58
CCATAGAGCGGTTATCCGCTCA	31+/-7	101
CCGATAGAGAGGTTATACCGCTCA	64+/-11	48
CCAATAAGAGAGGTTATCCGCTCA	32.2+/-2.4	53
CCATAGAGAGGTCTATACCGCTCA	41.4+/-3.2	61
CCATAGAGAGGTTCATGCCGCTCA	15.7+/-0.8	65
CCATAGATAGGTTATCCTCTCA	31+/-4	65
CCATAGTAGAGGTTAGTCCGCTCA	38+/-4	54
CCATAGAGAGGGTGTCCGCTCA	15.1+/-0.7	48
CCATTGAGAGGTTATCCGCTCA	26.4+/-1.2	88
CCATTGAGAGGTTATCCGCTCC	40+/-27	53
CCATTGAGAGGTTATCCGCTCG	24.6+/-1.7	73
CCATCAGAGAGAGTTATCCGCTCA	19.5+/-1.7	52
CCATAATGAGGTTATCCGCTCA	44+/-6	59
CCACTAGAGAAGGTTATCCGCTCA	12.2+/-1.1	42
CCATAGAGAGGTGCTCCGCTCA	16.1+/-0.6	67
CCATAGAGAGGTTTATCCGGCTCA	6.24+/-0.17	66
CCATAGAAGAGCGTTATCCGCTCA	35+/-4	51
CCATAGAGAGCTTATCCGCCCA	14.0+/-2.3	45
CCATTGAGAGGTTATCCGCTCT	22.0+/-2.0	74
CCGATAGAGAGGTTATGCCGCTCA	58+/-10	58
GCATAGAGAGGTTATCCGCTCA	61+/-11	74
CCATAGAGAGGTGATCAGCTCA	13.9+/-0.7	74
CCATAGAGAGAGTTATCCGCTTCA	3.45+/-0.26	54
CGCATAGAGCAGGTTATCCGCTCA	48+/-4	66
CCATAGAGTAGGGTTATCCGCTCA	22.5+/-2.2	51
CCATTAGAGAAGGTTATCCGCTCA	7.6+/-0.5	56
ACATAGAGAGGTTATCCCCTCA	17.3+/-1.9	48
CCATAAGAGCAGGTTATCCGCTCA	52+/-9	49
CCATAGAGAGGTTATCCAGCTCAC	17.6+/-1.1	53
CCATAGAGAGGACTTATCCGCTCA	30.4+/-1.8	50
CCATAGAGAGGTTAACCGCTGA	13.5+/-0.8	61
CCATAGAGAGTGTTATCCGCTCCA	25+/-5	48
CCATAGAGAGGTTATCCGGCCTCA	13.9+/-1.1	61
CCATTAAGAGAGGTTATCCGCTCA	20.9+/-1.4	56
CCATAGAGATGGTTATCTCGCTCA	77+/-9	46
CCATATGAGAGGTTATCCAGCTCA	32.6+/-1.1	53
CCATACGAGAGGTTATCCAGCTCA	32.3+/-1.5	56
CCATAGAGAGGTTATACGCTTA	6.8+/-0.5	56
CCATAGAGAGGTATAATCCGCTCA	9.4+/-0.5	40
CCATAGAGGCAGGTTATCCGCTCA	28.8+/-2.1	57
CCATAGAGAGGTATATCCGCTTCA	13.7+/-0.9	52
CCGATAGAGAGGTTATCCGCATCA	41+/-10	68
CCATAGAGAGGTTCTCCGCTAA	12.2+/-0.4	74
CCATAGAGAGGTTATCCGCTCTAG	12.2+/-0.6	62
CCATAGAGAGGTTTATCCGCTCCA	8.3+/-0.6	60
CCATAGAGAGGTTATCTCGCTCTA	21.3+/-1.1	75
CCATAGAGACGGTTGATCCGCTCA	43+/-10	66
CCATAGAGAGGTAATCTGCTCA	9.8+/-0.4	58
CCCATAGAGAGGATTATCCGCTCA	42+/-5	43
CCATCAAGAGGTTATCCGCTCA	67+/-10	62
CCATAGAGTAGGTTATTCCGCTCA	59+/-16	48
CCATAGAGTAGGTTTATCCGCTCA	8.1+/-0.4	71
CCATAGAGAGGTTATCCGGCTCA	11.4+/-0.5	74
CCATAGAGAGGTTATGCGCTAA	15.4+/-0.9	59
CCATCAGAGAGGTTATTCCGCTCA	(8+/-6)e+01	42
CCATAGAGAGGATTATCCGCTACA	20.5+/-1.2	47
CCATAGAGAGGTTAATCCGTCTCA	14.2+/-1.1	60
CTCATAGAGAGGTTATCCGCTCA	38+/-5	80
CCATAGCGAGGTCATCCGCTCA	95+/-8	79
CCAGTAGCAGAGGTTATCCGCTCA	(0.9+/-2.2)e+02	61
CCATAGCGAGGTTATCCTCTCA	60+/-7	72
CCATAGAGAGCGTATATCCGCTCA	19.1+/-2.2	50
CCAAAGAGAGGTTATCCGCTCA	28.8+/-1.5	75
CCATAGAGAAGTTATGCGCTCA	15.8+/-1.5	71
CGCATAGAGAGGTTATCCAGCTCA	54+/-18	45
CCATAGGAGAGGTTATCCGCTCAA	73+/-25	60
CCATAGACAGGTTATCCGATCA	(0.0+/-3.1)e+05	61
CCATAGAGAGGTTATGGGCTCA	13.3+/-0.7	47
CCATATGGAGGTTATCCGCTCA	(0+/-4)e+05	69
CCATAGAGAGGTTAATCTCGCTCA	39.3+/-2.6	52
CAATAGAGAGGCTATCCGCTCA	51+/-6	58
CCATAGAGAGGTCATCCGTTCA	52+/-23	57
CCATAGAGAGCTTAGCCGCTCA	16.4+/-0.8	74
CTATAGAGAGGTTCTCCGCTCA	9.9+/-0.4	58
CCATCGAGAGATTATCCGCTCA	51+/-7	57
CCATAGTAGAGGTTATCCTGCTCA	29.7+/-2.9	51
CCATAGAGAGGTATATCCAGCTCA	13.2+/-1.0	54
CCATAGAGAGGTTATCCGCCTCTA	15.2+/-0.6	47
CCATTGAGAGGTTTTCCGCTCA	44.9+/-3.5	61
CCATAGAGCGGTTATCCGCACA	20.8+/-1.0	56
CCATAGAGATGGTTATCCAGCTCA	80+/-32	50
CGACATAGAGAGGTTATCCGCTCA	30.8+/-2.9	57
CGCATAGAGGAGGTTATCCGCTCA	57+/-8	64
CCATAGAGAGATTATCCGCTGA	3.51+/-0.18	44
CCATAGAGCAGCGTTATCCGCTCA	34+/-4	79
CCATAGAGAGGTTATCCTGCTCGA	15.3+/-1.0	56
CTATAGAGAGGTTATCCGCTGA	11.7+/-1.6	47
CCATAGAGAGACGTTATCCGCTCA	23+/-5	59
CCATAGAGTAGGTTATCCGCTTCA	9.6+/-0.6	67
CCATAGAGAGGTTATCCGCTACAA	7.1+/-0.4	59
CCACAGAGAGGCTATCCGCTCA	(8+/-6)e+01	65
CCATAGAGAGGATTATCCGCTCAG	28.9+/-3.1	60
CCATAGAGAGGATTATCCGCTCAC	27.4+/-2.6	51
CCATAGAGAGGATTATCCGCTCAA	34.2+/-3.1	52
CCATAGAGAGGTTATCGTCGCTCA	9.26+/-0.34	68
CCATACGAGAGGTTATGCCGCTCA	53.4+/-3.3	45
CCATAGAGAAGTTATCCGCGCA	5.4+/-0.8	52
CGCATAGAGAGGTTAATCCGCTCA	25.0+/-1.5	55
CCTTAGAGAGGTTATCCCCTCA	63+/-12	50
GCATAGAGAGGTTATCCGCTAA	(8+/-5)e+01	48
CCATAGAGAGGTTATTCCGACTCA	6.6+/-0.8	55
TCATCGAGAGGTTATCCGCTCA	59+/-7	68
CCATATGAGATGGTTATCCGCTCA	73+/-12	58
CCATAGAGAGTGTTATCCGCATCA	13.5+/-1.5	67
TCAAAGAGAGGTTATCCGCTCA	70+/-19	48
CCATAGAGAGGTTGATCCGACTCA	30.5+/-3.4	60
CCATAGAGAGTTTATCCGCTGA	7.14+/-0.30	65
CCATAGAGAGTGTTATCCGGCTCA	25+/-5	55
CCATAGAGAGGTTGTATCCGCTCA	10.8+/-0.7	44
CCTTAGAGAGGTAATCCGCTCA	87+/-13	50
CCATAGAGAGGTACTCCGCTCA	13.9+/-0.8	68
CCATAGAGTAGGTTATCCAGCTCA	21.4+/-2.0	54
CCATAGAAGGTTATCCGCTCA	8.96+/-0.33	71
CCATAGAGAGGTTATCCGACCA	12.1+/-1.2	48
CCATTAGAGAGGATTATCCGCTCA	33.3+/-2.5	55
CCTATAGAGAGGTTATCCGACTCA	28+/-6	55
CCATAGAGAGTTAATCCGCTCA	8.6+/-0.8	53
CCATAGAAAGGTCATCCGCTCA	31.3+/-1.3	67
CCATAGAGAGCTTCTCCGCTCA	23.1+/-2.1	63
CCATAGAAAGGTTATCCTCTCA	16.5+/-1.3	60
CAATAGAGAGGTTATCCGCTGA	36+/-8	59
CCATAGAGAGGTTATCCTAGCTCA	13.8+/-1.3	66
CCATAGAGAGGTTATCCAGTCA	83+/-17	58
CCATACAGAGGTTTTCCGCTCA	(9+/-5)e+01	52
CCTATAGAGAGGTTATCCGTCTCA	34+/-7	54
CCATGAGAGGTTACCGCTCA	75+/-10	95
CCATAGAGCAGGTCTATCCGCTCA	36.9+/-3.4	51
CCACTAGAGAGGTTATCCCGCTCA	15.2+/-1.7	44
CCATAGAGAGGTTATGCGCTTA	8.54+/-0.22	62
CCATAGAGAGGTTATCCGCTGCTA	10.1+/-0.4	65
CCACAGAGAGGTTATCCACTCA	(0+/-5)e+04	51
CCATAGAGAGGTATATCACGCTCA	14.3+/-0.7	67
CCATTAGAGTAGGTTATCCGCTCA	19.1+/-1.6	47
CCATAGAGAGTGTTATCCGCTTCA	21.0+/-2.6	57
CCATAGAGAGGTTATAGCCGCTCA	33.1+/-2.6	50
CCCATAGAGAGGTTATCCGCTGCA	11.0+/-0.7	55
CCATAAAGAGAGGTTATCCGCTCA	22.1+/-2.4	31
CCATAGAGAGGTTATCCCTGCTCA	21.1+/-1.5	48
CCATGAGAGAGGTTTATCCGCTCA	48+/-5	52
CCATCAGAGAGGTTATCACGCTCA	26.6+/-2.4	49
CCATAGAGTAGGTTAATCCGCTCA	20.2+/-1.1	64
CCATAGACAGAGGTTATCCGCTCA	41.4+/-2.9	51
CCATAGAGAGGGTATATCCGCTCA	39.2+/-2.6	51
CCATAGAGGAGGTTATCCGCCTCA	52+/-5	52
CCATAGAGATGTTATCCTCTCA	64+/-8	55
CCATAGAGAGCGTATCCGCTCA	17.0+/-1.0	63
CCCATAGAGAGGTTATCCGCTCAA	24+/-4	41
CCATAGAGAGGGTTTATCCGCTCA	16.4+/-2.4	58
CCATAGAGAGACTATCCGCTCA	8.9+/-0.4	71
CCATAGAGAGGTTATCCCGCCTCA	14.6+/-0.7	64
CCATTAGAGAGGTTATCCTGCTCA	15.4+/-0.6	63
CACATAGAGAGGTTATCCGCTCAG	11.2+/-0.4	52
CCATATGAGAGGTATATCCGCTCA	68+/-6	46
CCATAAAGAGGTTATTCGCTCA	34+/-4	45
CCATAAGAGAGGTTATCCCGCTCA	34+/-4	46
CCATAGAGAGGTTATCTGGTCA	3.83+/-0.20	54
CCATAGAGAGGGTATCCCCTCA	37+/-5	55
CCATAGAGAGGTTATCCAAGCTCA	17.4+/-0.9	64
CCATAGAGAGGTTAATACCGCTCA	11.3+/-0.4	61
CCATAAAGAGGTTATACGCTCA	51+/-5	62
CCCATCAGAGAGGTTATCCGCTCA	(7+/-6)e+01	56
CCATAGAGAGGTTATCCGCCTTCA	15.7+/-1.3	58
CCATGAGAGGTTATCGCTCA	58+/-6	66
TCAGAGAGAGGTTATCCGCTCA	74+/-16	60
CCATAGATAGGTTATCCGCTCA	18.6+/-1.1	99
CCATAGAGAGGTCTATCCGCTACA	27.4+/-2.0	52
CCATTAGAGAGGTATATCCGCTCA	29.6+/-2.6	54
CCATAGATAGGTTATCCGCTCG	23+/-4	56
CCAATGAGAGGTTATCCGCTCA	42+/-7	42
CCATAGAGAGGTTATCCGCATCAG	5.2+/-0.4	56
TCATAGGGAGGTTATCCGCTCA	54+/-12	67
CCATAGAGAGGTTTATCTCGCTCA	16.2+/-0.6	66
CCATAGAGAGGATATCCGGTCA	9.0+/-1.0	54
CGCATAGAGAGGATTATCCGCTCA	(0.0+/-1.3)e+06	66
CCATAGAGAGCTTGTCCGCTCA	9.7+/-0.4	67
CCATAGAGAGGCTTTATCCGCTCA	10.2+/-0.8	77
CCATAGGAGAGGTGTATCCGCTCA	92+/-24	60
CCATAGAGAGCGTTATCCGCTTCA	8.1+/-0.4	65
CCATAGAAGGTTATCCGTCA	56+/-13	55
CCATAGAGTGGTTGTCCGCTCA	65+/-18	99
CCTATACGAGAGGTTATCCGCTCA	52+/-6	51
CCATGAGAGAGCGTTATCCGCTCA	68+/-12	80
CCATAGAGAGGGTCTATCCGCTCA	(0.0+/-1.2)e+06	60
CCATCAGAGAGGTTTATCCGCTCA	30.6+/-3.2	60
CCATAGAGAGGTGATACGCTCA	9.7+/-0.5	62
CCATAGAGAGGTATATCCGCTCAA	16.1+/-1.2	48
CACATAGAGAGGTTATCCGCTCAT	15.0+/-0.9	40
CCATAGAGAGCGTTATCCGCATCA	4.86+/-0.17	74
CCAAAGAGGGGTTATCCGCTCA	91+/-17	66
CCCTAGAGAGGTTATCCGCCCA	(1+/-8)e+02	73
CCAATAGAGAGGTTATCCGCGTCA	14.3+/-1.1	57
CCATAGAGAGGATTATCTCGCTCA	42+/-5	66
CCATAGAGAGGTCAGCCGCTCA	19.8+/-1.2	56
CCATAGAAGAAGGTTATCCGCTCA	8.0+/-0.8	48
CCATAGAGACGGATTATCCGCTCA	70+/-14	50
TCATAGAGAGGTTATCCGCTCG	13.9+/-2.5	60
CCATAGAGAGAGTTATCCGCTCTA	4.3+/-0.4	57
CCATACTGAGAGGTTATCCGCTCA	57+/-6	56
CCATAAGAGAGGTTATCCGCTACA	16.7+/-1.0	45
CCATAGAGAAGGTTATCCTGCTCA	11.3+/-0.5	64
CCATACGAGAAGGTTATCCGCTCA	25.1+/-1.2	75
CCATAGAGCGGTTACCCGCTCA	81+/-14	48
CCATAGATAGGTTATCCGCACA	(0.0+/-1.8)e+06	58
CCATAGAGAAGGTTCATCCGCTCA	(8+/-5)e+01	61
CCATACAGAGGTTATCCACTCA	80+/-21	50
CCATAGAGGAGGTTATCCGCTCTA	15.1+/-1.3	55
CCATCAGAGAGGTTATCCGCTGCA	26.0+/-1.4	68
CCATAGATAGGTTATCCGGTCA	22+/-8	51
CCATAGAGAGTTTATCCGCCCA	19.4+/-1.4	43
CCATAGAGAGGTTATCCGCATCGA	7.7+/-0.6	49
CTAGAGAGAGGTTATCCGCTCA	11.1+/-1.3	47
CCATAGAGAGGTTAACAGCTCA	14.4+/-0.4	78
CCATAGAGAGATTATGCGCTCA	15.4+/-1.3	66
CTCATAGAGAGGTTAATCCGCTCA	43+/-5	51
GCAAAGAGAGGTTATCCGCTCA	(1.0+/-3.3)e+02	59
CCATAGAGACAGGTTATCCGCTCA	20.4+/-1.6	53
CCATAGAGAGGTGATCCGCGCA	35.2+/-2.9	79
CCATATAGAGGTTATCCTCTCA	62+/-8	47
CCATAGAGAGGTGAACCGCTCA	18.2+/-0.8	62
GCACAGAGAGGTTATCCGCTCA	(8+/-6)e+01	71
CCATAGAGAGCGTTATCCGCTCTA	14.4+/-1.3	55
CCATAGAGGAGGGTTATCCGCTCA	15.6+/-1.3	61
CCATATGAGAAGGTTATCCGCTCA	20.5+/-2.5	48
CCATAGCAGAGGTTAGTCCGCTCA	35+/-6	79
CCACAGGGAGGTTATCCGCTCA	78+/-33	62
CCATAGAGAGGTAAACCGCTCA	12.5+/-0.7	53
CCATTAGAGAGGTTATCCGCCTCA	36+/-10	66
CACGATAGAGAGGTTATCCGCTCA	43+/-6	44
CCATAGAGAGGTTATCCGCTCCTA	37+/-5	64
CCATAGACAGGTTATCCTCTCA	46+/-9	74
CCATAGAGAGGTTCTTCGCTCA	8.9+/-0.4	62
CCATAGAAGTTATCCGCTCA	30+/-5	57
CCATAGAGAGGTTATCCATTCA	14.2+/-1.5	47
CCATAGAGAGCTTTTCCGCTCA	46+/-27	54
CCATAGAGGAGGTTCATCCGCTCA	40+/-9	43
CCATAGAGACGGTTATCCAGCTCA	56+/-12	57
CCATAAGAGAGGTTATCCGCTCAC	18.6+/-2.4	42
CCATAAGAGAGGTTATCCGCTCAA	19.9+/-2.1	51
CCATAAGAGAGGTTATCCGCTCAG	20.0+/-1.3	57
CCATATAGAGAGGTTATCCGCTCA	9.1+/-0.5	46
CCATAGAGTGGTTATCCGATCA	(6+/-5)e+01	65
CCATAGAGAGGTTATTCTCGCTCA	25.4+/-1.3	58
CCATACTGAGGTTATCCGCTCA	87+/-23	50
CCATACGAGAGGATTATCCGCTCA	80+/-22	64
CCACTAGAGAGGTTATACCGCTCA	9.6+/-0.5	55
CCATTGAGAGGTTAGCCGCTCA	80+/-19	65
CCATAAGAGAGGTTATCCGCTCAT	20.0+/-1.7	48
CCATAGAAGAGGTTATCACGCTCA	10.4+/-0.5	54
CCATATGAGAGGTTGATCCGCTCA	68+/-22	55
CCATAGAGAGCGTTATCCGGCTCA	14.6+/-1.6	71
CCATAGAGAGGTTATCCCTC	20.4+/-1.2	65
CAATAGAGAGGTTTTCCGCTCA	35.8+/-2.3	57
CCATAGAGAAGTTAACCGCTCA	15.0+/-0.7	65
ACATAGAGGGGTTATCCGCTCA	40+/-4	63
CCAGAGAGAGGTTATCCGGTCA	(1.0+/-0.5)e+02	62
CCATTAGCAGAGGTTATCCGCTCA	44+/-8	69
CCATAGAGAGGCTTATCCGCTCAT	12.0+/-1.1	80
CCATGGAGAGGATATCCGCTCA	(8+/-4)e+01	43
CCATAGAGAGGTCTATCCAGCTCA	47+/-14	36
CCATAGCGAGGTTATCCGCACA	76+/-7	65
CGCATAGAGAGGTTATCCGCTCCA	31.2+/-3.4	61
CCATATGAGAGGTTATCACGCTCA	23.6+/-2.6	58
CCATAGAGAGGTTATGCGCGCTCA	8.24+/-0.23	63
CCATAGAGTAGGTTATCTCGCTCA	8.47+/-0.27	62
CCATAGAGGAGAGTTATCCGCTCA	16.1+/-1.5	52
CCATAGAGAGAGTTATTCCGCTCA	4.6+/-0.5	63
CCATATAGAGGTTACCCGCTCA	41+/-4	62
CCTATAGAGAGGTTAATCCGCTCA	39.2+/-2.4	49
CCATAGAGAGGCTTATCCGCTCAG	8.5+/-1.2	45
CCATAGAGAGGCTTATCCGCTCAA	9.9+/-1.1	59
CCATAGAGTAGGTTACTCCGCTCA	67+/-7	61
CCATAGAGAGGCTTATCCGCTCAC	7.7+/-0.5	74
CCATAGAGAGGTTATATGCTCA	8.6+/-0.6	49
CCATATAGAGGTTATCCGTTCA	(0.0+/-3.3)e+05	49
CCATAGAGAGGTTATCCTATCA	30.6+/-2.4	72
CCATACGAGAGGTTATCCGCATCA	38+/-9	52
CCAAAGAGAGGTTATCGGCTCA	35+/-5	60
CTATAGAGAGGTTATCAGCTCA	6.48+/-0.21	43
CCATAGAGAGGTATAGGCGACA	12.22+/-0.34	65
CCATAGAGAGGATTATCCGTCTCA	35.4+/-2.8	63
CCCATAGAGAGGTATATCCGCTCA	33+/-5	46
CCATAGAGAGGTTAGCCGCTGA	17.4+/-0.8	68
CATAGAGAGGTTATCCGCTCA	26.6+/-1.7	75
CCATAGCGAGGTTATCTGCTCA	40+/-5	60
CCATAGAGAGGATTATCGCGCTCA	27.7+/-2.0	80
CCATAAGAGAGGTTATCTCGCTCA	41.8+/-2.3	54
CCATAGAGGGGTTATCGGCTCA	13.5+/-1.3	55
CCATAGAGAGCTGATCCGCTCA	22.7+/-1.3	66
CCATAGAGAGGTATATCCGCCTCA	12.7+/-1.2	48
CCATAGAGAGATTAACCGCTCA	8.6+/-0.8	42
CCATAGAGAGCTTATCCGTTCA	22.4+/-3.3	57
CCACTAGAGAGGCTTATCCGCTCA	11.9+/-2.4	51
CCATAGAGAGTGTATATCCGCTCA	12.3+/-1.4	50
CCATAGAGAGCGTTATCCGACTCA	6.7+/-1.3	48
CCATAGAGAGGTTATCCCGCATCA	12.0+/-0.9	52
CCATAGAGACGATATCCGCTCA	42+/-7	62
CCAATCTGAGGTTATCCGCTCA	83+/-21	63
CTATAGAGAGGTTAGCCGCTCA	8.34+/-0.26	54
CCATAGAGAGGTTATCCGCCTACA	30+/-4	63
CCATAGAGACGTTATCCGCCCA	36+/-4	53
CCATAGAGTGTTTATCCGCTCA	25+/-9	59
CCTATAGAGAGAGTTATCCGCTCA	21.3+/-1.3	49
CCATAGAGACGCTATCCGCTCA	62+/-23	67
CCATCAGAGAGGTTATACCGCTCA	47+/-4	60
CCATAGAGAGGAATTATCCGCTCA	14.3+/-0.7	58
CCATAGAGCAGGTTATCCAGCTCA	22.4+/-1.5	48
TCATAGAGAGGTTGTCCGCTCA	27.3+/-2.3	92
CCATAGAGAGGAATAGGGCTCA	14.5+/-1.2	43
CCATAGAGAGGTTATACGCTCG	8.7+/-0.5	48
[truncated: 1,894 more rows]
