# Supplementary material for: Massively parallel profiling of RNA-targeting CRISPR-Cas13d
Source: Nat Commun. 2024 Jan 12;15:498. doi: 10.1038/s41467-024-44738-w (PMC10786891; doi:10.1038/s41467-024-44738-w)
Supplement: Supplementary file 4 — Source Data [file 41467_2024_44738_MOESM4_ESM.zip › Source Data/target_3_partially_matched_library_result_replicate1_updated_counts.csv]

sequence	apparent_Kd	counts
TTTGATCTGAAATATAGTCCTC	73+/-8	36
TTTGATCTGAAATATATACAGGTC	58+/-7	22
TTTGACTAAATATTCAGGTC	41+/-7	22
TTTGATCTTGAAATATTCAGAGTC	70+/-9	29
TGTGATCTGAAATATTCAGCTC	73+/-20	43
TTTGATCTGAAATATCTAGGTC	82+/-22	21
TTTGATCTGAAATATTCAGGGG	12.0+/-1.1	27
GTTGATCTGAAATATTTAGGTC	65+/-7	40
TTTGATCTGAAATATTCATAGGTC	6.2+/-0.5	13
TTTGATCTGAAATATCCGGGTC	78+/-13	23
TATTGATCTGAAATATTCAGCGTC	29+/-7	26
TTTGATCTGAAATATTCATGTA	25+/-6	29
TTTGATCTGAAATAGTCAGTTC	75+/-10	35
TTTGATCTGAAATATTCATGTG	16.3+/-2.2	22
TTTGATCTGAAATATTCAGATG	(8+/-4)e+01	25
TTTGATCTGAAATATTTACGTC	22.3+/-1.6	32
TTTGATCTGAAATATTCAGCTGTC	36+/-5	43
TTTGATCTGAAATATTCAAGCC	18.1+/-2.1	21
TTATGATCTGAAATATTCGAGGTC	59+/-8	28
TTTGATCTGAAATATTCAAGGTGC	4.2+/-0.6	27
TTTGATCTGAAATAGTCAGGTT	57+/-8	27
TTTGATCTGAAAAATTCAGGGC	64+/-12	27
TTCGATCTGAAATATTCAGGTC	82+/-21	39
TTTGATCTGAAATATTCCGGTT	80+/-11	30
TTTGATCTGAAATATTCAGC	49+/-8	23
TAACTACTGAAATATTCAGGTC	11.6+/-1.1	12
TTGATCTGAAATATTCAGGC	4.5+/-0.5	26
TCTTGATCTGAAATATTCAAGGTC	16.8+/-2.3	13
GTTGATCTGAAATATTCATGTC	33+/-4	31
TTTGATCTGAAATAGTTCAGGATC	72+/-14	30
TTTGATCTGAAATATTAAGCTC	36.3+/-2.9	22
TCTGGTCTGAAATATTCAGGTC	(1.1+/-0.4)e+02	39
TTTGATCTGAAATATTGGCAGGTC	51+/-5	25
TTTGATCTGTAAATATTCAGGTGC	28+/-5	39
TTTGATCTGAAATATTCGGCTC	20.3+/-1.8	21
TTTGATCTGAAATAATCAAGTC	91+/-11	19
TTTGATCTGAAATATTCTACGGTC	18.7+/-2.2	18
TTTGATCTGAAATATATCAGGCTC	48+/-5	23
TTTGAGTCTGAAATATTCAGGTCT	103+/-20	29
TTTGATCTGAAATATTCAGTTG	18+/-4	13
TTTGATCTGAAATATTAACAGGTC	45+/-6	22
TTTGATCTGAAATATTCAGGTAGC	22.6+/-2.5	30
TTTGATCTGAAATATTCATCGGTC	7.5+/-0.8	16
TTTGATCTGAAATATTGGGGTC	23.4+/-1.6	29
TTTGATCTGAAATATGCAGCTC	70+/-9	33
TATTGATCTGAAATATTCTAGGTC	44+/-7	22
ATTGATCTGAAATATTAAGGTC	64+/-7	21
TTTGATCTGAAATATTCAGGTGCG	23.3+/-2.5	25
TTTGATCTGATAATATTCAGGCTC	85+/-12	37
TTTGATCTGAAATATTCCAGCGTC	100+/-18	27
TCGTTGATCTGAAATATTCAGGTC	66+/-19	33
TATGATCTGAAATATTCAGGTT	97+/-30	33
TTTGATCTGAAATAATCTCAGGTC	85+/-14	30
TTTGATCTGAAATACGCAGGTC	89+/-10	37
TTTGATCTGAAATGTTCAGTTC	84+/-15	33
TTTGATCTGAAATATTCATGTC	4.8+/-0.4	28
TTTGATCTGAAATATTCAGTC	21.1+/-2.0	26
TATTATCTGAAATATTCAGGTC	114+/-17	38
TTTGATCTGAAATATTCAGATA	59+/-18	20
TTACTACTGAAATATTCAGGTC	5.4+/-0.5	18
TTTGATCTGAAATAGTGAGGTC	75+/-9	32
TATTGATCTGAAATATGTCAGGTC	(9+/-8)e+01	26
TTTGGTCTGAAATATTGAGGTC	43+/-5	32
TTTGATCTGAAATATTCAGATC	53+/-8	37
TTTGATCTGAAATATCTCAAGGTC	89+/-13	24
TAACTAGACTTTTATTCAGGTC	20.6+/-1.5	24
TTTGATCTGTAAATATTCAGGGTC	77+/-23	40
TTTGATCTGAAATACTTAGGTC	41.6+/-3.4	29
TTTGATCTGAAATATGTCACGGTC	43+/-4	22
TTTGATCTGAAATAATTCAGGTTC	86+/-18	36
TTTGATCGTGAAATATTCAGGTTC	72+/-16	38
TTTGATCTGAAATATATCGAGGTC	48+/-4	24
TGTTGATCTGAAATATTCAGGTAC	72+/-21	34
TTTGATCTGAAATATTCAGCGCTC	28.0+/-2.6	21
ATTGATCTGAAATATTTAGGTC	16.9+/-2.0	24
TTTGATCTGAAATATACAGGCC	77+/-23	25
TATGATCTGAAATATTCAGGTC	44+/-4	31
TTTGATCTGAAATATTCATGAC	2.26+/-0.25	23
TTTGATCTGAAATATTCATATC	10.2+/-1.1	20
TTTCGATCTGAAATATTCAAGGTC	100+/-27	29
TTTGATCTGAAATAGTTAGGTC	53+/-4	39
TTTGATCTGAAAGATTCAGGGC	(1.2+/-0.9)e+02	38
TTTGATCTGAAATATTCCAGGTC	94+/-12	41
ATTGATCTGAAATATTCAGATC	53+/-8	28
TTTGATCTGAAATATTCAAATC	8.8+/-0.8	10
TTTGATCTGAAATATTTAAGTC	19.4+/-1.7	23
TTTGAATCTGAAATATTCAGGTC	113+/-31	29
TTCTGATCTGAAATATTCAGCGTC	(9+/-9)e+01	30
TTTGATCTGAAATAGTTCAGGTTC	63+/-10	36
TTTGATCTGAAATATGTCCAGGTC	65+/-10	24
TATTGATCTTGAAATATTCAGGTC	75+/-15	36
AAACTAGACTTTATATCAGGTC	27.8+/-1.6	29
TTTGATCTGAAATATTCAGGGTGC	34+/-5	29
TTTGATCTGAAATATCTCAGGGTC	(1.3+/-0.6)e+02	34
TTTGATCTGAAATATACACGTC	30.5+/-3.4	17
TTTGATCTGAAATATTCAGCGGTC	33.4+/-3.1	20
TTTGATCTGAAGTATTCTGGTC	(1.2+/-0.5)e+02	46
TTCGATCTGAAATATTCAGGAC	110+/-33	33
TATGATCTGAAATATTCATGTC	22.8+/-2.4	24
TTTGATCTGAAATATTCATGGTGC	7.0+/-0.8	15
TTTGATCTGAACTATTAAGGTC	25.4+/-2.5	20
TTTGATCTAAATATTCAGGT	(1.0+/-0.5)e+02	24
AAACTAGACTTTATAACAGGTC	27+/-4	13
TTTGATCTGAAATAATTACAGGTC	63+/-10	24
TTTGATCTGAAATATAGGTC	75+/-11	34
GTTTATCTGAAATATTCAGGTC	119+/-15	26
TTTGATCTGAAATATTCAGG	56.5+/-3.4	150
TTACTAGACTTTTATTCAGGTC	8.3+/-0.7	9
TTTGATCTGAAATATTCCAAGGTC	92+/-17	20
TTTGATCTGAAATATTCAGGATCC	(1.2+/-0.5)e+02	28
TTTGATCTGAAATATTTAGGTC	17.9+/-1.6	26
TTTGATCTGAAATATTCAGCGTCA	(1.0+/-0.4)e+02	16
TTTGATCTTAAATATTCAGGTA	103+/-32	33
TTTGATCTGAAATATTCAGCGTCC	93+/-17	25
TTTGATCTGAAATATTCGGAGGTC	25.2+/-2.9	27
TTTGATCTGAAATATTCAAGTGTC	2.46+/-0.24	12
TTTGATCTGAAATATTCTAGGCTC	25.1+/-1.9	18
TTTGATCTGAAGTATTCGGGTC	(1.1+/-0.4)e+02	37
TTTGATCTGAAATATTCACGGTAC	20.5+/-2.2	22
TTTGATCTGAAATATTCACGGTCT	10.2+/-1.1	20
TTTGATCTGAAATATTACAGGTGC	38+/-6	24
TTTGATCTGAAATATTCACGGGTC	5.9+/-0.7	15
TTTTGATCTGAAATATTCAAGGTC	9.1+/-0.7	18
TCTTGATCTGAAATATTCAGGTAC	78+/-12	31
TTTGATCTGAAATATTCAGCGTCT	65+/-7	37
TTACTAGACTTTATAAGAGGTC	8.0+/-0.5	28
TTTGATCTTAAATATTCAGGTT	66+/-12	34
TTTGATCTGAAATATTCAGGACTC	28.7+/-3.4	22
TTTGATCTGAAATATCTTCAGGTC	103+/-22	30
ATTGATCTGAAATATTCAGGAC	42+/-4	25
TTTGATCTGAAATATTCAGCCGTC	32+/-4	36
GTTGATCTGAAATATTCAGCTC	76+/-7	36
ATTGATCTGAACTATTCAGGTC	(9+/-4)e+01	30
AAACTAGACTTTAATTCAGGTC	31.9+/-2.9	28
TATTGATCTGAAATATTCAGGGTC	22.1+/-2.8	25
TTTGATCTGAAATATTAATGTC	32+/-6	24
TGTGATCTGAAATATTTAGGTC	(1.1+/-0.4)e+02	50
TTTGATCTGAAATATTCACCTC	47+/-8	30
TATGATCTGAAATATTCAGTTC	127+/-21	24
CTTGATCTGAAATATTCATGTC	4.9+/-0.9	26
TTTGATCTGAAATATTTAGGCC	54+/-5	30
TTTGATCTGAACATATTCAGTGTC	59+/-12	38
TTTGATCTGAAATAATCAGGGC	21.3+/-2.1	23
TTTGATCTGAAATATTCAGGCTCT	53+/-5	25
TATGATCTGAGATATTCAGGTC	105+/-24	34
TTTGATCTGAAATATTACAGTGTC	16.3+/-1.8	14
TTTGATCTAGAAATATTCAGGTAC	(9+/-7)e+01	15
TTTGATCTTGAAATATTCAGGTC	82+/-11	33
TTTGATCTGAAATATTCAAGGTCA	53+/-18	29
TTTGATCTGAAATATTCAAGGTCG	26+/-4	25
TTTGATCTGAAATATTCAGGCTC	17.5+/-1.7	29
TATTTGATCTGAAATATTCAGGTC	19.1+/-2.2	24
TTTGATCTGAAATATTCAGGCTCA	117+/-20	27
TTTGATCTGAAATATATCATGGTC	39+/-4	18
TTACTGATCTGAAATATTCAGGTC	61+/-14	37
CTTGATCTGAAATATTGAGGTC	49+/-7	27
TTTGATCTGAAATATTCAGGCGTC	8.6+/-1.5	18
TTTGATCTGAAATATACCGGTC	87+/-12	21
TTTGATCTGAAATATTCAGGCTCG	26.1+/-3.1	26
TTTTATCTGAAATATTCATGTC	98+/-12	24
TTTGATCTGAAATATGCAAGTC	36+/-4	39
TTTGGTCTGAAATATTTAGGTC	25+/-4	18
TTTGATCTGAAATTATTCTAGGTC	110+/-17	34
ATTGATCTGAAATATTCAAGTC	6.7+/-0.6	21
TTGATCTGAAATATTCAGGT	32+/-6	30
TTTGATCTGAAATTATTCAGGCTC	58+/-5	28
TTTGATCTGAAATATTGCAGGTCC	119+/-24	31
TTTGATCTGAAATAGTTCAGGTAC	95+/-33	22
TTTGATCTGATAATATTCAGTGTC	50+/-8	24
TTTGATCTGAAATATTCAAAGGTC	5.8+/-0.5	16
TTTGATCTGAAGTATTCAGCTC	66+/-10	39
TTTGATCTGAACATATTCAGGTTC	(1.3+/-0.4)e+02	36
TTTGATCTTTGAAATATTCAGGTC	89+/-13	38
TTTGATCTGAAATATCCAGGTG	67+/-12	36
TTTGATCTGAAATACATTCAGGTC	90+/-15	36
TTTGATCTGAAATATTCAGGTTAC	47+/-6	31
TTGATCTGAAATATTCAGGTC	11.4+/-1.3	23
TTTGATCTGAAATATTGCAGGTGC	47+/-9	25
TTTGGTCTGAAGTATTCAGGTC	60+/-10	42
TTTTGCATCTGAAATATTCAGGTC	68+/-17	23
TTTGATCTGAAATGTTGAGGTC	59+/-7	46
TTTGATCTGAAATATTCAGT	17.0+/-1.5	35
ATCGATCTGAAATATTCAGGTC	68+/-14	29
TCTTGATCTGAAATATTCAGGTC	26.9+/-3.1	35
TTTGATCTTGAAATATTCAGGTAC	16.0+/-1.8	27
TTTGATCTGAAATATTCAGAGTAC	39+/-7	30
TTTGATCTGAAATAATTCAGCGTC	80+/-14	31
TTTGATCTGATAATATTCATGGTC	103+/-31	35
TTTGATCTGAAATATATCAAGGTC	63+/-7	24
TTTGATCTGAAATATTCAAGGTC	8.4+/-0.9	20
TTTGATCTGAAATATTCAGTGTC	5.4+/-0.5	34
TTTGATCTGAAATATTCAAGGGTC	6.0+/-0.4	22
TTTGATCTGAAATATTCAGGGGTC	34+/-7	21
TTTGGTCTGAAATATTAAGGTC	65+/-11	24
TTTGATCTGAAATATGTCAAGGTC	42+/-7	16
TTTGATCTGAAACTATTCACGGTC	83+/-19	24
TTTGATCTGAAATACACAGGTC	66+/-7	33
TTTGATCTGAAATATTGCAGAGTC	113+/-20	30
TTTGATCTGAAATATATCTAGGTC	32.4+/-2.7	20
TTTGATTTGAAATATTCAGGGC	22.8+/-2.6	26
TTTGATCTGAAATATTGAGTTC	70+/-14	21
TTTGATCTGAAATAATTCACGGTC	90+/-12	21
TTTGATCTGAAATATTCAGGTCCG	71+/-15	28
TTTGATCTGAAATATTCAGGCCTC	46+/-4	28
TTTGATCTGAAATATACGGGTC	45+/-7	18
TTTGATCTGAAATAGTCAGCTC	106+/-23	32
TTTGATCTGAAATATATCAGGTGC	46+/-12	19
TTTGATCTGAAATATTCAGCGTC	26.1+/-2.4	33
TTTGATCTGATATATTCAAGTC	82+/-11	26
TAATTGATCTGAAATATTCAGGTC	27+/-4	18
TTTTGATCTGAAATATTACAGGTC	87+/-16	28
TTTGATCTGAAATATTCAGTGC	12.5+/-1.0	29
TTTTGATCTGAAATATTCACGGTC	31+/-4	25
GTTGATCTGAAATATTCAGGGC	60+/-7	35
TTTGATCTGAAATAATTCAGTGTC	57+/-13	19
TTTGATCTGAACATATTCAGGTAC	95+/-13	28
TTTGATCTGAAATATACAGATC	71+/-9	38
TTTGATCTGAAATGTTCAGGGC	36+/-5	24
TTTGATCTGAAATATTCCAGTC	107+/-18	17
TTTGATCTGAAATATTCGAGGTTC	7.9+/-0.8	24
TTTGATCTGAAATATTCGAGGTAC	22.2+/-2.8	18
TTTGATCTGAAATAGTTCACGGTC	99+/-14	21
CTTGATCTGAAATATTCAAGTC	6.8+/-0.6	26
ATTGATCTGAAATAGTCAGGTC	71+/-7	36
TTTGATCTGAAATATTCTAGTGTC	6.5+/-0.6	20
TTTTGATCTGAAATATTCAGTGTC	7.0+/-1.3	7
TTTGATCTGAAATATTCTAGGGTC	13.0+/-1.1	23
CTTGATCTGACATATTCAGGTC	53+/-20	29
CTTGATCTGAAATATACAGGTC	53+/-7	46
TTTGATCTGAAATATTAAGGGC	13.4+/-1.6	23
TTTGATCTGAAATATTGCCAGGTC	54+/-6	22
TTTGATCTGAAATATTCACGGCTC	18.0+/-1.2	17
CTTGATTTGAAATATTCAGGTC	83+/-20	31
TGATCTGAAATATTCAGGTC	14.5+/-1.5	29
TTTGATCTGAAATGTTCAGGTA	51+/-6	29
TTTGATCTGAAATATTCACGAC	5.3+/-0.6	22
TTTGATCTGAAATATACAGGGC	6.4+/-0.7	24
TTTGATCTGAAATATCTCAGGCTC	77+/-23	29
TTTTGATCTGAAATATTCAGGTAC	37+/-4	20
TTTGATCTGAAATATTGAAGTC	51+/-5	26
CTTGATCTGAAATATTCAGGTC	18.3+/-2.7	40
CTTGATCTGAAATATTCAGGTG	41+/-8	32
TTTGATCTGAAATATTCAAGCGTC	10.5+/-1.2	17
TTTGATCTGAAATATTCAGGTGCC	71+/-9	28
TTTGATCTGAAATATTCTCAGGTC	92+/-13	42
TAACTAGACTTTATAACAGGTC	21.1+/-1.7	24
TTTGATCTTGAAATATTCAGGTTC	27+/-4	21
TTTGATCTGAAATATTCAGCGTGC	66+/-11	38
TTTGATCTGACATATTCAGGTT	112+/-20	31
TAACTAGACTTTATAAGTCCTC	14.1+/-1.0	27
TTTGATCTGAAATAGTCTCAGGTC	81+/-7	30
TTTGATCTGAAGTATTCAAGTC	45+/-6	42
TTTGATCTGAAATATTCGTC	27.6+/-2.2	23
TTTGGTCTGAAATATTCAGGAC	67+/-10	16
AAACTAGACTTTATTTCAGGTC	28.6+/-1.7	21
TTTGATCTGAGATATTCAGGTG	50+/-9	39
TTTGATCTTGAAATATTCAGGTCT	44+/-6	39
TTACTAGACTTATATTCAGGTC	7.5+/-0.6	19
TCTATGATCTGAAATATTCAGGTC	43+/-5	30
TCTTGATCTGAAATATTCTAGGTC	36.1+/-3.3	43
TAACTAGACTTTATTTCAGGTC	20.3+/-1.8	23
TTTGATCTGAAATATTCAGGTAC	39.0+/-2.6	30
TTTGATCTGAAATATTTTGGTC	43+/-4	23
TTTGATCTGAAATTTAGGTC	112+/-19	27
TTTGATCTGAAATGCTCAGGTC	85+/-13	39
TTTGATCTGAAATACTCAGGAC	49+/-5	29
TTTGATCTGATAATATTCAGGTAC	89+/-19	27
TTTGATCTGAAATAGTCAAGTC	71+/-15	17
TTTGACTACTGAAATATTCAGGTC	26+/-4	29
TTTGATCTGAAATACTCAAGTC	68+/-8	31
TTTGATCTGAAATATACTCAGGTC	80+/-12	31
TTTGATCTGAAATATTCAGGATGC	28+/-4	30
TTTGGTCTGATATATTCAGGTC	84+/-18	35
TTTGATCTGAAATATGTCAGGCTC	47+/-7	21
TTTGATCTGAAATATTCAATGGTC	4.59+/-0.32	13
TTATGATCTGAAATATTCAAGGTC	48+/-6	28
TTTGATCTGAAATATTCACGGTGC	39+/-4	16
TTTGGTCTGAAATATTCGGGTC	33+/-6	25
GTTGATCTGAGATATTCAGGTC	86+/-20	45
TTTGATCTGAAATATTCGGTTC	30.7+/-3.2	30
TTTGATCTGAAATATTCTGGCC	44+/-4	31
TTTGATCTGAAATATTCAGGTACA	48+/-5	26
TTTGATCTGAAATATGCTCAGGTC	78+/-10	42
TCTTGATCTGAAATATTCAGGCTC	42+/-5	32
TTTGATCTGAAATATTCATGGATC	7.3+/-0.7	20
TTTGATCTGAAATATTCAGGCTGC	13.4+/-1.6	19
TTTGATCTGGAATATACAGGTC	(1.0+/-0.5)e+02	37
TATTGATCTGAAATATTACAGGTC	86+/-34	29
TTTGATCTGAAAATATTCAGGTTC	61+/-11	27
TTTGATCTGAAACATTTAGGTC	103+/-13	42
TTTGATCTGAAAGTATTCAGGCTC	90+/-17	36
TTTGATCTGAAATCATTCAGGCTC	82+/-17	28
GTTGATCTGAAATGTTCAGGTC	77+/-15	35
TTTGATCTGAAATATTTGGGTC	15.1+/-1.8	26
TTTGATCTGAAATATTAAGATC	57+/-4	30
TTTTGATCTTGAAATATTCAGGTC	61+/-9	28
TTTGATCTGAAATATTCAGGCATC	12.9+/-1.7	10
TTTGATCTGAAATATTCTCGTC	51+/-8	37
TTACTAGAGAAATATTCAGGTC	9.7+/-0.5	22
TAGTTGATCTGAAATATTCAGGTC	62+/-9	27
TTTGATCTGAAATAGTCAGGGC	53+/-18	28
TTTGATCTGAAATATTCAGAAGTC	25.8+/-3.5	25
TTTGATCTGAAATATTCATGGCTC	13.4+/-1.8	18
TTTGATCTGAAATATTAAGGAC	18.7+/-2.6	16
TTTGATCTGAAATATTCATTTC	(5+/-5)e+01	19
TTTGATCTGAAATACTTCCAGGTC	106+/-21	19
TTTGATCTGAAATATTTAGGAC	5.8+/-0.6	21
TCTTTGATCTGAAATATTCAGGTC	27+/-5	22
TTTGGTCTGAAATGTTCAGGTC	32+/-4	30
TCTTGATCTGAAATATTCGAGGTC	26.8+/-3.1	26
TTTGATCTGAAATATTTAGGGC	2.83+/-0.30	27
TTCTGATCTGAAATATTCAGGCTC	93+/-26	47
TTTGATCTGAAATATACAGTTC	41+/-5	31
TTTGGTCTGAAATATTCAGGTT	48+/-6	25
TTTGATCTGAAATATTCCAGGCTC	(1.2+/-0.4)e+02	30
TTTGATCTGAAATATCGAGGTC	75+/-6	31
TTTGATCTGAAATATTCCGGTA	77+/-11	39
TTTGATCTGAAATATTCACGCGTC	13.0+/-0.7	24
TTTGATCTGAAATATTGATGTC	72+/-10	21
TAACTAGACTTATATTCAGGTC	19.2+/-0.9	21
TTTGGTCTGAAATATTCAGGTA	66+/-15	38
TTACTAGACTTTATAACAGGTC	7.9+/-0.6	26
TTTGGTCTGAAATATTCAGGTC	22.0+/-2.1	27
TTTGATCTGAAATATTCTGCTC	31.7+/-3.0	25
TTTGATCTGAAATATTCAGCTT	52+/-13	17
TTTGATCTGAAATTATTCAGGTAC	62+/-8	26
TTTGGTCTGAAATATTCAGGTG	22.3+/-2.3	45
TTCTGATCTGAAATATTCAGGGTC	95+/-18	48
TTTGATCTGAAATATTCAGGTA	28.1+/-3.1	38
TTTGATCTGAAATATTCAGATGTC	47+/-8	21
TTTACGATCTGAAATATTCAGGTC	(1.1+/-0.9)e+02	33
TTTGATCTGAAATATTGCTAGGTC	25.0+/-1.9	25
TTTGATCTGAAAAATTCAGGTG	49+/-10	40
TATTGATCTGAAATATTCAGGTC	31+/-6	11
TTTGATCTGAAATATTCAAGGTTC	5.1+/-0.6	17
ATTGATCTGAAATGTTCAGGTC	36+/-4	25
TTTGATCTGAAATATTCACGGTCA	21.2+/-2.1	24
TTTGATCTGAAATATGCAGGGC	23.1+/-1.8	43
TATGATCTGAAATATTCAGCTC	86+/-14	36
TTTGATCTGAAATATTCCATGGTC	65+/-8	28
TTTGATCTGAAATATGTTCAGGTC	99+/-18	35
TTTGATCTGAAATATGGAGGTC	51+/-4	27
TTTGATCTGACAATATTCAGGTGC	52+/-7	36
TTTGATTCTGAAACTATTCAGGTC	49+/-9	29
TTTGATCTGAAATATTACAGCGTC	60+/-9	22
TTTGATCTGAAATATTCAGGGTCG	29+/-4	28
TTTGATCTGAAATATTCAAGGCTC	8.5+/-0.8	15
TTTGATCTGAAATATTCAGGAA	64+/-7	24
TTTGATCTGAAATACTTGCAGGTC	115+/-25	35
TTTGATCTGAAATATTAAGGCC	54+/-10	21
TTTGATCTGAAATATATCAGGATC	86+/-21	31
TTTGATCTGAAATATTCAGGAG	4.0+/-0.6	13
TTTGATCTGAAATAGCCAGGTC	89+/-15	20
TTTTGATCTGAAATATTCAGGTTC	40+/-7	21
TTTGATTTGAAATATTCAGGTC	88+/-11	26
TTTGATCTGAAATAATCAGTTC	101+/-13	30
TTTGATTTGAAATATTCAGGTA	112+/-34	18
TTTGATCTTGAAATATTCAGGCTC	76+/-11	24
TTTGATCTGAAATATTCAGGTGCA	74+/-10	19
TTTGATCTGAAATATTCAGGAT	102+/-22	33
TTTGATCTGAAATATTATGGTC	36.2+/-2.8	29
TTTGATCTGAAACTATTCAGGTGC	56+/-12	25
CTTGATCTGAAATATTCAGGAC	29+/-5	34
TTTTGATCTGATAATATTCAGGTC	90+/-32	26
AATGATCTGAAATATTCAGGTC	36+/-4	39
TTTGATCTGATATATTCAGGAC	99+/-20	35
TTTGATCTGAAATATCAGTC	84+/-18	27
TTTGATCTGAAATGTTAAGGTC	60+/-15	19
TTTGATCTGACAATATTCAGTGTC	56+/-13	37
TTACTTCTGAAATATTCAGGTC	25.3+/-3.1	23
TTTGATCTGAAATAATCACGTC	73+/-10	31
TCATTGATCTGAAATATTCAGGTC	23.1+/-2.0	27
TTTGATCTGAAATAGTCTGGTC	115+/-20	31
GTTGATCTGGAATATTCAGGTC	67+/-26	40
TTTGATCTGAAATATTCAACGGTC	8.5+/-0.7	17
CTTGATCTGAAATGTTCAGGTC	33+/-5	35
TTTGATCTGAAATAATCAGGTG	33+/-5	17
TTTGATCTGAAATATTCGAGGATC	13.0+/-1.7	17
TTTGATCTGAAATAATCAGGTA	67+/-10	43
TTTGATCTGAAATAATCAGGTC	66+/-8	29
TAACTAGACAAATATTCAGGTC	23.3+/-2.0	27
TTGATCTGAAATATTCGGTC	34.3+/-2.4	25
TTTGATCTGAAATATTCTTGTC	28.5+/-3.2	30
TTTGATCTGAAATATTCGGGTT	28+/-4	48
TTTGATCTGAAACTATTACAGGTC	37+/-4	24
TATATGATCTGAAATATTCAGGTC	43+/-6	27
TTTGATCTGAAATAGTTCAGTGTC	68+/-10	46
TTTGATCTGAAATACTAAGGTC	29.8+/-2.2	24
TTTGATCTGAAATTATTCATGGTC	60+/-10	24
TTTGATCTGAAATCTTCAGGGC	82+/-29	26
TTTGATCTGAAATATTCACGGATC	8.1+/-0.6	23
TTTGATCTGAAATACTATCAGGTC	39.8+/-2.7	29
TTTGATCTGAAATATCCAGCTC	67+/-8	39
TTTGATCTGAAATATTCGCAGGTC	20.7+/-2.0	20
TTTGATCTGAACTACTCAGGTC	39+/-4	36
TTTGATCTGAAATATTCGGGTG	75+/-21	25
TTTGATCTGTAAATATTCAGGCTC	71+/-28	37
TTTGATCTGAAATAAAGTCGTC	62+/-6	26
TTTGATCTGAAATATTCGGGTC	28.4+/-2.3	39
TTTGATCTGAAATACGTTCAGGTC	115+/-30	21
TTTGATCTGATATATTCAGGTG	60+/-11	36
TAACTAGACTAATATTCAGGTC	18.6+/-1.8	20
TTTGATCTGATATATTCAGGTC	79+/-13	37
TTTGATCTGAAATGTTCACGTC	48+/-4	28
TTTGATCTGGAATATTCAGGGC	77+/-18	56
TTTGATCTGAAATATCATCAGGTC	64+/-14	26
TTTGATCTGAAATATGCAGGTA	28+/-5	27
TTTGATCTGAAATTATTCACGGTC	87+/-8	22
TTTGATCTGAAATATCTCACGGTC	88+/-10	41
TTTGATCTGAAATATTGAGGCC	40+/-5	36
TTTGATCTGAAATATGTCAGGTGC	44+/-4	40
TTTGATCTGAAATATTCAGGCC	94+/-15	32
ATTGATCTGAAATATACAGGTC	58+/-12	14
TTTGATCTGAAATTATTCAGCGTC	126+/-35	30
TTTGATCTGAAATATTCTTAGGTC	20.7+/-1.3	25
TTTGATCTGGAATATGCAGGTC	(1.3+/-2.5)e+02	35
TTTGATCTGAAATATTCACGGTCG	43+/-7	22
TTTGATCTGAAATATTCGAGGGTC	9.5+/-0.9	12
TTTGATCTGAAATATTTATGTC	10.1+/-1.3	22
TTTGATCTGAAATACTCAGCTC	88+/-8	32
TTTGATCTGAAGTATTGAGGTC	56+/-11	35
TTTGATCTGAAATATTCATGGTAC	27+/-5	27
TTTGATCTAGAAATATTCAGGTCT	51+/-5	32
TCTGATCTGAAATATTCAGGTC	71+/-18	41
TTGATCTGAAATATCAGGTC	80+/-10	36
TTTGATCTGAAACTATTCAGGTC	57+/-8	28
TTTGATCTGAAATATTCAGGTATC	37+/-4	22
TTTGATCTGAAATATTCAGGTG	32.5+/-3.3	36
TTTGATCTGAAATGATTCAGGTTC	125+/-25	28
TATTGATCTGAAATATTCAGGTCC	89+/-22	33
TTTGATCTGAGATATTCAGGAC	38+/-5	34
TTTGATCTGAAATATTCAGGTC	20.53+/-0.24	2524
TTTATGATCTGAAATATTCAGGTC	35+/-4	18
TATTGATCTGAAATATTCAGGTCG	46+/-10	25
TTTGATCTGAGATATTCAGGTT	65+/-10	35
TTTGATCTGAAATATTCGGTC	76+/-14	32
TTTGATCTGAAATATTCAGGTT	32.7+/-3.5	24
AAACTAGAGAAATATTCAGGTC	33+/-4	21
TTTGATCTGAACTATTTAGGTC	37.1+/-3.1	43
TTTGATCTGAAAGTATTCAGTGTC	73+/-15	30
TTTGATCTGAAATATGCAGGCC	102+/-26	26
TTTGATCTGAAATATTCAGTTT	52+/-13	29
TTTTTGATCTGAAATATTCAGGTC	36+/-5	15
TTTGATCTGAAATAGTTCAGGGTC	84+/-17	35
TTTGATCTGAAATATGTGCAGGTC	45.9+/-2.9	28
TTTGATCGTGAAATATTCAGGTAC	50+/-10	41
TTTGATCTGAAATATTCACTTC	10.4+/-1.1	21
TTTGATCTGAAATAGTTACAGGTC	52+/-6	20
TTTGATCTGAAATATTCCACGGTC	115+/-16	31
TTTGATCTGAAATAGTCATGTC	23+/-4	23
TTTGATCTGATATATTCACGTC	(1.1+/-0.4)e+02	39
TTTGATCTGAAATATTCAGTTA	(1.0+/-0.4)e+02	33
TTTGATCTGAAATATTCAGTTC	28.9+/-1.9	46
TTTGATCTGAAATATTCGACGGTC	15.0+/-1.8	12
TTTGATCTGAAATATTCAGGTCCT	(1.1+/-0.4)e+02	28
TTTGATACTAGAAATATTCAGGTC	21.7+/-2.2	15
TATGATCTGAAATATTCACGTC	77+/-10	26
TTTGATCTGAAATATACAGGTA	25+/-5	37
TTTGATCTGAAATATACATGTC	13.0+/-2.0	19
TTTGATCTGAAATATATCAGCGTC	66+/-7	25
TTGAATCTGAAATATTCAGGTC	58+/-8	35
TATTGATCTGAAATATTCAGTGTC	6.0+/-0.8	18
GTTGATCTGAAATATTAAGGTC	108+/-25	28
TATGATCTGAAATATTCAGGGC	43+/-8	21
TTATGATCTGAAATATTCAGGTGC	50+/-4	27
TTTGATCTGAAATAGTCGGGTC	73+/-8	35
TTTCTAGACTAATATTCAGGTC	46+/-6	34
TTTGATCTGAAATTATTCAAGGTC	81+/-11	17
TATGATCTGAAATGTTCAGGTC	96+/-14	47
TTTGATCTGAAATATTCAAGTC	5.4+/-0.4	24
ATTGATCTGAAATATTCAGTTC	29+/-4	13
TTTGATCTGAAATATTCAGAGATC	63+/-10	26
TTGATCTGAAATATTCAGTC	18.3+/-2.1	16
TTTGATCTGAAATATTGCGAGGTC	30.3+/-2.3	30
TTTGATCTGAAATACTTCAGTGTC	50+/-6	28
TTTGATCTGAAATATTGGTC	73+/-7	37
TTTTGATCTGAAATATTCAGGGTC	20.4+/-1.9	19
TTTGATCTGAAATATTCAGGCG	21+/-5	22
ATTGATCTGAAATATTCTGGTC	50+/-8	25
TTTGATCTGAAATATCTCAGGTTC	73+/-20	32
AAACTAGACTTTATAAGTCCAC	20.2+/-1.1	28
TTTGATCTGAAATACTCGGGTC	119+/-16	33
CTTGATCTGAAATATTTAGGTC	19.3+/-2.3	19
TTACTAGACTTTATAAGTGGTC	7.6+/-0.5	22
TCTTGATCTGAAATATTCAGCGTC	59+/-17	31
TTATGATCTGAAATATTCAGGATC	58+/-20	36
TTTGATCTGACATATTCAGGAC	41+/-6	32
TTTGATCTGAAATTATTCAGTGTC	27.3+/-3.3	29
TTTGATCTGAAACTATTCAGGGTC	83+/-18	27
TATGATCTGAAATATTCGGGTC	96+/-19	34
TTTGATCTGAAATATTCAGGTAAC	38+/-5	21
TTTGATCTGAAATATTACTAGGTC	20.1+/-1.6	10
TTTGATCTGAAATACTTCTAGGTC	111+/-21	27
TTTGATCTAGAAATATTCAGGTCC	74+/-13	25
TCTGATCTGAAATATTCAGGAC	50+/-14	33
ATTGATCTGAAATATTCAGCTC	21.8+/-2.1	19
TTTGATCTGAAACTATTCAGGTCC	67+/-10	30
TTTGATCTGAAATATTGAGGGC	28+/-4	24
TTTGATCTGAAATATTCATGCGTC	7.9+/-0.8	24
TTTGATCTGAAAGATTCAGGTA	81+/-19	32
TATTGATCTGAAATATTCAGGATC	19.5+/-1.8	24
AAACTAGACTTTATAAGTCCTC	21.3+/-2.5	19
TTTGATCTGAAATATTCAGGAATC	18.3+/-2.1	30
TTTGATCTGAAATATTCAGTGCTC	15.3+/-1.5	15
TTTGATCTAGAAATATTCAGGTGC	75+/-17	22
TTTGATCTGAAATATTCCCGTC	(1.3+/-0.4)e+02	38
TTTGATCTGAAATATTCAATTC	7.1+/-0.8	13
TTTGATCTGAAGTATTAAGGTC	98+/-23	34
TTTGGTCTGAAATATTCAGGGC	62+/-8	20
TGTGATCTGAAATATTCATGTC	65+/-14	40
ATTGGTCTGAAATATTCAGGTC	18.7+/-2.5	26
AAACTAGACTTATATTCAGGTC	28.1+/-2.0	28
TTTGTATCTGAAATATTCAGGTC	76+/-19	27
TTTGATCTGAAATATTCTGGGC	8.1+/-1.2	27
TTTGATCTGAAATATTCCAGGTCC	(1.2+/-0.7)e+02	37
TTTGATCTGAAATATTGAGGTG	22.4+/-2.3	40
TTTTGATCTGAAATTATTCAGGTC	89+/-32	21
TTTGATCTGAAATATTCAGGTTGC	33+/-5	32
TTTGATCTGAAATATACTGGTC	86+/-8	33
TTTTGATCTGAAATATCTCAGGTC	106+/-32	35
TTTGATCTGAAATATTCAGGTGC	47+/-4	32
TTTGATCTGAAATAATAAGGTC	70+/-11	20
TTTGATCTGAAATATTCAGTGATC	22.0+/-3.1	17
TTAGGTCTGAAATATTCAGGTC	67+/-13	35
TTTGATCTGAAATATTACAAGGTC	31+/-4	14
TTTGATCTGAAATATTGTCCTC	71+/-8	26
TTATCGATCTGAAATATTCAGGTC	110+/-31	42
TTTGATCTGAAATGTACAGGTC	118+/-18	25
TTTGATCATGAAATATTCAGGTAC	89+/-11	33
TTTGATCTGAAATATTCTAGAGTC	29+/-5	30
TTTGATCTGAAGTATTCAGGTC	61+/-9	44
TTTTGATCTGAAATATGTCAGGTC	68+/-16	32
TTTGATCTGAAATATTCAGGATTC	32.2+/-3.1	29
TTTGATCTGAAATATTCAGTGTAC	4.5+/-0.7	12
TTTGATCTGAAATAAAGAGGTC	113+/-27	21
ATTGATCTGAAATATTCGGGTC	24.4+/-2.6	30
TTTGATCTGAAATATCTCAGTGTC	90+/-14	34
ATTGATCTGAAATATTCATGTC	5.7+/-0.6	19
TTTGAATCTGAAATATTCAGGTCT	71+/-13	25
TTTGATCTGAAAATATTCAAGGTC	110+/-31	16
CTTGATCTGAAATATTCACGTC	15.5+/-3.0	23
TTCGATCTGAAATATTCACGTC	57+/-12	31
TTTGATCTGAAATATAGTCAGGTC	66+/-9	27
TTTGATCTGAAATATTAGTC	22+/-4	18
TTTGATCTGAAATACTTCACGGTC	86+/-9	37
TTTGATCTGAAGTATTCACGTC	56+/-9	30
TTTGATCTGACAATATTCAGGTTC	37+/-6	31
TTATGATCTGAAATATTCATGGTC	51.0+/-3.3	40
TTTGATCTGAAATATTTAGCTC	16.4+/-1.3	29
TTTGATCTTAAATATTCAGGCC	82+/-34	21
TTTGATCTGAAATGTTCAGGTG	41+/-10	21
TTTTGATCTGAAATATTGCAGGTC	104+/-22	37
TTTGATCTGAAATATCTCAGGATC	124+/-34	24
TCTGATCTGAAATATTCACGTC	62+/-19	31
TTTGATCTGAAATATCCATGTC	(1.2+/-0.4)e+02	26
TTTGATCTGAAATATGCAGGAC	69+/-10	30
TTTGATCTGAAAATATTCAGGTGC	37+/-4	26
TGGTTGATCTGAAATATTCAGGTC	71+/-11	26
ATTTATCTGAAATATTCAGGTC	87+/-7	25
TTTGATCTGAAATATTCATCTC	18.6+/-2.4	24
ACTGATCTGAAATATTCAGGTC	39+/-10	23
TTTGATCTGAAATAATTCTAGGTC	95+/-20	23
TATTGATCTGAAATATTCAGGTGC	38+/-5	24
TTTGATCTGAAATGTTCATGTC	43+/-4	24
TTTGATCTGAAATAATTAGGTC	66+/-7	30
TGTTGATCTGAAATATTCAGGTGC	61+/-23	29
CATGATCTGAAATATTCAGGTC	48+/-8	30
TTTGATCTGATAATATTCAGGTTC	68+/-14	33
TTTGATCTGAAATAATATCAGGTC	109+/-16	35
TTTGATCTGAAACTATTCAGGTTC	49+/-7	31
TTTGATCTGAAATATTCATGCC	23+/-5	29
TTTGATCTGAAATATGTCAGGTTC	(1.3+/-0.5)e+02	36
TTTGATCTGAAATATTAGGGTC	39+/-4	22
TTTGATCTGAAATATTCTAGTC	21.2+/-2.5	26
TTCTGATCTGAAATATTCAGTGTC	(1.0+/-0.4)e+02	30
TTTGATCTGAAATTATTCAGGTGC	47+/-6	25
CTTGATCTGAAATATTCGGGTC	30+/-5	37
TCTTGATCTGAAATATTCACGGTC	35+/-4	24
TTTGATCTGGAATATTCAGGTC	69+/-20	37
AAACTAGACAAATATTCAGGTC	32.8+/-3.0	22
TTTGATCTGAAATATTCAGGTTC	37+/-4	33
TTTGATCTGAAATATTCAGGGC	28.8+/-2.5	34
TTTGATCTGAAATTTTCAGGGC	123+/-29	38
TTTGATCTGAAATATGTAGGTC	42+/-5	15
TTTGATCTGAAATATTCAGGTTTC	108+/-26	27
TTTGATCTGAAATAGTTCAAGGTC	100+/-14	30
TAACTAGACTTTAATTCAGGTC	22.2+/-1.9	26
TTTGATCTGAAATATTGCATGGTC	21.4+/-2.4	19
TTTGATCTGAAATATTACGAGGTC	24.9+/-1.7	14
GTTGATCTGAAATATTCAGGTC	68+/-9	29
TTTGATCTGAAATAGTTGCAGGTC	77+/-7	28
GTTGATCTGAAATATTCAGGTA	74+/-25	41
TTTGATCTGAAATGTTCAGGAC	59+/-7	48
TTTGATCTGAAATAATTCAAGGTC	74+/-6	31
TTTGATCTGAAATATTCAGGATAC	33+/-6	27
TTTGATCTGAAATATTCAGGCTTC	18.8+/-1.9	25
TTTGATCTGAAATATTCCGCTC	107+/-14	31
TTTGATCTGGAATATTCAAGTC	112+/-35	44
TTTGATCTGAAATATTCAGGGTTC	33+/-4	28
TTTGATCTGAAATATTGCAAGGTC	34+/-5	25
TTTGGTCTGAAATAATCAGGTC	61+/-10	31
TTTGATCTGAAATAATCAGCTC	75+/-7	15
TTTGATCTGAAATGTTTAGGTC	28.2+/-2.8	29
TTTGATCTGAAATATTCAGCGATC	41+/-5	28
TTTGATCTGAAATATATCAGTGTC	26.6+/-3.2	21
TTTGATCTGAAATATAGTCGTC	32.0+/-2.3	30
TTTGATCTGAACTATTCAGGTC	73+/-28	31
TTTGATCTGAAATATTACAGGTTC	76+/-32	37
TTTGATCTGAAATATTCGGGGC	2.28+/-0.32	26
TTTGATCTGACATATTCAGGTC	73+/-12	40
TTTGTATCTGAAATATTCAGGTTC	(1.1+/-0.4)e+02	34
TTTGATCTGGAATATTCGGGTC	(1.0+/-0.6)e+02	40
TATTGCATCTGAAATATTCAGGTC	91+/-16	38
TTTGGTCTGAAATATGCAGGTC	72+/-22	26
TTTGATCTGAATTATTTAGGTC	109+/-24	32
TTTGATCTGAAATATTCCGGTC	79+/-12	30
TTTGATCTGAAATATGAAGGTC	68+/-7	30
TTTGATCTGAAATATTCCGGTG	121+/-30	27
ATTGATCTGAAATATGCAGGTC	53+/-7	35
TTACTAGACTTTATATCAGGTC	7.3+/-0.6	16
TATTGATCTGAAATATTCGAGGTC	12.2+/-1.6	12
TTTGATCTGAAATATTCAGCGTTC	43+/-6	34
TTTGGTCTGAAATATTCAAGTC	15.0+/-1.4	24
TTACTAGACTAATATTCAGGTC	10.1+/-0.8	26
TTTGATCTGAAATATTCAGGGT	118+/-25	11
ATTGATCTGAGATATTCAGGTC	48+/-7	24
TTTGATCTGAAATACTCAGGGC	24.3+/-2.2	21
TTTGATCTGAAATATTCAGGGATC	19.9+/-2.6	36
TTTGATCTGAAATATGCAGGTG	25.9+/-3.3	39
AAACTAGACTTTTATTCAGGTC	28.2+/-1.9	23
TTTGATCTGAAATATATCAGGTTC	92+/-25	34
TTTTGATCTGAAATATTCATGGTC	7.2+/-0.7	21
TTTGATCTGAAATATTCAAGAC	3.6+/-0.4	17
TTTGATCTGAAATAAGCAGGTC	76+/-13	28
TTATGATCTGAAATATTCAGCGTC	61+/-12	31
TTTGATCTGAAATACTTCAGCGTC	(1.1+/-0.4)e+02	33
TTTTGATCTGAAATATTCAGGATC	29.5+/-3.0	21
TTTGATCTGAAATATTCAGGATCG	67+/-16	31
TTTGATCTGAAATATACAGGTC	33+/-4	35
TTTGATCTGGAATATTTAGGTC	45+/-8	43
TTTGATCTGAAATATACAGGTG	15.6+/-2.2	34
TTTGATCTGAAATATTGAGCTC	57+/-8	43
TAACTAGACTTTATAAGTCCAC	13.6+/-1.2	31
TTTGATCTGAAATATCAAGGTC	81+/-10	32
TTTGATCTGAAATATTCACGGTCC	11.0+/-1.5	26
TTTGATCTGAAATATTGTGGTC	47+/-5	35
TTTGATCTGAAATATTCAGTAGTC	30+/-4	19
TTGTATCTGAAATATTCAGGTC	34+/-5	32
TAACTAGAGAAATATTCAGGTC	23.8+/-1.5	22
TTTGATCTGAAATATTCTAGGTTC	18.0+/-2.5	20
TTTGGTCTGAAATATTCATGTC	9.5+/-1.3	19
TTTGATCTGAAATATACAGGTT	28+/-4	32
TTTGATCTGAAATATTCGGC	6.0+/-0.5	18
TTTGATCTGAAATATTCACGTC	12.3+/-1.3	18
TTTGATCTGAAATGTTCAGGTC	40.3+/-3.5	45
TTATGATCTGAAATATTCAGGTTC	71+/-24	17
TTTGATCTGAAATATTCACGTG	25+/-5	17
TGATTGATCTGAAATATTCAGGTC	47+/-5	27
TTTGATCTGAAATATTCGAGGCTC	21.9+/-1.4	22
TTTGATCTGAAATATTCAGGTTCG	55+/-7	24
TTTGATCTGAAATATTGCAGGATC	42+/-5	31
TTTGATCTGAAATATTCAGGTTCA	118+/-32	34
AAACTAGACTTTATAAGTGGTC	29.1+/-2.1	19
TTTGATCTGAAATATGCAGGTC	51+/-7	42
TTTGATCTGAGATATTCAGCTC	(1.2+/-0.4)e+02	27
TTTGATCTGAAATATTCACGTT	77+/-35	37
TATTGATCTGAAATATTCAGGCTC	16.9+/-1.5	29
TTTGATCTGAAATATTGAGGTC	25.9+/-3.2	30
TTTGATCTGAAATATTCAGGTTCT	116+/-25	31
TTTGATCTGAAATATGCAGGTT	59+/-31	38
TTTGATTTGAAATATTTAGGTC	96+/-25	19
TTTGATCTGAAATATTACAGGCTC	29.6+/-2.7	28
TTTGATCTGAAATATAGTCCAG	63+/-7	27
TTTGATCTGAAATATTCAGCAGTC	27.3+/-2.8	26
TTTGATCTGAAATATTCACGGTTC	8.1+/-0.7	25
TTTGATCTTGAAATATTCAGGTCG	48+/-11	30
TTTGATCTGAAATAATTCAGGTC	75+/-15	29
TCTTGATCTGAAATATTCAGTGTC	10.3+/-2.7	20
TTTTGATCTGAAATATTCAGAGTC	99+/-20	32
TTTGATCTGAAATATTCAGAGTGC	52+/-6	30
ATTGATCTGAAATATCCAGGTC	74+/-10	27
TTTGATCCGAACTATTCAGGTC	50+/-9	51
TTTTGTATCTGAAATATTCAGGTC	63+/-12	25
TTATGATCTGAAATATTCACGGTC	73+/-11	34
TTTGATCTGAACTATTCAGGCC	45.9+/-3.4	43
TTTGATCTGAAATATTACAGGGTC	42+/-5	30
TTAATGATCTGAAATATTCAGGTC	41+/-6	30
TTTGATCTGAAATAGTTCAGAGTC	73+/-22	24
TTTGATCTGAAATATTCAGGTCGG	(1.1+/-0.4)e+02	25
TTTGATCTGAAATATTCTATGGTC	8.9+/-0.9	18
TTTGATCTGAAATAGTCAGATC	125+/-27	46
TTTGATCTGAAATAACCAGGTC	120+/-32	28
TTTGATCTGAAATATTCAGCAG	19.3+/-1.8	32
TTTGATCTGAAATATTCAGCAC	26.2+/-1.7	34
TTTGATCACTAATATTCAGGTC	35.6+/-3.5	37
TTTGATCTGAAATAAACAGGTC	72+/-11	24
TTTATCTGAAATATTCAGGC	103+/-25	29
TTTTGATCTGAAATATTCAGGTC	23.6+/-2.6	32
GTTGATCTGAAATATTCAGGTT	67+/-11	40
TTTGATCTGAAATATAAAGGTC	51+/-6	31
TTTGATCTGAAATACTTCAGGTGC	90+/-18	23
TTTGATCTGAAATATTCAGGAGTC	8.5+/-0.8	19
TTTGATCTGAACTAATCAGGTC	42+/-7	25
TTTGATCTGTAATATTCAGGAC	83+/-28	40
TTTGATCTGAAATATATCAGGTAC	61+/-9	35
TTTGATCTGAAATAATCATGTC	35+/-5	18
TTTGATCTGATATATTCAGGGC	54+/-9	31
TTTGGTCTGAGATATTCAGGTC	72+/-11	42
ATTGATCTGAAATATTGAGGTC	28.4+/-3.0	15
TTTGATCTGAAATACTTACAGGTC	50+/-4	25
TTTGATCTGAAATATTAAGTTC	48+/-4	29
TTTGATCTGAAATAGTTCATGGTC	83+/-13	29
TTTGATCTGAAGTATTCATGTC	52+/-8	32
TTTGATCTGAAATATACAGGAC	16.4+/-2.0	19
TTTGATCTGAAATATTCGTGTC	9.5+/-0.9	22
TTTGATCTGAAATATTTAGTTC	21.2+/-2.1	23
TTTGATCTGAAATACTGAGGTC	80+/-6	31
TTTGATCTGAAATATTCGAGGTGC	19+/-4	26
TTTGATCTGAAATATACAAGTC	23.5+/-2.4	17
GTTGATCTGAAATATTCACGTC	109+/-24	35
TTTGATCTGAAATATTCATGGC	2.5+/-0.4	19
TTTGATCTGAAATATTCAGGGTC	23.1+/-1.8	38
TTTGATCTGAAATATTCTAGGTCG	(1.0+/-1.5)e+02	37
CTTGATCTGAAATATCCAGGTC	79+/-15	43
TTTGATCTGAAATATTAGGC	20.6+/-2.1	17
AAACTAGACTAATATTCAGGTC	22.1+/-1.2	36
TTTGATCTGACAATATTCAGGCTC	108+/-32	27
TTTGATCTGAAATAGACAGGTC	86+/-14	25
TTTGATCTGAAATATTGCAGGTTC	70+/-17	26
TTTGATTTGAAATATTCAGGAC	26.4+/-3.5	29
TTTGGTCTGAACTATTCAGGTC	72+/-18	33
TATTCGATCTGAAATATTCAGGTC	(1.2+/-0.5)e+02	31
TTTGATCTGAAATATTGCAGTGTC	44+/-9	31
TTACTAGACTTTATAAGTCGTC	20.8+/-2.0	23
TTTGATCTGATATATTTAGGTC	122+/-32	26
TTTGATCTGAAATATTCACCGGTC	13.2+/-0.9	13
TTTTGATCTGAAATATTCAGGTGC	37+/-4	29
TTTGATCTGAAATACTTCAAGGTC	75+/-8	28
TTTGATCTGAAATATTACGGTC	57+/-5	27
TTTGATCTGAAATATTCAGCGTAC	28+/-4	26
TTTGATCTGAAATATTAGGT	56+/-35	35
TTTGATCTGAAATATTATCAGGTC	87+/-22	33
TTTGATCTGAAATTATTCGAGGTC	81+/-8	29
ATTGATCTGAAATACTCAGGTC	53+/-7	25
TTTGATCTGAAGTATTCAGGAC	83+/-29	33
TTACTAGACAAATATTCAGGTC	8.8+/-0.7	33
TTTGATCTGAAATAGTCAGGTA	74+/-16	30
TATTGTATCTGAAATATTCAGGTC	65+/-15	29
TTTGATCTGAAAATATTCAGGTAC	72+/-9	28
TTTTATCTGAAATATTCAGGTC	101+/-13	27
TTTGATCTGAAATATTCTAAGGTC	10.1+/-0.8	19
TTTGATCTGAGGTATTCAGGTC	86+/-19	44
TTTGATCTGAAATATTGAGATC	55+/-9	14
TTTGGTCTGAAATATTCAGATC	52+/-6	36
TTTGATCTGAAGTATTTAGGTC	54+/-11	29
TTTGATCTGAAATATTCAGGTGAC	21.3+/-2.7	14
TTTGATCTGAAATATGCACGTC	55+/-5	32
TTTGATCTGAAATCTTCAGGTG	54+/-18	39
TTACTAGTGAAATATTCAGGTC	25.7+/-2.3	34
TTTGATCTGAAATATCCAGGGC	37+/-5	30
TTTGATCTGAAATATTGCGGTC	76+/-7	21
TTTGATCTGAAATATCCAAGTC	88+/-15	31
ATTGATCTGAAATATTCAGGCC	97+/-20	24
TTACTAGACTTTATTTCAGGTC	7.9+/-0.7	19
TTTGATCTGAAACTATTCAGGTAC	39+/-4	27
TTTTGATCTGAAATATTCAGCGTC	20+/-4	29
TTTGGTCTGGAATATTCAGGTC	(1.0+/-0.6)e+02	23
TTTGATCTGAAATTAAGTGGTC	115+/-11	24
TTTGATCTGAAATATATCAGGTC	63+/-12	28
TTTGATCTGAAATTATTCAGGTC	(1.1+/-0.4)e+02	20
TATGATCTGAAATATTCAGGAC	49+/-7	30
TTTGATCTGAAATATTCAGGGCTC	105+/-17	30
TTTGATCTGAAATATGCAGTTC	47+/-6	37
TTTGATCTGAAATATTCAGGTGTC	24.4+/-2.5	31
TTTGATCTTAACTATTCAGGTC	43+/-4	31
TGTTGATCTGAAATATTCAGGGTC	65+/-26	29
TTTGATCTGAAATATGTCATGGTC	39+/-4	25
TTTGATCTGAAATATTACAGGATC	38+/-4	16
TTTGATCTGAAATATTGCAGGCTC	60+/-6	28
TTTGATCTGAAATAATCAGGAC	46+/-6	24
TTACTAGACTTTATAAGTCCTC	5.33+/-0.32	19
TTATTGATCTGAAATATTCAGGTC	17.2+/-1.7	22
TTTGATCTGAAATATGTCAGCGTC	40+/-7	19
TTTGATCTGAAATATTCAGAGGTC	54+/-5	39
TTTGATCTGAAATATTCAGGCTAC	24.3+/-2.7	30
TTTGATCTGAAATATTCCGGGC	120+/-25	36
GTTGATCTGAAATATTCAGTTC	74+/-13	35
TTTGATCTGAAATACTCATGTC	46+/-5	27
TATGATCTGAAATATTCAGGTG	49+/-7	35
GTTGATCTGAAATATTCAAGTC	53+/-8	26
TTTGATCTGAAATATTCACATC	7.8+/-0.7	14
TTTGATCTGAAATATTCTGGTC	69+/-12	26
TTTGATCTGAAGTATTCAGGTA	51+/-13	36
TTTGATCTGAAATATTCTGGTA	6.4+/-1.0	43
TTTGATCTGAAATAGTCAGGAC	41+/-5	31
TTTGATCTGAAATATTCGAGTGTC	15.0+/-1.8	26
TTTGATCTGAAATATTGCAGGTAC	47+/-9	17
TTTGATCTGAGATATTCAGGTC	41+/-4	44
TATTGATCTGAAATATATCAGGTC	(1.1+/-0.4)e+02	29
TTTGATCTGAAATATTAAGGTT	59+/-21	30
TTTGATCTGAAATATTCAAGGATC	6.7+/-0.7	10
ATTGATCTGGAATATTCAGGTC	53+/-10	46
TTTGATCTGAAATATTCAGTTGTC	19.2+/-1.4	22
TTTGATCTGAAGTATTCAGGTT	79+/-18	43
TTTGATCTGAAATATTCTGAGGTC	10.0+/-1.3	13
TTTGATCTGAAATATTCTGGTT	15.1+/-3.4	33
TGTTGATCTGAAATATTCAGGTTC	56+/-12	35
TTTGACTCTGAAACTATTCAGGTC	37+/-5	34
TTTGATCTGAAATATTCACGGTC	20.7+/-2.1	19
TTTAGTATCTGAAATATTCAGGTC	76+/-19	29
AGTGATCTGAAATATTCAGGTC	69+/-16	27
TCTTGATCTGAAATATTCAGGGTC	94+/-22	26
TTTGATCTGAAATAGTTCAGGCTC	55+/-9	41
TTTGATCTGAAATATCAGGC	56+/-10	29
TTTGATCTGAAACATTCAGGTC	112+/-27	35
TTTGATCTGAAATATTCAACTC	5.8+/-0.5	13
TATTGATCTGAAATATTCAGGTAC	33.9+/-3.1	27
TTTGATCTGAAATATAGTGGTC	51+/-4	30
TTTGATCTGAAATATTCAGGC	10.0+/-0.8	45
TTTGATCTGTAATATTCAGGGC	56+/-12	24
TTTGATCTGACATATTCAGGGC	26+/-4	26
TTTGATCTGAAATAATTCAGGTAC	58+/-7	33
TTTGATCTGAAAATATTCATGGTC	86+/-13	33
TCTTGATCTGAAATATTCAGGTGC	77+/-14	34
TTTGATCTGAAATATCAGGTC	108+/-14	42
TTTGATCTGAAATATATAGGTC	46+/-5	24
TTTGATCTGAAAGTATTCAAGGTC	112+/-25	21
TTTGATCTGAACTATTCAGGGC	56+/-11	41
TTATGATCTGAAATATTCAGGTAC	41.6+/-3.5	29
TTTGATCTGAAATATTCAGGT	35.3+/-3.3	71
TTTGATCTGAAATATTGCAGGGTC	59+/-11	29
TTTGATCTGAAATATGTCAGGGTC	81+/-15	31
TTTTGAATCTGAAATATTCAGGTC	70+/-11	28
TTTGATCTGAAATATTCTGATC	68+/-6	22
TTTGATCTGAAATATTCAAGTG	17.9+/-1.9	30
TTTGATCTGAAATATTCGGT	14.2+/-2.4	27
CTTGATCTGAAATATGCAGGTC	78+/-35	32
TTACTAGACTTTAATTCAGGTC	6.9+/-0.5	24
TTTGATCTGAAATATTCAGAGTCT	70+/-32	34
TTTGATCTTAAATATTCAGGGC	101+/-19	27
TATGATCTGAAATATTCAAGTC	41+/-4	33
TTTGATCTGAAATATTCCGAGGTC	77+/-8	35
TTTGATCTGAAATATTCAGAGTCA	55+/-15	41
TTTGATCTGAAATATTCAGAGTCG	33+/-8	38
TTTGATCTGAAATATATGCAGGTC	104+/-17	24
TATTGATCTGAAAATATTCAGGTC	(1.1+/-0.4)e+02	17
TTTGATCTGAAATATGTCAGGTC	66+/-16	36
TATTGATCTGAAATATTCAGAGTC	60+/-8	23
TTTGATCTGAAATATTCATGGGTC	5.1+/-0.8	20
TTTGATCTGAAATATTCAGGGA	85+/-15	39
TTTGATCTGAAATATTCGAGGTC	10.6+/-1.1	17
TTTGATCTGAAATATTCAGTAC	94+/-19	31
TTTGATCTGAGATATTTAGGTC	40+/-5	42
TTTGATCTGAAATATTCAGAGCTC	(1.1+/-0.4)e+02	21
CTTGATCTGAAATATTCAGCTC	35+/-4	35
TTTGATCTGAAATATTCATGGTTC	4.8+/-0.5	22
TTTGATCTGAAATATTGCACGGTC	30+/-4	20
TTTGATCTGAAATATGCTGGTC	78+/-9	33
TTTGATCTGAAATATTCTAGGTGC	30+/-4	39
TTTGATCTGATAATATTCGAGGTC	93+/-16	31
ATTGATCTGAAATATTCAGGGC	28.1+/-2.5	14
AAACTACTGAAATATTCAGGTC	19.1+/-1.3	26
CTTGATCTGAAATATTCAGTTC	29.9+/-3.5	36
TTTGATCTGAAATATTCAGGATC	33+/-4	34
TTTGATCTAAAATATTCAGGGC	122+/-34	31
TATTGATCTGAAATATTCAAGGTC	13.6+/-1.2	21
TTTGATCTGAAATATATCCAGGTC	87+/-11	32
TTTGATCTGAAATTATTACAGGTC	97+/-14	30
ATTGATCTGAAATAATCAGGTC	101+/-17	31
TAACTAGTGAAATATTCAGGTC	42+/-8	17
TTTGATCTGAAATAGTTCAGCGTC	93+/-29	38
TTATGATCTGAAATATTCTAGGTC	68+/-11	25
TTTTGATCTGAAATATTCAGGTCC	(1.1+/-0.4)e+02	36
TTATGATCTGAAATATTCAGGGTC	72+/-17	24
TTTGGTCTGAAATATTCAGTTC	40.3+/-3.5	23
TTACTAGACTTTATAAGTCCAC	5.5+/-0.5	17
TTTGATCTGAAATAGGCAGGTC	56+/-9	18
TTTGATCTGAAATATTCAAGGTCC	36+/-8	34
TTTGATCTGAAAGTATTCAGGTTC	103+/-27	38
TTTTGATCTGAAATATTCAGGTCT	109+/-25	33
TTTGATCTGAAATATTTAGATC	51+/-6	17
TATGGTCTGAAATATTCAGGTC	70+/-11	30
TTTGATCTGAAATATTAAAGTC	19.6+/-1.3	11
TTTGATCTGAAATATTCAGGTCG	64+/-13	25
TTTGATCTGAAATATCTCTAGGTC	66+/-6	29
TTTGATCTGAAATATTCACGTGTC	14.1+/-1.2	27
TTTTATCTGAAATATTCAAGTC	123+/-26	22
TTTGGTCTGAAATACTCAGGTC	64+/-5	24
TTTGATCTGAAATATCGTCAGGTC	88+/-16	35
TTTGATCTGAAATATTCAGGTCTG	25.9+/-2.7	25
ATTGATCTGACATATTCAGGTC	72+/-12	30
TTTGATCTGAAATATTCAGGTCT	102+/-16	33
TTTGATCTGAAATATAGTCCAC	65+/-7	25
TTTGATCTGAAATATTCAGTGTGC	23.6+/-3.3	27
TTTGGTCTGAAATAGTCAGGTC	71+/-13	36
TTTGGTCTGAAATATTCACGTC	31.7+/-2.9	23
TTTGATCTGAAATATTCAAGGTAC	4.4+/-0.7	19
TTTGCTCTGAACTATTCAGGTC	39+/-4	41
TTTGATCTGAAATAGTTCAGGTGC	80+/-17	40
CTTGATCTGAAATACTCAGGTC	53+/-8	42
TTTGATCTTGAAATATTCAGCGTC	114+/-30	40
TTTGATCTGAAATATTCATTGGTC	4.0+/-0.4	14
TTTGATCTGAAATATTCAGAGC	55+/-7	34
TTTGATCTGAAATATTGAGGAC	41+/-5	20
TTTGATCTGAAATATTACACGGTC	35.1+/-1.9	18
TTTGATCTGAAATATCTCATGGTC	68+/-10	27
TTTGATCTGAAATATTCGAGGTCA	76+/-34	40
TTTGATCTGAAATATTCAGGAC	29.2+/-2.1	41
TTTGATCTGAAATATTCGAGGTCC	(1.1+/-0.4)e+02	29
TTTGATCTGATAATATTCAGGTGC	34+/-6	20
TTTGATCTGAAATATTCAGTGTTC	16.7+/-2.5	13
TTTGATCTGAAATATTCGAGGTCG	22+/-6	36
TTTGATCTGAAATAGTGTCAGGTC	69+/-5	39
TTGATCTGAAATATTAGGTC	23.5+/-2.8	27
TTGCATCTGAAATATTCAGGTC	61+/-35	33
TTTGATCTGAAATATTCAGAGTTC	74+/-15	27
TTTGATCTGAAATATTGTCCAG	32+/-4	32
TTTGATCTGAAATATTCGAGGTCT	61+/-9	34
TTTGATCTGAACTATTCAAGTC	36+/-4	25
TTTGATCTGAAATATGTCAGTGTC	21.5+/-2.9	20
TTTGATCTGAAATATTGTCCAC	61+/-11	28
TTTGATCTAAACTATTCAGGTC	51+/-10	29
TTTGATCTGAAATATTCTGGAC	7.7+/-1.1	26
TTTGATCTGAAATATTCTAGGTC	18.0+/-1.4	23
TTTGATCTGAAATATAATCAGGTC	75+/-10	30
TTTGATCTGACAATATTCATGGTC	(1.0+/-0.4)e+02	41
TTATGATCTGAAATATTCAGAGTC	73+/-26	37
TTTGATCTGAAATATGTCAGGTAC	54+/-6	34
TTTGATCTGAAATATTACAGAGTC	87+/-17	30
GTTGGTCTGAAATATTCAGGTC	74+/-12	29
TAACTAGACTTTATAAGTGGTC	18.3+/-1.3	27
TTTGATCTGAAATATTCCAGGGTC	65+/-10	27
TTTGATCTGAAATATTCCGGCC	119+/-17	33
TTTGATCTGAAATATTCTAGGTAC	47+/-14	34
TTTGATCGTGAAATATTCAGGTCT	74+/-24	30
TTTGATCTGAAACTAATTCAGGTC	38+/-7	32
TTTGATCTGAAATATTCGATGGTC	9.1+/-0.9	19
ATTGATCTGAAGTATTCAGGTC	67+/-15	32
TTTGATCTGAAATAGTTCGAGGTC	86+/-12	25
ATTGATCTGAAATATTCACGTC	11.9+/-1.1	26
TTTGATCTGAAATACTTCAGGATC	97+/-16	34
TTTGATCTGAAATAGTAAGGTC	80+/-10	31
TTTGATCTGAAATATTCATGGTC	7.0+/-0.8	23
TTTGATCTGAAATATTCAGGTCAC	(1.2+/-2.5)e+02	20
TTTGATCTGAAATATTAACGTC	33.2+/-2.5	20
TTTGATCTGAAATATTCATGTGTC	2.08+/-0.24	25
TATTGATCTGAAATATTCAGGTTC	31+/-4	21
TTTGATCTGAGATATTCAGTTC	86+/-15	18
TTTGATCTGAAATATTCAAGGTCT	44+/-9	22
TTTGATCTGAAATATATCACGGTC	57+/-6	21
TTATATCTGAAATATTCAGGTC	120+/-32	26
TTTGATCTGAAAATATTCAGTGTC	30+/-4	31
TTTGATCTGAAATAATGAGGTC	105+/-14	25
TTTGGTCTGAAATATTCTGGTC	117+/-25	31
TTTGATCTGAAATACTCAGTTC	118+/-20	25
TTTGATCTGATAATATTCAAGGTC	109+/-23	32
TATTGATCTGAAATATTCATGGTC	11.8+/-1.3	25
CTTGATCTGAAATATTCTGGTC	89+/-21	43
CTTGATCTGAAATATTCCGGTC	84+/-31	33
TTTGATCTGATATATTCATGTC	53+/-9	28
TTTGATCTGAAATATTCTAGGATC	15.0+/-1.9	19
TTTGATCTGAAATATTCCAGGTTC	63+/-12	24
TTTGATCTGAAATATCCAGGTT	90+/-27	26
TTTGATCTAGAAACTATTCAGGTC	(9+/-6)e+01	17
TTTGATCTGAAATATTCATC	15.4+/-1.6	22
TTTGATCTGAAATGTTCAAGTC	60+/-9	19
TTTGATCTGAAATAATCGGGTC	84+/-15	17
TTTGATCTGAAATATTCACGCC	16.7+/-2.2	20
TTTTGATCTGAAATATTCTAGGTC	28.0+/-3.4	22
TTTGATCTGAAATTATTCAGGGTC	104+/-29	34
TTTGATCTGAAATATCCAGGTA	(1.0+/-0.4)e+02	44
TTTGATCTGAAATATCCAGGTC	70+/-8	30
TTTGATCTGAAATATTCATGAGTC	13.6+/-2.8	28
TTTGATCTGAAATAGTCAGGCC	122+/-26	41
TTTGATCTTGAAATATTCAGGTGC	18.8+/-2.0	34
TTTGATCTAGAAATATTCAGGTTC	71+/-13	18
TTATGATCTGAAATATTCAGGCTC	44+/-5	28
TTTGATCTGAAATATAGAGGTC	58+/-6	26
ATTGATTTGAAATATTCAGGTC	70+/-11	25
TTTGATCTGAAATATTCTGGTG	12.3+/-1.6	31
TTTGATCTCGAAACTATTCAGGTC	46+/-4	32
TTCTTGATCTGAAATATTCAGGTC	46+/-6	25
TTTGATCTGACAATATTCAGGTAC	70+/-13	35
TTTGATCTGAAATATTTGCAGGTC	100+/-19	31
TTTGATCTGAAATATTCAGGGTAC	45+/-5	26
TTTGATCTGAAATATGTCGAGGTC	42+/-4	23
TTTGATCTGAAATACTTCATGGTC	84+/-13	22
TTTGATCTGAAATATTCCAGGATC	77+/-10	22
TTTGATCTGAAATACTTCAGGCTC	76+/-9	39
TTTGATCTGAAATATTAGGTC	44.7+/-3.1	28
TTTGATCTGAAATATTCAGATT	57+/-14	31
TTCGATCTGAAATATTCAGGGC	46+/-9	18
CTTGATCTGAAATATTCAGGGC	18.5+/-2.1	24
TTTGATCTGAAATATTCAGGTGGC	24.8+/-2.5	18
TTTGATCTGAAATATTCGAAGGTC	10.3+/-0.9	16
TTTGGTCTGAAATATACAGGTC	44+/-4	35
TTTGATCTGAAATATTTACAGGTC	63+/-12	23
TTTGATCTGAAATATTCAGGTACG	47+/-10	25
TTTGATCTGAAATTTTCAGGTC	119+/-35	50
TTTGATCTGAAATATTCAGGCA	24+/-5	20
TTTGATCTGAAATATTCACAGGTC	13.2+/-2.2	14
TTTGATCTGAAATTTTCAGGTG	(1.0+/-0.4)e+02	42
ATTGTTCTGAAATATTCAGGTC	75+/-11	29
TTTGATCGAAATATTCAGGT	62+/-18	30
TTTGATCTGAAACTATTGCAGGTC	34+/-4	32
TGAGATCTGAAATATTCAGGTC	126+/-29	35
TTTGATCTGAAATGTTCAGCTC	68+/-6	24
TTTGATCTGAAATATTCAGGTACT	125+/-33	27
TTTGATCTGAAATATTCAAGGC	2.10+/-0.22	23
TTTTGATCTGAAATATTCAGGTCG	44+/-6	26
TTTGATCTGAAATATTCAGCTC	25.7+/-1.7	41
TTTGATCTGAAATACTTCAGGTTC	109+/-18	32
TTTGATCTGAAATATTCAGCTA	61+/-9	29
TTTGATCTGAAATATTCAGCTG	32+/-6	21
TTTGATCTGAAATATTTCAAGGTC	(9+/-4)e+01	32
TTTGATCTGAAATATTCAGGCT	55+/-7	29
TCTTGATCTGAAATATTCAGGATC	71+/-14	42
TTTGATCTGAAATATCCAGGAC	38+/-13	27
TTTGATCTGACATATTTAGGTC	67+/-12	28
TTTGATCTGAAATATCCAGTTC	82+/-12	36
TATTGATCTGAAATTATTCAGGTC	107+/-25	29
TTTGATCTGAAATATTAGCAGGTC	36+/-4	18
TTTGATCTGAAATATACAGCTC	29.7+/-2.2	27
GTTGATCTGAAATATTCAGGAC	67+/-9	26
TTTGATCTGAAATATTTAGGTG	24.4+/-1.6	27
TTTGATCTGAAATATTCGGATC	45+/-6	25
TTTGATCTAAAATATTCAGGCC	(9+/-4)e+01	28
TAACTAGACTTTATAAGAGGTC	22.3+/-2.3	29
ATTGATCTGAAATATTCCGGTC	86+/-15	34
AAACTAGACTTTATAAGAGGTC	24.7+/-1.5	23
TTTGATCTGAAATATTCAGTGTCT	47+/-9	28
TTTGATCTGAAAATATTCAGGGTC	105+/-31	23
TTTGATCTGAAATATCTCGAGGTC	112+/-31	26
TTTGATCTGAAATATTACAGGTC	49+/-8	30
TTTGATCTTGAAATATTCAGTGTC	45+/-9	23
TTTGATCTGAAATACTCAGGTC	39.6+/-2.8	41
TTTGATCTGAAATATTGACAGGTC	47+/-6	27
TTTGATCTGAAATTAAGTCGTC	85+/-22	17
TTTGATCTGAAATATTCAGTGTCG	47+/-10	42
TCTTGATCTGAAATATTCAGGTTC	73+/-12	34
TTTGATCTGAAATATGTACAGGTC	50+/-6	20
TTTGATCTGAAATATTCAGTGTCA	(0.1+/-2.0)e+03	23
TTTGATCTGACATATTCACGTC	95+/-30	39
TATTGATCTGAAATATTCACGGTC	28.5+/-3.3	24
TTATGATCTGAAATATTCAGTGTC	15.3+/-2.3	19
TTTGATCTGAAATATTCACGAGTC	10.1+/-1.3	12
TTATGATCTGAAATATTCAGGTC	41+/-5	25
TTTGATCTGAAATAAAGTGGTC	76+/-8	24
TTTGATCTGAAATATTCGAGAGTC	16.4+/-1.7	17
TTTGATCTGAAATACTGTCAGGTC	97+/-11	32
TTTTGATCTGAAATACTTCAGGTC	94+/-18	28
TTTGATCTGAAATATTCAGTCGTC	23.9+/-2.1	36
TTTGATCTGAAATATTACATGGTC	18.4+/-1.7	15
TTTGATCTGAAATATTACCAGGTC	48+/-5	24
TTTGATCTGAAATATTACAGGTAC	51+/-8	28
TTTGATCTGAAATATCTCCAGGTC	98+/-24	30
CTTGATCTGAGATATTCAGGTC	55+/-11	52
TTTGATCTGAAATATTCCAGAGTC	97+/-35	23
TCTGATCTGAAATATTCAGGGC	50+/-9	40
TTTGATCTGTAAATATTCATGGTC	(1.1+/-0.4)e+02	37
TTTGCATCTGAAATATTCATGGTC	(1.3+/-0.4)e+02	40
TTTGATCTGAAATAGTCAGGTC	57+/-7	45
TTTGATCTGTAAATATTCAGGATC	(1.0+/-0.8)e+02	34
TTTGATCTGAGATATTCAGGGC	31+/-5	28
TTTGATCTGAAATATTAAGGTC	44+/-6	31
ATTGATCTGAAATATTCAGGTT	39+/-9	13
TTTGATCTGAAATATTAAGGTG	34+/-6	17
TTTGATCTGAAATATTCAGAAC	47+/-4	29
TTTGATCTGAAATATTGCAGGTC	79+/-13	30
TTTTGATCTGAAATATTCGAGGTC	9.7+/-0.8	23
TTTGATCTGAAATACTTCGAGGTC	92+/-18	36
ATTGATCTGAAATATTCAGGTA	16.0+/-2.6	25
TTTGATCTGAAATAGTCAGGTG	35+/-6	36
ATTGATCTGAAATATTCAGGTC	20.5+/-1.9	31
TTTGATCTGAAATATGCGGGTC	54+/-7	35
TTTGATCTGAAATATATCAGGGTC	87+/-17	28
ATTGATCTGAAATATTCAGGTG	35+/-7	22
TTTGATCTGAAAATATTCAGGTC	67+/-10	40
CTTGATCTGAAATATTAAGGTC	66+/-8	36
TTTGATTTGAAATATTCAGGTT	67+/-12	34
TTTGATCTGAAATATTGACGTC	32+/-4	24
CTTGGTCTGAAATATTCAGGTC	17.8+/-2.2	24
TTTGATCTGAAATAATTGCAGGTC	89+/-12	31
TTTGATCTGAAATATTCATGGTCT	45+/-11	25
TTTGATCTGAAATATTCCGGAC	73+/-18	29
TTTGATCTGAAATAGGTTCAGGTC	104+/-18	36
TTTGATCTGAAATAGTCCGGTC	82+/-13	29
TTTGATCTGAAATATTCATGGTCA	38+/-9	32
TTTGATCTGAAATATTCGAGTC	21.7+/-2.0	18
TTTGATCTGAAATATTCATGGTCC	48+/-6	25
TTTGATCTGAAATATTCATGGTCG	33+/-5	32
TTTGATCTGAAATATTCAGGTGCT	78+/-7	27
TTTGATCTGAACATATTCAGGTGC	68+/-9	29
TTCTCGATCTGAAATATTCAGGTC	(0+/-9)e+05	29
TTTGATCTGAAATATTCAGAGTC	68+/-10	29
TATTGATCTGAAATATTGCAGGTC	128+/-33	25
TTTGATCTGAAACTATTCAGGCTC	50+/-6	36
TTTGATCTGAAATATTGTCAGGTC	103+/-23	32
TTTGGTCTGAAATATTCAGCTC	45+/-9	17
TTTGATCTGAAATATTGTCGTC	27.1+/-2.6	26
TTTGATCTGAAATGTTCGGGTC	98+/-21	34
TTTTGATCTGAAATATTCAGGCTC	14.9+/-1.7	27
TTTGATCTGAAGTATTCAGGGC	70+/-10	32
TTTGATCTGAAATATTCACGGC	3.4+/-0.5	27
TTTGATCTGAAATATTCACTGGTC	5.9+/-0.5	16
TTTGATCTGAAATATTCGCGTC	18.1+/-1.5	27
TTTGATCTGAAATATTCGGGAC	3.6+/-0.5	24
TCTTGATCTGAAATATTCATGGTC	13.5+/-1.8	27
TTTGATCTGAAAATATTCAGGCTC	65+/-10	27
TTTGATCTGAAATATTCTGTTC	37+/-4	18
CTTGATCTGAAATAGTCAGGTC	(9+/-4)e+01	48
TAACTAGACTTTATATCAGGTC	18.9+/-0.9	28
TTTGATCTGAAATATCTACAGGTC	45+/-4	18
TTTGATCTGAAATAGTCACGTC	83+/-9	34
TACTTGATCTGAAATATTCAGGTC	20.4+/-2.0	23
TTTGATCTGAAATAATTCATGGTC	72+/-9	24
TTTGATCTGAAATATTCAGTGGTC	22+/-4	28
TTTGATCTGAAATATTCAGACGTC	(1.1+/-0.7)e+02	17
TGTTTGATCTGAAATATTCAGGTC	33+/-5	24
TTTGATCTGAAATATTCGAGCGTC	15.8+/-2.4	11
TGTTGATCTGAAATATTCGAGGTC	(1.2+/-0.5)e+02	36
TTCTGATCTGAAATATTCGAGGTC	(1.0+/-0.4)e+02	34
TTTGATCTGAAATATTGCAGCGTC	75+/-8	25
TTTGATCTGAAATATTTCCAGGTC	126+/-31	29
TTTGATCTGAACTATTGAGGTC	29.2+/-3.3	31
TTTGATCTGAAATATTCAAGAGTC	13.0+/-1.2	14
TTTGATCTGAAATATGTCTAGGTC	31.7+/-3.5	19
TTTGATCTGAAATAATTCAGGTGC	55+/-7	29
