# Supplementary material for: Massively parallel profiling of RNA-targeting CRISPR-Cas13d
Source: Nat Commun. 2024 Jan 12;15:498. doi: 10.1038/s41467-024-44738-w (PMC10786891; doi:10.1038/s41467-024-44738-w)
Supplement: Supplementary file 4 — Source Data [file 41467_2024_44738_MOESM4_ESM.zip › Source Data/target_1_pfs_library_result_replicate2_updated_counts.csv]

sequence	apparent_Kd	counts
GAACCATAGAGAGGTTATCCGCTCACAT	(1.0+/-0.9)e+02	26
TAGCCATAGAGAGGTTATCCGCTCATTC	10.9+/-1.7	52
TAGCCATAGAGAGGTTATCCGCTCATTA	10.9+/-2.4	69
TAGCCATAGAGAGGTTATCCGCTCATTG	8.9+/-0.8	83
TAGCCATAGAGAGGTTATCCGCTCATTT	17.4+/-2.8	92
TGCCCATAGAGAGGTTATCCGCTCAAAC	(0+/-8)e+05	17
TGCCCATAGAGAGGTTATCCGCTCAAAA	(4+/-5)e+01	26
CTGCCATAGAGAGGTTATCCGCTCACAC	3.3+/-1.2	20
GTGCCATAGAGAGGTTATCCGCTCAGCT	3.8+/-0.4	64
AAGCCATAGAGAGGTTATCCGCTCATCT	9.1+/-3.3	40
AATCCATAGAGAGGTTATCCGCTCACAT	(1.1+/-0.5)e+02	31
GGCCCATAGAGAGGTTATCCGCTCATTG	6.2+/-0.6	51
TATCCATAGAGAGGTTATCCGCTCATGC	(6+/-4)e+01	55
GTGCCATAGAGAGGTTATCCGCTCAGCA	24+/-5	73
GCGCCATAGAGAGGTTATCCGCTCATGT	28+/-6	72
TCCCCATAGAGAGGTTATCCGCTCACTG	13+/-5	19
TCCCCATAGAGAGGTTATCCGCTCACTC	18+/-15	8
GTCCCATAGAGAGGTTATCCGCTCAACG	13.0+/-2.2	25
GTCCCATAGAGAGGTTATCCGCTCAACC	14.5+/-3.4	15
GGCCCATAGAGAGGTTATCCGCTCATTT	7.2+/-1.5	60
GGGCCATAGAGAGGTTATCCGCTCAATT	18.0+/-2.6	92
CACCCATAGAGAGGTTATCCGCTCACTG	12+/-10	11
CACCCATAGAGAGGTTATCCGCTCACTA	5+/-5	9
CTTCCATAGAGAGGTTATCCGCTCACAG	(5+/-8)e+01	33
GAACCATAGAGAGGTTATCCGCTCAACG	54+/-29	28
GAACCATAGAGAGGTTATCCGCTCAACA	(0.0+/-1.7)e+06	21
GAACCATAGAGAGGTTATCCGCTCAACC	(8+/-5)e+01	14
GCACCATAGAGAGGTTATCCGCTCAGGA	(6+/-4)e+01	47
GGGCCATAGAGAGGTTATCCGCTCAATG	26+/-4	92
GGGCCATAGAGAGGTTATCCGCTCAATA	29+/-7	62
GGGCCATAGAGAGGTTATCCGCTCAATC	37+/-12	51
GAACCATAGAGAGGTTATCCGCTCAACT	43+/-21	17
TAACCATAGAGAGGTTATCCGCTCACCG	28+/-11	26
GGACCATAGAGAGGTTATCCGCTCACGA	28+/-11	41
GGACCATAGAGAGGTTATCCGCTCACGC	33+/-15	40
GGACCATAGAGAGGTTATCCGCTCACGG	19+/-5	61
TTACCATAGAGAGGTTATCCGCTCATGA	(0+/-5)e+05	70
AGGCCATAGAGAGGTTATCCGCTCATCG	47+/-28	66
TAACCATAGAGAGGTTATCCGCTCACCT	17+/-9	16
AGGCCATAGAGAGGTTATCCGCTCATCT	24+/-8	47
GTACCATAGAGAGGTTATCCGCTCAATT	7.2+/-0.5	52
ACGCCATAGAGAGGTTATCCGCTCATCT	9.2+/-2.8	22
GTACCATAGAGAGGTTATCCGCTCAATA	9.9+/-0.8	38
CCTCCATAGAGAGGTTATCCGCTCATTG	9.1+/-2.7	34
GTACCATAGAGAGGTTATCCGCTCAATC	11.5+/-1.4	35
CCTCCATAGAGAGGTTATCCGCTCATTA	10.3+/-2.2	26
CCTCCATAGAGAGGTTATCCGCTCATTC	18+/-6	16
GTACCATAGAGAGGTTATCCGCTCAATG	9.9+/-0.6	52
ACGCCATAGAGAGGTTATCCGCTCATCG	14+/-4	32
ACGCCATAGAGAGGTTATCCGCTCATCC	20+/-22	19
CTTCCATAGAGAGGTTATCCGCTCATTC	10.9+/-2.5	47
CTTCCATAGAGAGGTTATCCGCTCATTA	13.9+/-3.5	51
CTTCCATAGAGAGGTTATCCGCTCATTG	20+/-6	71
AGACCATAGAGAGGTTATCCGCTCATTG	48+/-25	66
AGACCATAGAGAGGTTATCCGCTCATTA	(4+/-4)e+01	41
AGACCATAGAGAGGTTATCCGCTCATTC	22+/-16	36
AGACCATAGAGAGGTTATCCGCTCATTT	26+/-12	49
TACCCATAGAGAGGTTATCCGCTCATTG	5.6+/-1.2	45
CTACCATAGAGAGGTTATCCGCTCATTC	4.1+/-1.7	25
CTACCATAGAGAGGTTATCCGCTCATTG	3.4+/-0.6	49
GTGCCATAGAGAGGTTATCCGCTCATCG	7.17+/-0.34	69
GTGCCATAGAGAGGTTATCCGCTCATCC	7.0+/-0.7	39
GTGCCATAGAGAGGTTATCCGCTCATCA	11.0+/-0.9	41
CACCCATAGAGAGGTTATCCGCTCATCC	8+/-6	8
GTGCCATAGAGAGGTTATCCGCTCATCT	6.3+/-0.4	51
CACCCATAGAGAGGTTATCCGCTCATCG	7+/-4	20
CAGCCATAGAGAGGTTATCCGCTCATAC	8.9+/-3.0	21
GGTCCATAGAGAGGTTATCCGCTCAACT	(0.6+/-1.9)e+02	54
CAGCCATAGAGAGGTTATCCGCTCATAT	28+/-11	36
AATCCATAGAGAGGTTATCCGCTCATTG	(0.7+/-1.1)e+02	79
AATCCATAGAGAGGTTATCCGCTCATTC	18+/-7	50
ATGCCATAGAGAGGTTATCCGCTCAACC	(2+/-4)e+01	18
GCTCCATAGAGAGGTTATCCGCTCACCG	34+/-10	25
GCTCCATAGAGAGGTTATCCGCTCACCT	26+/-15	16
CGCCCATAGAGAGGTTATCCGCTCAATA	(0.0+/-1.1)e+06	20
ATACCATAGAGAGGTTATCCGCTCACCG	48+/-21	26
GCCCCATAGAGAGGTTATCCGCTCAAGT	23+/-5	23
GCACCATAGAGAGGTTATCCGCTCAATT	12.6+/-2.9	41
GTCCCATAGAGAGGTTATCCGCTCAGCG	10+/-6	55
GCACCATAGAGAGGTTATCCGCTCAATG	26+/-7	38
GCCCCATAGAGAGGTTATCCGCTCAAGG	30+/-9	25
GCACCATAGAGAGGTTATCCGCTCAATC	18+/-9	13
GCCCCATAGAGAGGTTATCCGCTCAAGA	20+/-11	17
GCACCATAGAGAGGTTATCCGCTCAATA	22+/-9	29
GCCCCATAGAGAGGTTATCCGCTCAAGC	7.2+/-2.6	14
GTTCCATAGAGAGGTTATCCGCTCACAT	10+/-4	53
CCACCATAGAGAGGTTATCCGCTCATTT	1.4+/-0.6	26
GCTCCATAGAGAGGTTATCCGCTCATCG	33+/-8	41
GCTCCATAGAGAGGTTATCCGCTCATCA	25+/-6	32
GCTCCATAGAGAGGTTATCCGCTCATCC	27+/-11	13
GCTCCATAGAGAGGTTATCCGCTCATCT	20+/-6	29
CCTCCATAGAGAGGTTATCCGCTCACTA	11+/-5	14
TAGCCATAGAGAGGTTATCCGCTCAACG	16.7+/-2.6	49
TAGCCATAGAGAGGTTATCCGCTCAACC	14+/-4	20
TAGCCATAGAGAGGTTATCCGCTCAACA	25+/-9	32
TGTCCATAGAGAGGTTATCCGCTCAAAT	(1.0+/-0.7)e+02	66
AGACCATAGAGAGGTTATCCGCTCACGG	36+/-15	31
GGGCCATAGAGAGGTTATCCGCTCACGA	(8+/-6)e+01	54
AGACCATAGAGAGGTTATCCGCTCACGC	(3+/-5)e+01	32
AGACCATAGAGAGGTTATCCGCTCACGA	(8+/-4)e+01	24
AAACCATAGAGAGGTTATCCGCTCACTG	29+/-6	27
TCCCCATAGAGAGGTTATCCGCTCACGA	42+/-21	9
CACCCATAGAGAGGTTATCCGCTCAACT	18+/-8	10
CTTCCATAGAGAGGTTATCCGCTCATGC	16+/-5	42
CACCCATAGAGAGGTTATCCGCTCAACG	(0.0+/-2.4)e+05	14
CACCCATAGAGAGGTTATCCGCTCAACA	63+/-35	12
AGGCCATAGAGAGGTTATCCGCTCAATA	23+/-7	61
TGCCCATAGAGAGGTTATCCGCTCAAGA	23+/-21	27
AGGCCATAGAGAGGTTATCCGCTCAATT	30+/-9	62
CTTCCATAGAGAGGTTATCCGCTCAAGT	42+/-11	71
GAACCATAGAGAGGTTATCCGCTCATTT	12.6+/-2.8	62
TCGCCATAGAGAGGTTATCCGCTCACAT	(0.5+/-2.2)e+02	27
ACACCATAGAGAGGTTATCCGCTCATCT	4.8+/-1.6	19
GACCCATAGAGAGGTTATCCGCTCAACT	13+/-5	10
TCGCCATAGAGAGGTTATCCGCTCACAA	28+/-15	28
TCGCCATAGAGAGGTTATCCGCTCACAC	27+/-17	21
GAACCATAGAGAGGTTATCCGCTCATTG	7.7+/-1.2	63
GAACCATAGAGAGGTTATCCGCTCATTA	13.4+/-1.6	54
GAACCATAGAGAGGTTATCCGCTCATTC	49+/-20	34
GACCCATAGAGAGGTTATCCGCTCAACC	91+/-35	5
ACACCATAGAGAGGTTATCCGCTCATCG	4.8+/-0.8	23
GACCCATAGAGAGGTTATCCGCTCAACA	55+/-32	14
GACCCATAGAGAGGTTATCCGCTCAACG	11.4+/-2.9	19
GTACCATAGAGAGGTTATCCGCTCAACG	5.41+/-0.34	43
GTACCATAGAGAGGTTATCCGCTCAACA	12.7+/-1.1	25
GTACCATAGAGAGGTTATCCGCTCAACC	5.0+/-0.7	19
CACCCATAGAGAGGTTATCCGCTCACAA	12+/-6	9
GTACCATAGAGAGGTTATCCGCTCAACT	8.1+/-0.7	29
TCCCCATAGAGAGGTTATCCGCTCAAAA	17+/-15	13
TGTCCATAGAGAGGTTATCCGCTCACCG	16+/-6	40
TAGCCATAGAGAGGTTATCCGCTCATAA	14.8+/-2.6	48
AAACCATAGAGAGGTTATCCGCTCATAG	7.9+/-1.8	43
GACCCATAGAGAGGTTATCCGCTCACAT	13+/-5	21
GACCCATAGAGAGGTTATCCGCTCACAC	62+/-22	8
GACCCATAGAGAGGTTATCCGCTCACAA	19+/-8	16
GACCCATAGAGAGGTTATCCGCTCACAG	(0+/-9)e+05	23
ACCCCATAGAGAGGTTATCCGCTCATTG	7.7+/-2.7	23
CCTCCATAGAGAGGTTATCCGCTCATCA	25+/-14	9
TCCCCATAGAGAGGTTATCCGCTCATGA	11+/-11	19
TCCCCATAGAGAGGTTATCCGCTCATGC	11+/-7	22
TAACCATAGAGAGGTTATCCGCTCATCA	22+/-7	38
TAACCATAGAGAGGTTATCCGCTCATCC	45+/-15	25
CTCCCATAGAGAGGTTATCCGCTCATGC	(6+/-5)e+01	22
TAACCATAGAGAGGTTATCCGCTCATCT	45+/-19	47
TCCCCATAGAGAGGTTATCCGCTCATGT	(9+/-5)e+01	27
CTCCCATAGAGAGGTTATCCGCTCAATC	(1.2+/-2.4)e+02	9
CTCCCATAGAGAGGTTATCCGCTCAATA	(0.1+/-3.5)e+03	20
CTCCCATAGAGAGGTTATCCGCTCATGT	(0.0+/-3.0)e+05	39
TGGCCATAGAGAGGTTATCCGCTCACCG	38+/-8	56
TCACCATAGAGAGGTTATCCGCTCACGA	9.3+/-2.9	18
AGTCCATAGAGAGGTTATCCGCTCAACG	(0.5+/-1.0)e+02	49
GGGCCATAGAGAGGTTATCCGCTCATAT	18+/-5	86
AGTCCATAGAGAGGTTATCCGCTCAACC	(2+/-6)e+01	26
AGTCCATAGAGAGGTTATCCGCTCAACA	40+/-18	39
CCACCATAGAGAGGTTATCCGCTCATGC	2.7+/-0.7	17
CCACCATAGAGAGGTTATCCGCTCATGA	9+/-4	19
CCACCATAGAGAGGTTATCCGCTCATGG	(0.0+/-1.3)e+06	26
GGACCATAGAGAGGTTATCCGCTCACTG	9.8+/-2.3	43
GGGCCATAGAGAGGTTATCCGCTCATAG	14.8+/-2.1	111
AGTCCATAGAGAGGTTATCCGCTCAACT	26+/-8	48
GGGCCATAGAGAGGTTATCCGCTCATAC	12.9+/-2.7	46
GGGCCATAGAGAGGTTATCCGCTCATAA	13.5+/-2.1	67
GGACCATAGAGAGGTTATCCGCTCACTT	10+/-4	44
TAACCATAGAGAGGTTATCCGCTCAATG	48+/-14	53
TAACCATAGAGAGGTTATCCGCTCAATA	37+/-14	41
TAACCATAGAGAGGTTATCCGCTCAATC	24+/-9	29
TAGCCATAGAGAGGTTATCCGCTCAAGG	69+/-22	81
TCACCATAGAGAGGTTATCCGCTCACGT	11+/-7	25
GCCCCATAGAGAGGTTATCCGCTCATTA	6.0+/-2.4	15
GCCCCATAGAGAGGTTATCCGCTCATTC	13+/-4	15
GGCCCATAGAGAGGTTATCCGCTCACAA	38+/-35	23
GCCCCATAGAGAGGTTATCCGCTCATTG	6.8+/-1.2	29
GGCCCATAGAGAGGTTATCCGCTCACAT	9.4+/-3.0	24
GTTCCATAGAGAGGTTATCCGCTCAATT	11.2+/-3.1	97
GCCCCATAGAGAGGTTATCCGCTCATTT	5.5+/-0.8	29
GCCCCATAGAGAGGTTATCCGCTCACAG	32+/-13	13
TCACCATAGAGAGGTTATCCGCTCAACA	8.4+/-2.7	16
TCACCATAGAGAGGTTATCCGCTCAACG	(7+/-4)e+01	17
GCTCCATAGAGAGGTTATCCGCTCAATA	38+/-15	29
GCTCCATAGAGAGGTTATCCGCTCAATC	(0.5+/-1.4)e+02	28
GCTCCATAGAGAGGTTATCCGCTCAATT	(0.1+/-1.8)e+03	38
GTTCCATAGAGAGGTTATCCGCTCATTT	5.4+/-0.8	128
TCACCATAGAGAGGTTATCCGCTCAACT	12+/-4	23
TTCCCATAGAGAGGTTATCCGCTCACCT	68+/-26	26
GAGCCATAGAGAGGTTATCCGCTCATAA	21+/-6	39
GAGCCATAGAGAGGTTATCCGCTCATAC	(0.8+/-1.2)e+02	41
GAGCCATAGAGAGGTTATCCGCTCATAG	43+/-13	64
GAACCATAGAGAGGTTATCCGCTCACCT	28+/-26	19
GAACCATAGAGAGGTTATCCGCTCACCG	16+/-6	21
AGGCCATAGAGAGGTTATCCGCTCACGG	40+/-14	83
CTGCCATAGAGAGGTTATCCGCTCAAAG	7.9+/-1.8	34
AGGCCATAGAGAGGTTATCCGCTCACGC	(0+/-8)e+05	48
AGGCCATAGAGAGGTTATCCGCTCACGT	(0.0+/-1.0)e+06	64
GCACCATAGAGAGGTTATCCGCTCAACC	32+/-31	11
ACCCCATAGAGAGGTTATCCGCTCATGT	15+/-13	15
ATGCCATAGAGAGGTTATCCGCTCATGA	35+/-19	80
CTGCCATAGAGAGGTTATCCGCTCACCG	1.9+/-0.4	28
CAGCCATAGAGAGGTTATCCGCTCATTG	18+/-4	54
TGACCATAGAGAGGTTATCCGCTCAACG	(0.0+/-2.4)e+04	46
CGCCCATAGAGAGGTTATCCGCTCACCG	10+/-10	16
GGCCCATAGAGAGGTTATCCGCTCAACG	11.7+/-2.3	31
GGCCCATAGAGAGGTTATCCGCTCAACA	20+/-11	22
GCACCATAGAGAGGTTATCCGCTCACGC	(3+/-4)e+01	20
GCACCATAGAGAGGTTATCCGCTCACGT	7.3+/-1.6	32
CCTCCATAGAGAGGTTATCCGCTCAAAC	14+/-5	14
CCTCCATAGAGAGGTTATCCGCTCAAAA	19+/-9	11
ACGCCATAGAGAGGTTATCCGCTCACTA	(0.0+/-1.5)e+04	22
AAGCCATAGAGAGGTTATCCGCTCAAGG	54+/-27	78
AAGCCATAGAGAGGTTATCCGCTCAAGA	(0.1+/-1.1)e+03	45
ACGCCATAGAGAGGTTATCCGCTCACTG	37+/-15	29
TCACCATAGAGAGGTTATCCGCTCATTG	25+/-7	53
TCACCATAGAGAGGTTATCCGCTCATTA	8.9+/-2.4	40
GAACCATAGAGAGGTTATCCGCTCATGT	62+/-17	75
GAACCATAGAGAGGTTATCCGCTCATGA	26+/-8	44
GAACCATAGAGAGGTTATCCGCTCATGC	7.4+/-2.3	40
GGACCATAGAGAGGTTATCCGCTCAGGT	37+/-15	113
GTGCCATAGAGAGGTTATCCGCTCACTA	12.4+/-1.3	48
GTGCCATAGAGAGGTTATCCGCTCACTC	14.7+/-1.5	35
GGACCATAGAGAGGTTATCCGCTCAAGC	(0.0+/-1.3)e+05	40
CTGCCATAGAGAGGTTATCCGCTCATAC	2.6+/-0.7	24
TAGCCATAGAGAGGTTATCCGCTCACGG	(7+/-8)e+01	79
TAGCCATAGAGAGGTTATCCGCTCACGA	17+/-5	38
GGACCATAGAGAGGTTATCCGCTCAAGT	17+/-4	67
GGACCATAGAGAGGTTATCCGCTCAGGG	63+/-27	135
GTGCCATAGAGAGGTTATCCGCTCACTT	7.9+/-0.6	63
TAGCCATAGAGAGGTTATCCGCTCACGT	63+/-30	73
GCGCCATAGAGAGGTTATCCGCTCATGA	19+/-12	50
GCGCCATAGAGAGGTTATCCGCTCATGC	21+/-8	44
GAACCATAGAGAGGTTATCCGCTCAAAC	(5+/-4)e+01	25
AATCCATAGAGAGGTTATCCGCTCAAAT	23+/-12	37
GGCCCATAGAGAGGTTATCCGCTCATTA	10.0+/-2.7	42
ACTCCATAGAGAGGTTATCCGCTCAATT	(0.7+/-1.1)e+02	35
GGCCCATAGAGAGGTTATCCGCTCATTC	10.9+/-2.6	38
TCGCCATAGAGAGGTTATCCGCTCATGT	50+/-23	69
CTCCCATAGAGAGGTTATCCGCTCACGA	(0.0+/-1.4)e+06	13
ACTCCATAGAGAGGTTATCCGCTCAATC	(0+/-4)e+06	17
ACTCCATAGAGAGGTTATCCGCTCAATA	(0.8+/-1.2)e+02	34
AATCCATAGAGAGGTTATCCGCTCAAAC	34+/-14	26
TACCCATAGAGAGGTTATCCGCTCATCT	6.8+/-2.4	26
GAACCATAGAGAGGTTATCCGCTCAAAT	50+/-18	32
AGGCCATAGAGAGGTTATCCGCTCATAC	(0.0+/-1.4)e+06	36
AGGCCATAGAGAGGTTATCCGCTCATAG	18+/-6	66
TCCCCATAGAGAGGTTATCCGCTCATTG	8.4+/-1.8	25
AGGCCATAGAGAGGTTATCCGCTCATAT	36+/-22	62
TCCCCATAGAGAGGTTATCCGCTCATTT	8+/-4	30
ACGCCATAGAGAGGTTATCCGCTCATAA	11+/-4	28
TAACCATAGAGAGGTTATCCGCTCACAG	(0.0+/-1.4)e+06	26
TAACCATAGAGAGGTTATCCGCTCACAA	37+/-22	23
TGGCCATAGAGAGGTTATCCGCTCATCG	82+/-33	66
TGGCCATAGAGAGGTTATCCGCTCATCA	(7+/-4)e+01	66
TCGCCATAGAGAGGTTATCCGCTCATGA	25+/-7	47
TAACCATAGAGAGGTTATCCGCTCAAGT	(6+/-6)e+01	57
GCTCCATAGAGAGGTTATCCGCTCACAT	31+/-8	33
TAACCATAGAGAGGTTATCCGCTCAAGG	(8+/-6)e+01	60
TAACCATAGAGAGGTTATCCGCTCAAGA	25+/-5	40
GCTCCATAGAGAGGTTATCCGCTCACAA	(0.9+/-1.1)e+02	23
GCCCCATAGAGAGGTTATCCGCTCACGC	11+/-5	15
GCCCCATAGAGAGGTTATCCGCTCACGA	12+/-5	13
GCCCCATAGAGAGGTTATCCGCTCACGG	31+/-15	21
CAGCCATAGAGAGGTTATCCGCTCATGA	(0.0+/-2.7)e+05	35
TACCCATAGAGAGGTTATCCGCTCAATG	30+/-23	38
AGGCCATAGAGAGGTTATCCGCTCATCC	(0.1+/-1.3)e+03	34
GCCCCATAGAGAGGTTATCCGCTCACGT	7.1+/-1.4	22
TACCCATAGAGAGGTTATCCGCTCAATT	19+/-8	30
CCCCCATAGAGAGGTTATCCGCTCATAA	5+/-11	5
CTGCCATAGAGAGGTTATCCGCTCAATT	3.4+/-1.1	49
CTGCCATAGAGAGGTTATCCGCTCAATG	25+/-8	63
CTGCCATAGAGAGGTTATCCGCTCAATA	4.3+/-1.8	29
AAGCCATAGAGAGGTTATCCGCTCATAC	20+/-6	26
GCCCCATAGAGAGGTTATCCGCTCATGT	14+/-5	33
GCCCCATAGAGAGGTTATCCGCTCATGA	7.8+/-1.8	20
GCCCCATAGAGAGGTTATCCGCTCATGC	7.0+/-1.8	14
TTGCCATAGAGAGGTTATCCGCTCATGT	44+/-11	152
GGACCATAGAGAGGTTATCCGCTCAAGA	15.6+/-2.8	47
GCTCCATAGAGAGGTTATCCGCTCATAA	44+/-12	39
GCTCCATAGAGAGGTTATCCGCTCATAG	(1.1+/-0.8)e+02	56
AAGCCATAGAGAGGTTATCCGCTCATTC	10+/-4	49
GGGCCATAGAGAGGTTATCCGCTCATTT	13.3+/-2.3	113
AAGCCATAGAGAGGTTATCCGCTCATTG	12.2+/-2.6	80
TAGCCATAGAGAGGTTATCCGCTCAAAG	47+/-15	51
TAGCCATAGAGAGGTTATCCGCTCAAAA	31+/-6	43
TAGCCATAGAGAGGTTATCCGCTCAAAC	(7+/-7)e+01	31
GGGCCATAGAGAGGTTATCCGCTCATTA	15.0+/-3.1	84
GGGCCATAGAGAGGTTATCCGCTCATTC	14.0+/-1.8	76
GGGCCATAGAGAGGTTATCCGCTCATTG	5.7+/-0.4	103
TCGCCATAGAGAGGTTATCCGCTCATTT	20+/-6	72
GGGCCATAGAGAGGTTATCCGCTCACAA	57+/-31	46
GGGCCATAGAGAGGTTATCCGCTCACAC	41+/-22	32
AGCCCATAGAGAGGTTATCCGCTCAAAA	(0.1+/-3.5)e+03	25
GGGCCATAGAGAGGTTATCCGCTCACAG	35+/-6	60
TCGCCATAGAGAGGTTATCCGCTCACTA	27+/-8	26
GCTCCATAGAGAGGTTATCCGCTCAAGA	45+/-14	45
GCTCCATAGAGAGGTTATCCGCTCAAGC	(6+/-6)e+01	36
GGGCCATAGAGAGGTTATCCGCTCACAT	32+/-17	61
GCACCATAGAGAGGTTATCCGCTCATTT	7.8+/-2.1	42
CCTCCATAGAGAGGTTATCCGCTCAATA	14+/-4	20
CCTCCATAGAGAGGTTATCCGCTCAATC	18+/-8	16
GCACCATAGAGAGGTTATCCGCTCATTG	3.39+/-0.26	48
GAACCATAGAGAGGTTATCCGCTCACTT	15+/-5	35
GAACCATAGAGAGGTTATCCGCTCACTC	(3+/-6)e+01	21
GAACCATAGAGAGGTTATCCGCTCACTA	(0.0+/-1.7)e+06	29
GGGCCATAGAGAGGTTATCCGCTCAACA	27+/-8	38
CTTCCATAGAGAGGTTATCCGCTCAAAC	30+/-14	22
GGGCCATAGAGAGGTTATCCGCTCAACG	13.0+/-1.2	64
GCTCCATAGAGAGGTTATCCGCTCATAT	(0.0+/-1.4)e+04	47
CTTCCATAGAGAGGTTATCCGCTCAAAT	(0.0+/-2.2)e+04	39
TTGCCATAGAGAGGTTATCCGCTCAAAT	18.0+/-3.5	75
ACTCCATAGAGAGGTTATCCGCTCACGC	(0.0+/-1.8)e+06	23
ACACCATAGAGAGGTTATCCGCTCAAGG	(0.0+/-2.5)e+05	33
GGGCCATAGAGAGGTTATCCGCTCAAAT	25+/-5	56
TTGCCATAGAGAGGTTATCCGCTCAAAC	33+/-22	41
GGCCCATAGAGAGGTTATCCGCTCATGT	16.7+/-2.9	68
CCTCCATAGAGAGGTTATCCGCTCATCC	14+/-5	8
TCCCCATAGAGAGGTTATCCGCTCAACT	13+/-4	9
CCTCCATAGAGAGGTTATCCGCTCATCG	9.4+/-3.2	21
GGCCCATAGAGAGGTTATCCGCTCATGG	(6+/-5)e+01	82
GGCCCATAGAGAGGTTATCCGCTCATGA	9.0+/-1.4	51
TCCCCATAGAGAGGTTATCCGCTCAACG	53+/-30	13
AAACCATAGAGAGGTTATCCGCTCATGT	26+/-12	65
AAACCATAGAGAGGTTATCCGCTCATGA	14.1+/-2.9	42
TGACCATAGAGAGGTTATCCGCTCACGT	(1.0+/-1.0)e+02	57
TTGCCATAGAGAGGTTATCCGCTCACCT	13.3+/-3.2	36
TCGCCATAGAGAGGTTATCCGCTCAAAA	23+/-8	33
GACCCATAGAGAGGTTATCCGCTCACGA	14+/-11	19
GACCCATAGAGAGGTTATCCGCTCACGC	45+/-17	21
GACCCATAGAGAGGTTATCCGCTCACGG	30+/-27	35
TCGCCATAGAGAGGTTATCCGCTCAAAT	22+/-8	38
TTGCCATAGAGAGGTTATCCGCTCAACC	62+/-27	38
CTTCCATAGAGAGGTTATCCGCTCACCC	17+/-32	15
GACCCATAGAGAGGTTATCCGCTCACGT	11+/-6	29
TAACCATAGAGAGGTTATCCGCTCATAC	27+/-10	28
TAACCATAGAGAGGTTATCCGCTCATAA	33+/-9	41
CTTCCATAGAGAGGTTATCCGCTCAACC	20+/-30	14
CTCCCATAGAGAGGTTATCCGCTCATAT	(0+/-4)e+06	18
TAACCATAGAGAGGTTATCCGCTCATAT	23+/-6	53
GGGCCATAGAGAGGTTATCCGCTCAAAA	60+/-16	51
AGGCCATAGAGAGGTTATCCGCTCATGC	(1.1+/-1.0)e+02	67
GCCCCATAGAGAGGTTATCCGCTCACTT	8.2+/-2.1	11
AGTCCATAGAGAGGTTATCCGCTCATCC	25+/-12	31
GGGCCATAGAGAGGTTATCCGCTCATCG	19.4+/-3.1	93
GGGCCATAGAGAGGTTATCCGCTCATCA	14.1+/-3.5	50
GGGCCATAGAGAGGTTATCCGCTCATCC	(0.4+/-1.1)e+02	38
GCCCCATAGAGAGGTTATCCGCTCACTG	(1+/-4)e+01	11
GAACCATAGAGAGGTTATCCGCTCAATA	29+/-9	28
GCCCCATAGAGAGGTTATCCGCTCACTC	14+/-10	8
GCCCCATAGAGAGGTTATCCGCTCACTA	12+/-4	10
GGGCCATAGAGAGGTTATCCGCTCATCT	11.9+/-1.5	57
GTGCCATAGAGAGGTTATCCGCTCACGA	17.2+/-1.5	54
GTGCCATAGAGAGGTTATCCGCTCACGC	18.8+/-1.6	49
GTGCCATAGAGAGGTTATCCGCTCAAGT	8.6+/-0.6	83
GTGCCATAGAGAGGTTATCCGCTCACGG	19.3+/-1.7	104
GTGCCATAGAGAGGTTATCCGCTCAAGG	26.8+/-1.6	101
GTGCCATAGAGAGGTTATCCGCTCAAGC	7.4+/-0.8	52
GTGCCATAGAGAGGTTATCCGCTCACGT	4.27+/-0.35	73
TACCCATAGAGAGGTTATCCGCTCACGG	43+/-24	34
TGGCCATAGAGAGGTTATCCGCTCAAGT	(0.9+/-1.2)e+02	103
CATCCATAGAGAGGTTATCCGCTCACAC	(0.0+/-1.1)e+06	21
GGCCCATAGAGAGGTTATCCGCTCACCC	18+/-7	9
GCACCATAGAGAGGTTATCCGCTCAAGA	21+/-5	31
GCACCATAGAGAGGTTATCCGCTCAAGG	40+/-10	37
TATCCATAGAGAGGTTATCCGCTCACTT	37+/-15	61
GCACCATAGAGAGGTTATCCGCTCAAGT	21+/-5	44
AACCCATAGAGAGGTTATCCGCTCATAC	8+/-9	12
TAACCATAGAGAGGTTATCCGCTCATGC	29+/-11	44
CTACCATAGAGAGGTTATCCGCTCATCT	2.4+/-0.5	29
TGCCCATAGAGAGGTTATCCGCTCACTA	18+/-6	23
TGCCCATAGAGAGGTTATCCGCTCACTG	10.0+/-2.8	36
CTCCCATAGAGAGGTTATCCGCTCATCC	(0.0+/-3.2)e+06	9
AACCCATAGAGAGGTTATCCGCTCATAT	9+/-4	20
TCACCATAGAGAGGTTATCCGCTCAAAA	17+/-12	24
TCACCATAGAGAGGTTATCCGCTCAAAC	12.2+/-3.4	21
TCACCATAGAGAGGTTATCCGCTCAAAG	(6+/-5)e+01	30
TCACCATAGAGAGGTTATCCGCTCAAAT	8.4+/-2.7	29
AGTCCATAGAGAGGTTATCCGCTCAAAG	(0.0+/-2.4)e+06	54
AGTCCATAGAGAGGTTATCCGCTCAAAA	(0.0+/-1.2)e+06	43
AGTCCATAGAGAGGTTATCCGCTCAAAC	(0+/-5)e+05	32
AAGCCATAGAGAGGTTATCCGCTCACGA	50+/-19	37
AAGCCATAGAGAGGTTATCCGCTCACGG	41+/-16	52
ATGCCATAGAGAGGTTATCCGCTCACTC	8.1+/-2.5	37
GTACCATAGAGAGGTTATCCGCTCATGG	62+/-9	92
GTACCATAGAGAGGTTATCCGCTCATGA	7.2+/-0.5	56
GTACCATAGAGAGGTTATCCGCTCATGC	3.37+/-0.22	38
TGTCCATAGAGAGGTTATCCGCTCAATA	39+/-13	72
CTTCCATAGAGAGGTTATCCGCTCACTG	33+/-33	40
CTTCCATAGAGAGGTTATCCGCTCACTA	19+/-8	31
CTTCCATAGAGAGGTTATCCGCTCACTC	11+/-6	20
ACACCATAGAGAGGTTATCCGCTCATTA	5.6+/-2.3	35
ACACCATAGAGAGGTTATCCGCTCATTC	6.4+/-3.4	28
AGGCCATAGAGAGGTTATCCGCTCAAGC	41+/-26	47
AGGCCATAGAGAGGTTATCCGCTCAAGA	34+/-7	63
AGGCCATAGAGAGGTTATCCGCTCAAGG	(1.2+/-1.0)e+02	91
AGACCATAGAGAGGTTATCCGCTCAATA	(5+/-5)e+01	33
AGACCATAGAGAGGTTATCCGCTCAATC	(0.0+/-1.0)e+06	35
GGTCCATAGAGAGGTTATCCGCTCACTA	(7+/-4)e+01	60
ACACCATAGAGAGGTTATCCGCTCATTT	2.4+/-0.8	41
GGCCCATAGAGAGGTTATCCGCTCAAAC	30+/-13	20
GGCCCATAGAGAGGTTATCCGCTCAAAA	(5+/-5)e+01	29
AAGCCATAGAGAGGTTATCCGCTCATGT	32+/-10	77
CCTCCATAGAGAGGTTATCCGCTCAACG	16+/-6	21
GCACCATAGAGAGGTTATCCGCTCATGC	9.7+/-1.9	25
GCACCATAGAGAGGTTATCCGCTCATGA	12.2+/-2.2	44
AAGCCATAGAGAGGTTATCCGCTCATGC	36+/-22	50
GGCCCATAGAGAGGTTATCCGCTCAAAT	37+/-12	29
CCTCCATAGAGAGGTTATCCGCTCAACT	10+/-4	15
GCACCATAGAGAGGTTATCCGCTCATGT	33+/-6	54
GTTCCATAGAGAGGTTATCCGCTCAAAT	22+/-5	75
CTGCCATAGAGAGGTTATCCGCTCAACT	3.3+/-0.8	25
TATCCATAGAGAGGTTATCCGCTCATCG	26+/-8	53
GTTCCATAGAGAGGTTATCCGCTCATCG	16.7+/-2.8	68
GTTCCATAGAGAGGTTATCCGCTCATCC	8.6+/-2.3	50
GTTCCATAGAGAGGTTATCCGCTCATCA	12.0+/-1.9	66
GAACCATAGAGAGGTTATCCGCTCATAT	26+/-8	42
GTTCCATAGAGAGGTTATCCGCTCAAAG	32+/-7	80
GTTCCATAGAGAGGTTATCCGCTCAAAA	45+/-17	55
TATCCATAGAGAGGTTATCCGCTCATCT	24+/-7	67
GAACCATAGAGAGGTTATCCGCTCATAC	24+/-7	30
GAACCATAGAGAGGTTATCCGCTCATAA	22+/-9	27
GTTCCATAGAGAGGTTATCCGCTCATCT	7.5+/-1.1	66
CTGCCATAGAGAGGTTATCCGCTCATCC	2.4+/-0.6	21
TAGCCATAGAGAGGTTATCCGCTCACAC	34+/-28	22
TAGCCATAGAGAGGTTATCCGCTCACAA	(0+/-6)e+05	38
TAGCCATAGAGAGGTTATCCGCTCACAG	26+/-6	51
CTGCCATAGAGAGGTTATCCGCTCATCT	1.8+/-0.5	37
TAGCCATAGAGAGGTTATCCGCTCACAT	(0.7+/-2.0)e+02	45
CCGCCATAGAGAGGTTATCCGCTCAAGT	8+/-4	25
GTGCCATAGAGAGGTTATCCGCTCAGTG	5.8+/-0.4	155
CCGCCATAGAGAGGTTATCCGCTCAAGA	2.7+/-1.2	21
GTGCCATAGAGAGGTTATCCGCTCAGTC	10.5+/-1.7	108
ACCCCATAGAGAGGTTATCCGCTCACCG	11+/-7	9
GCGCCATAGAGAGGTTATCCGCTCATAC	11.1+/-2.4	32
GAACCATAGAGAGGTTATCCGCTCAAGA	70+/-25	41
GCGCCATAGAGAGGTTATCCGCTCATAA	8.6+/-1.7	32
ACTCCATAGAGAGGTTATCCGCTCATAC	(4+/-4)e+01	19
GCGCCATAGAGAGGTTATCCGCTCATAG	14+/-4	45
GAACCATAGAGAGGTTATCCGCTCAAGG	81+/-34	49
AATCCATAGAGAGGTTATCCGCTCAACG	(0.0+/-3.0)e+04	35
AATCCATAGAGAGGTTATCCGCTCAACA	32+/-18	23
GCGCCATAGAGAGGTTATCCGCTCATAT	7.5+/-1.9	35
GGCCCATAGAGAGGTTATCCGCTCACGT	10.4+/-2.2	38
ACGCCATAGAGAGGTTATCCGCTCATGT	49+/-32	62
GTACCATAGAGAGGTTATCCGCTCACTT	5.93+/-0.29	51
ACGCCATAGAGAGGTTATCCGCTCATGA	18+/-6	43
GTACCATAGAGAGGTTATCCGCTCACTC	9.7+/-0.9	30
TAACCATAGAGAGGTTATCCGCTCACGA	(4+/-5)e+01	34
GTACCATAGAGAGGTTATCCGCTCACTA	7.0+/-0.5	29
TAACCATAGAGAGGTTATCCGCTCACGG	43+/-16	55
GTACCATAGAGAGGTTATCCGCTCACTG	4.88+/-0.34	40
GGCCCATAGAGAGGTTATCCGCTCACGG	31+/-7	47
TGGCCATAGAGAGGTTATCCGCTCATAA	78+/-26	72
GACCCATAGAGAGGTTATCCGCTCACTT	10.1+/-3.3	31
GTTCCATAGAGAGGTTATCCGCTCACCG	7.0+/-0.9	48
GTTCCATAGAGAGGTTATCCGCTCACCA	(0.0+/-2.9)e+06	29
GTTCCATAGAGAGGTTATCCGCTCACCC	21+/-5	29
GACCCATAGAGAGGTTATCCGCTCACTA	16+/-5	12
GACCCATAGAGAGGTTATCCGCTCACTC	22+/-32	19
GACCCATAGAGAGGTTATCCGCTCACTG	21+/-9	25
CCGCCATAGAGAGGTTATCCGCTCAATT	1.6+/-1.1	25
GTTCCATAGAGAGGTTATCCGCTCACCT	7.9+/-1.5	51
GCACCATAGAGAGGTTATCCGCTCAACA	20+/-5	16
TAACCATAGAGAGGTTATCCGCTCAAAT	(0+/-7)e+05	33
GCTCCATAGAGAGGTTATCCGCTCACGT	20+/-6	37
TAACCATAGAGAGGTTATCCGCTCAAAC	31+/-11	26
TAACCATAGAGAGGTTATCCGCTCAAAA	37+/-16	33
TAACCATAGAGAGGTTATCCGCTCAAAG	(0.6+/-1.2)e+02	41
GCACCATAGAGAGGTTATCCGCTCATTC	6.3+/-1.1	29
GCTCCATAGAGAGGTTATCCGCTCACGC	38+/-12	37
GCTCCATAGAGAGGTTATCCGCTCACGA	48+/-17	41
GCACCATAGAGAGGTTATCCGCTCATTA	5.4+/-1.0	36
GTCCCATAGAGAGGTTATCCGCTCATAT	7.3+/-1.6	40
ATGCCATAGAGAGGTTATCCGCTCACGG	33+/-21	65
ATGCCATAGAGAGGTTATCCGCTCACGC	(0+/-4)e+05	41
GTCCCATAGAGAGGTTATCCGCTCAACA	(0.0+/-1.8)e+06	22
GTCCCATAGAGAGGTTATCCGCTCATAG	17+/-4	45
GTCCCATAGAGAGGTTATCCGCTCATAA	10.0+/-2.6	35
GTCCCATAGAGAGGTTATCCGCTCATAC	9.2+/-2.6	24
GTCCCATAGAGAGGTTATCCGCTCAACT	14.6+/-2.0	22
GTGCCATAGAGAGGTTATCCGCTCAGGA	11.6+/-1.0	114
AAGCCATAGAGAGGTTATCCGCTCACTG	11+/-4	41
AAGCCATAGAGAGGTTATCCGCTCACTC	28+/-14	27
CCGCCATAGAGAGGTTATCCGCTCAATC	3.3+/-3.2	10
CCACCATAGAGAGGTTATCCGCTCAAAT	1.6+/-0.7	12
ATACCATAGAGAGGTTATCCGCTCACGG	21+/-7	41
ATACCATAGAGAGGTTATCCGCTCAAGG	(9+/-5)e+01	50
AGCCCATAGAGAGGTTATCCGCTCATAG	15+/-6	40
GCCCCATAGAGAGGTTATCCGCTCAACT	8.7+/-1.8	11
GGCCCATAGAGAGGTTATCCGCTCACTT	7.5+/-1.9	33
ACCCCATAGAGAGGTTATCCGCTCACTC	13+/-12	7
GGCCCATAGAGAGGTTATCCGCTCACTC	18+/-11	18
GCCCCATAGAGAGGTTATCCGCTCAACA	28+/-18	11
GGCCCATAGAGAGGTTATCCGCTCACTA	16+/-7	24
GGCCCATAGAGAGGTTATCCGCTCACTG	11.6+/-3.0	33
GCCCCATAGAGAGGTTATCCGCTCAACG	6.8+/-1.4	10
TAGCCATAGAGAGGTTATCCGCTCAAGT	52+/-20	92
TATCCATAGAGAGGTTATCCGCTCAACT	(4+/-4)e+01	40
GCCCCATAGAGAGGTTATCCGCTCACAT	8+/-4	10
TAGCCATAGAGAGGTTATCCGCTCAAGA	19+/-4	51
AGTCCATAGAGAGGTTATCCGCTCATTG	48+/-23	111
GCCCCATAGAGAGGTTATCCGCTCACAC	(0.0+/-3.0)e+06	5
TATCCATAGAGAGGTTATCCGCTCAACC	28+/-14	29
TATCCATAGAGAGGTTATCCGCTCAACA	47+/-21	34
GGGCCATAGAGAGGTTATCCGCTCACCG	12.2+/-1.9	60
GGGCCATAGAGAGGTTATCCGCTCACCC	(0.7+/-1.6)e+02	23
GCTCCATAGAGAGGTTATCCGCTCAAAT	(7+/-6)e+01	30
GCTCCATAGAGAGGTTATCCGCTCAAAC	(6+/-9)e+01	21
GGGCCATAGAGAGGTTATCCGCTCACCT	21+/-10	36
GCTCCATAGAGAGGTTATCCGCTCATGA	(1.2+/-2.6)e+02	54
GCTCCATAGAGAGGTTATCCGCTCATGC	35+/-7	39
TCACCATAGAGAGGTTATCCGCTCATGT	21+/-4	59
CTTCCATAGAGAGGTTATCCGCTCAAAA	(4+/-4)e+01	36
GGGCCATAGAGAGGTTATCCGCTCAACC	21+/-11	37
GTCCCATAGAGAGGTTATCCGCTCATTT	7.2+/-2.6	57
GGACCATAGAGAGGTTATCCGCTCACAT	33+/-16	33
CTTCCATAGAGAGGTTATCCGCTCATCT	22+/-8	28
TGCCCATAGAGAGGTTATCCGCTCACCT	11+/-4	21
TGCCCATAGAGAGGTTATCCGCTCACCC	(1+/-5)e+01	14
TGCCCATAGAGAGGTTATCCGCTCACCG	6.7+/-1.7	24
GTCCCATAGAGAGGTTATCCGCTCATTA	8.9+/-2.2	47
GCTCCATAGAGAGGTTATCCGCTCAGCT	13+/-5	40
ACACCATAGAGAGGTTATCCGCTCATGT	(6+/-8)e+01	53
CTTCCATAGAGAGGTTATCCGCTCAACT	24+/-10	28
GACCCATAGAGAGGTTATCCGCTCAAGC	11.4+/-2.7	26
TTGCCATAGAGAGGTTATCCGCTCAACT	20+/-5	47
GACCCATAGAGAGGTTATCCGCTCAAGA	24+/-16	24
ACACCATAGAGAGGTTATCCGCTCATGA	11+/-5	32
GGGCCATAGAGAGGTTATCCGCTCAAAG	21.4+/-3.4	65
GACCCATAGAGAGGTTATCCGCTCAAGT	18+/-7	35
GGGCCATAGAGAGGTTATCCGCTCAAAC	40+/-11	43
CTTCCATAGAGAGGTTATCCGCTCAACA	(9+/-5)e+01	29
GGCCCATAGAGAGGTTATCCGCTCATAT	14+/-4	42
GTACCATAGAGAGGTTATCCGCTCACGG	10.9+/-1.0	56
GAACCATAGAGAGGTTATCCGCTCAATC	(0.5+/-1.4)e+02	31
GTACCATAGAGAGGTTATCCGCTCACGC	8.0+/-0.9	38
GTACCATAGAGAGGTTATCCGCTCACGA	13.0+/-1.7	30
TGTCCATAGAGAGGTTATCCGCTCACGA	(7+/-4)e+01	60
GGCCCATAGAGAGGTTATCCGCTCATAC	15+/-5	25
GGCCCATAGAGAGGTTATCCGCTCATAA	10.7+/-1.5	36
GGCCCATAGAGAGGTTATCCGCTCATAG	12.7+/-1.9	46
CTCCCATAGAGAGGTTATCCGCTCATCG	(8+/-6)e+01	22
GTACCATAGAGAGGTTATCCGCTCACGT	3.01+/-0.26	45
GAACCATAGAGAGGTTATCCGCTCAATT	26+/-12	40
CTCCCATAGAGAGGTTATCCGCTCATCA	(0+/-9)e+06	10
CCTCCATAGAGAGGTTATCCGCTCATAT	16+/-16	26
GTACCATAGAGAGGTTATCCGCTCAAGT	6.0+/-0.4	65
GTACCATAGAGAGGTTATCCGCTCAAGA	7.2+/-0.6	41
CCTCCATAGAGAGGTTATCCGCTCATAG	12+/-5	22
GTACCATAGAGAGGTTATCCGCTCAAGC	3.94+/-0.33	36
CCTCCATAGAGAGGTTATCCGCTCATAC	8.5+/-2.0	11
GTACCATAGAGAGGTTATCCGCTCAAGG	16.6+/-0.9	64
CAACCATAGAGAGGTTATCCGCTCAAGT	44+/-22	32
TTGCCATAGAGAGGTTATCCGCTCACAT	18+/-6	62
TTGCCATAGAGAGGTTATCCGCTCACAC	(9+/-5)e+01	37
TTGCCATAGAGAGGTTATCCGCTCACAA	(5+/-4)e+01	53
CTTCCATAGAGAGGTTATCCGCTCACAC	26+/-27	25
GTGCCATAGAGAGGTTATCCGCTCAGGT	23.3+/-2.7	182
AGACCATAGAGAGGTTATCCGCTCATGA	(7+/-4)e+01	53
AGACCATAGAGAGGTTATCCGCTCATGC	(6+/-4)e+01	38
AGACCATAGAGAGGTTATCCGCTCATGT	(0.0+/-1.4)e+06	68
GTGCCATAGAGAGGTTATCCGCTCAGGG	28.9+/-3.0	187
CCGCCATAGAGAGGTTATCCGCTCAATA	1.6+/-0.5	17
GTGCCATAGAGAGGTTATCCGCTCAGGC	9.3+/-1.7	113
AATCCATAGAGAGGTTATCCGCTCATAG	27+/-18	61
AATCCATAGAGAGGTTATCCGCTCATAT	(0.0+/-2.9)e+05	54
GTCCCATAGAGAGGTTATCCGCTCACTT	11.1+/-3.2	34
GTCCCATAGAGAGGTTATCCGCTCACTG	10.8+/-2.7	34
GTCCCATAGAGAGGTTATCCGCTCACTA	15+/-5	27
GTCCCATAGAGAGGTTATCCGCTCACTC	19+/-10	18
ACACCATAGAGAGGTTATCCGCTCAAGA	13+/-8	18
CAGCCATAGAGAGGTTATCCGCTCACCC	65+/-31	7
GCACCATAGAGAGGTTATCCGCTCAAAA	25+/-6	20
GCCCCATAGAGAGGTTATCCGCTCAATG	14+/-4	24
GCACCATAGAGAGGTTATCCGCTCAAAC	21+/-5	12
GCCCCATAGAGAGGTTATCCGCTCAATA	13.1+/-2.0	20
GCCCCATAGAGAGGTTATCCGCTCAATC	(0.0+/-1.6)e+06	12
GCACCATAGAGAGGTTATCCGCTCAAAG	20+/-5	24
AAGCCATAGAGAGGTTATCCGCTCACAT	13+/-5	32
GCCCCATAGAGAGGTTATCCGCTCAATT	14.7+/-3.2	12
GCACCATAGAGAGGTTATCCGCTCAAAT	25+/-8	19
AAGCCATAGAGAGGTTATCCGCTCACAA	(7+/-4)e+01	37
AAGCCATAGAGAGGTTATCCGCTCACAC	(5+/-4)e+01	15
AAGCCATAGAGAGGTTATCCGCTCACAG	50+/-33	35
CTACCATAGAGAGGTTATCCGCTCACCG	2.6+/-1.2	12
CATCCATAGAGAGGTTATCCGCTCACCG	18+/-6	19
GTACCATAGAGAGGTTATCCGCTCAGTA	7.0+/-0.9	66
CATCCATAGAGAGGTTATCCGCTCACCC	(0+/-4)e+03	10
GTACCATAGAGAGGTTATCCGCTCAGCT	1.87+/-0.14	51
GTACCATAGAGAGGTTATCCGCTCAGCG	4.29+/-0.28	74
GTACCATAGAGAGGTTATCCGCTCAGCC	5.0+/-0.7	43
GTACCATAGAGAGGTTATCCGCTCAGCA	10.1+/-1.2	43
ACACCATAGAGAGGTTATCCGCTCACTA	7+/-7	13
CCTCCATAGAGAGGTTATCCGCTCATCT	7.8+/-2.2	18
GAACCATAGAGAGGTTATCCGCTCACGG	(0.7+/-1.0)e+02	38
CTACCATAGAGAGGTTATCCGCTCATCG	3.6+/-0.7	29
GGCCCATAGAGAGGTTATCCGCTCATGC	6.2+/-1.1	34
CTACCATAGAGAGGTTATCCGCTCATCC	10.4+/-2.6	17
GGCCCATAGAGAGGTTATCCGCTCAAGT	12.7+/-1.7	55
AGCCCATAGAGAGGTTATCCGCTCAATC	19+/-18	21
GAACCATAGAGAGGTTATCCGCTCACGT	9+/-4	41
GCACCATAGAGAGGTTATCCGCTCACCA	(4+/-5)e+01	12
GCACCATAGAGAGGTTATCCGCTCACCC	(4+/-9)e+01	8
CAGCCATAGAGAGGTTATCCGCTCAAAA	(6+/-4)e+01	19
GGCCCATAGAGAGGTTATCCGCTCAAGG	28+/-4	69
ACCCCATAGAGAGGTTATCCGCTCATCC	8+/-9	7
ACCCCATAGAGAGGTTATCCGCTCATCG	5.0+/-2.2	15
AGGCCATAGAGAGGTTATCCGCTCACCG	13.6+/-2.7	41
ACCCCATAGAGAGGTTATCCGCTCATCT	4.4+/-1.4	14
GACCCATAGAGAGGTTATCCGCTCAATC	26+/-17	16
GACCCATAGAGAGGTTATCCGCTCAATA	29+/-11	24
TCACCATAGAGAGGTTATCCGCTCACAT	8.3+/-1.7	26
AGGCCATAGAGAGGTTATCCGCTCAAAA	(5+/-4)e+01	37
AACCCATAGAGAGGTTATCCGCTCATCT	16+/-5	19
TCACCATAGAGAGGTTATCCGCTCACAG	48+/-28	29
TCACCATAGAGAGGTTATCCGCTCACAC	8+/-7	15
GACCCATAGAGAGGTTATCCGCTCAATT	14.8+/-2.9	24
AACCCATAGAGAGGTTATCCGCTCATCC	11+/-8	11
AGGCCATAGAGAGGTTATCCGCTCAAAT	(0.8+/-1.1)e+02	49
TGCCCATAGAGAGGTTATCCGCTCATGT	(0.7+/-1.1)e+02	63
AAACCATAGAGAGGTTATCCGCTCAAAG	21+/-6	33
AAGCCATAGAGAGGTTATCCGCTCAACT	13+/-5	26
AAACCATAGAGAGGTTATCCGCTCAAAA	24+/-16	30
AAACCATAGAGAGGTTATCCGCTCAAAC	16+/-22	16
ATGCCATAGAGAGGTTATCCGCTCATCT	6.4+/-1.4	57
AAGCCATAGAGAGGTTATCCGCTCAACA	20+/-10	30
AAGCCATAGAGAGGTTATCCGCTCAACC	30+/-19	21
AAGCCATAGAGAGGTTATCCGCTCAACG	12+/-4	42
ATGCCATAGAGAGGTTATCCGCTCATCC	16+/-6	41
CCGCCATAGAGAGGTTATCCGCTCACGG	15+/-4	27
GTTCCATAGAGAGGTTATCCGCTCATAG	15.4+/-2.4	92
GTTCCATAGAGAGGTTATCCGCTCATAA	17.7+/-3.5	89
GAACCATAGAGAGGTTATCCGCTCATCT	22+/-6	34
GTTCCATAGAGAGGTTATCCGCTCATAC	9.6+/-1.6	55
ACTCCATAGAGAGGTTATCCGCTCATCT	(5+/-4)e+01	32
GCGCCATAGAGAGGTTATCCGCTCATCT	11.1+/-2.9	29
GAACCATAGAGAGGTTATCCGCTCATCA	(0.0+/-2.1)e+05	30
GTTCCATAGAGAGGTTATCCGCTCATAT	13.5+/-2.4	93
GAACCATAGAGAGGTTATCCGCTCATCC	(0.0+/-1.7)e+06	20
GTTCCATAGAGAGGTTATCCGCTCAACA	23+/-10	47
GTTCCATAGAGAGGTTATCCGCTCAACG	30+/-5	75
GAACCATAGAGAGGTTATCCGCTCATCG	45+/-27	45
TCACCATAGAGAGGTTATCCGCTCACCT	13+/-6	11
GCGCCATAGAGAGGTTATCCGCTCATCA	11.4+/-2.9	33
GCGCCATAGAGAGGTTATCCGCTCATCC	18+/-19	17
CTACCATAGAGAGGTTATCCGCTCACAG	10+/-6	17
GCGCCATAGAGAGGTTATCCGCTCATCG	8.1+/-1.7	46
TAGCCATAGAGAGGTTATCCGCTCACCC	(4+/-6)e+01	17
TAGCCATAGAGAGGTTATCCGCTCACCG	13.0+/-3.3	31
GTGCCATAGAGAGGTTATCCGCTCAATC	15.7+/-1.4	40
GTGCCATAGAGAGGTTATCCGCTCAATA	13.4+/-0.8	45
GTGCCATAGAGAGGTTATCCGCTCAATG	13.3+/-0.7	73
TAGCCATAGAGAGGTTATCCGCTCACCT	(0.7+/-2.3)e+02	27
TATCCATAGAGAGGTTATCCGCTCATAA	34+/-14	71
AAACCATAGAGAGGTTATCCGCTCATTG	8.6+/-1.5	64
GTGCCATAGAGAGGTTATCCGCTCAATT	11.7+/-1.2	64
AAACCATAGAGAGGTTATCCGCTCATTA	8.2+/-1.5	42
GCACCATAGAGAGGTTATCCGCTCATCC	8.3+/-2.9	11
CTCCCATAGAGAGGTTATCCGCTCAACA	(0.1+/-3.0)e+03	14
CTCCCATAGAGAGGTTATCCGCTCAACG	(5+/-5)e+01	14
ACCCCATAGAGAGGTTATCCGCTCACAG	55+/-22	11
CTCCCATAGAGAGGTTATCCGCTCAACT	(3+/-4)e+01	13
TGTCCATAGAGAGGTTATCCGCTCACTA	42+/-22	54
TGTCCATAGAGAGGTTATCCGCTCACTT	14.7+/-3.3	79
AACCCATAGAGAGGTTATCCGCTCAACT	(0+/-5)e+05	14
AACCCATAGAGAGGTTATCCGCTCAACA	80+/-29	12
AACCCATAGAGAGGTTATCCGCTCAACC	43+/-23	7
GACCCATAGAGAGGTTATCCGCTCAAAA	(7+/-5)e+01	18
GGGCCATAGAGAGGTTATCCGCTCACGC	(8+/-4)e+01	56
GGGCCATAGAGAGGTTATCCGCTCACGG	37+/-9	88
CCACCATAGAGAGGTTATCCGCTCACAT	3.2+/-2.2	8
GTTCCATAGAGAGGTTATCCGCTCACAC	20+/-9	42
GTTCCATAGAGAGGTTATCCGCTCACAA	67+/-30	37
CCACCATAGAGAGGTTATCCGCTCACAC	6+/-5	5
CCACCATAGAGAGGTTATCCGCTCACAG	1.5+/-0.7	16
CAACCATAGAGAGGTTATCCGCTCAATA	11+/-5	19
CAACCATAGAGAGGTTATCCGCTCAATC	28+/-17	16
GACCCATAGAGAGGTTATCCGCTCATCT	11+/-7	15
TAACCATAGAGAGGTTATCCGCTCAACA	28+/-13	17
TAACCATAGAGAGGTTATCCGCTCAACG	22+/-5	37
GACCCATAGAGAGGTTATCCGCTCATCG	9.5+/-1.7	28
GACCCATAGAGAGGTTATCCGCTCATCC	8.0+/-2.6	8
GACCCATAGAGAGGTTATCCGCTCATCA	(4+/-9)e+01	12
TAACCATAGAGAGGTTATCCGCTCAACT	27+/-9	19
TTACCATAGAGAGGTTATCCGCTCAAGT	(8+/-4)e+01	78
CCGCCATAGAGAGGTTATCCGCTCATAT	2.2+/-1.1	24
CCGCCATAGAGAGGTTATCCGCTCATAG	1.21+/-0.29	22
CCGCCATAGAGAGGTTATCCGCTCATAC	1.3+/-1.0	15
CCGCCATAGAGAGGTTATCCGCTCATAA	4.4+/-2.2	16
GTCCCATAGAGAGGTTATCCGCTCAAAG	14+/-4	40
GTCCCATAGAGAGGTTATCCGCTCAAAA	(7+/-8)e+01	26
GTCCCATAGAGAGGTTATCCGCTCATCT	12.8+/-3.0	32
CTCCCATAGAGAGGTTATCCGCTCATAA	59+/-25	14
GTCCCATAGAGAGGTTATCCGCTCATCC	7.3+/-2.2	19
GTCCCATAGAGAGGTTATCCGCTCATCA	16+/-7	33
GTCCCATAGAGAGGTTATCCGCTCATCG	7.8+/-1.4	38
GCGCCATAGAGAGGTTATCCGCTCACAT	28+/-26	29
GCGCCATAGAGAGGTTATCCGCTCACAG	33+/-14	31
GCGCCATAGAGAGGTTATCCGCTCACAA	(6+/-4)e+01	31
GCGCCATAGAGAGGTTATCCGCTCACAC	(4+/-7)e+01	21
CTACCATAGAGAGGTTATCCGCTCAATG	(0.6+/-1.0)e+02	43
ACACCATAGAGAGGTTATCCGCTCACAT	7+/-7	16
CTACCATAGAGAGGTTATCCGCTCAATA	4.3+/-0.8	24
CCACCATAGAGAGGTTATCCGCTCAACT	13+/-5	8
CTACCATAGAGAGGTTATCCGCTCAATC	11.1+/-2.9	25
CTACCATAGAGAGGTTATCCGCTCAATT	3.6+/-1.4	37
CCACCATAGAGAGGTTATCCGCTCAACG	2.9+/-1.4	8
GCCCCATAGAGAGGTTATCCGCTCAAAG	22+/-6	13
GCCCCATAGAGAGGTTATCCGCTCAAAC	18+/-6	8
GCCCCATAGAGAGGTTATCCGCTCAAAA	39+/-9	13
GCCCCATAGAGAGGTTATCCGCTCAAAT	22+/-13	13
GCGCCATAGAGAGGTTATCCGCTCAACT	11.5+/-2.8	27
AAGCCATAGAGAGGTTATCCGCTCAATG	21+/-6	53
AAGCCATAGAGAGGTTATCCGCTCAATA	10.2+/-3.3	51
AAGCCATAGAGAGGTTATCCGCTCAATC	26+/-11	33
CCGCCATAGAGAGGTTATCCGCTCACTG	1.3+/-0.6	26
GTCCCATAGAGAGGTTATCCGCTCACGT	8.3+/-1.4	46
CCGCCATAGAGAGGTTATCCGCTCACTC	2.3+/-0.9	14
CCGCCATAGAGAGGTTATCCGCTCACTA	5.1+/-2.4	13
GCCCCATAGAGAGGTTATCCGCTCACCG	7.9+/-1.3	8
GCGCCATAGAGAGGTTATCCGCTCAACG	37+/-8	27
GCGCCATAGAGAGGTTATCCGCTCAACA	26+/-10	19
GCCCCATAGAGAGGTTATCCGCTCACCA	(9+/-4)e+01	11
GGTCCATAGAGAGGTTATCCGCTCATCA	39+/-16	66
GTCCCATAGAGAGGTTATCCGCTCACGG	19+/-4	43
GGTCCATAGAGAGGTTATCCGCTCATCC	17+/-4	49
GTCCCATAGAGAGGTTATCCGCTCACGA	15+/-4	36
GTCCCATAGAGAGGTTATCCGCTCACGC	21+/-5	25
GAGCCATAGAGAGGTTATCCGCTCATTC	31+/-12	53
GCTCCATAGAGAGGTTATCCGCTCAACC	33+/-15	21
GCACCATAGAGAGGTTATCCGCTCACTA	14.8+/-3.4	18
GCTCCATAGAGAGGTTATCCGCTCAACG	39+/-13	30
GAGCCATAGAGAGGTTATCCGCTCATTA	(0.5+/-1.8)e+02	64
GCACCATAGAGAGGTTATCCGCTCACTT	10.4+/-3.1	22
GCTCCATAGAGAGGTTATCCGCTCAACT	31+/-10	16
TCACCATAGAGAGGTTATCCGCTCATAA	7.0+/-3.5	32
TCACCATAGAGAGGTTATCCGCTCATAG	30+/-25	44
TGCCCATAGAGAGGTTATCCGCTCATTG	8.9+/-2.1	64
TCACCATAGAGAGGTTATCCGCTCATAT	7.5+/-1.6	38
TGCCCATAGAGAGGTTATCCGCTCATTC	9.0+/-2.4	30
GCTCCATAGAGAGGTTATCCGCTCAGAA	(1+/-8)e+02	39
ACTCCATAGAGAGGTTATCCGCTCAACA	(6+/-6)e+01	15
AATCCATAGAGAGGTTATCCGCTCAATC	24+/-9	40
ACTCCATAGAGAGGTTATCCGCTCAACG	(0.0+/-2.5)e+06	18
TGCCCATAGAGAGGTTATCCGCTCACAA	16+/-7	19
TGCCCATAGAGAGGTTATCCGCTCACAC	(6+/-4)e+01	19
ACTCCATAGAGAGGTTATCCGCTCAACT	(0+/-4)e+05	17
ACGCCATAGAGAGGTTATCCGCTCAAAG	21+/-11	42
ACACCATAGAGAGGTTATCCGCTCAACT	8.8+/-3.1	17
CCTCCATAGAGAGGTTATCCGCTCACTG	(0+/-6)e+02	16
ACACCATAGAGAGGTTATCCGCTCAACA	34+/-20	11
ACACCATAGAGAGGTTATCCGCTCAACC	15+/-11	8
CCTCCATAGAGAGGTTATCCGCTCACTT	4.4+/-2.0	19
TCACCATAGAGAGGTTATCCGCTCACTA	4.9+/-1.1	19
TCACCATAGAGAGGTTATCCGCTCACTC	9.0+/-3.1	18
TAACCATAGAGAGGTTATCCGCTCACTG	25+/-7	46
TAGCCATAGAGAGGTTATCCGCTCATAG	57+/-16	70
TAACCATAGAGAGGTTATCCGCTCACTC	50+/-23	25
TAGCCATAGAGAGGTTATCCGCTCATAC	12.8+/-1.6	36
GGCCCATAGAGAGGTTATCCGCTCATCA	11.2+/-2.4	19
GGCCCATAGAGAGGTTATCCGCTCATCC	8.6+/-1.6	17
GGCCCATAGAGAGGTTATCCGCTCATCG	7.9+/-1.0	37
TAGCCATAGAGAGGTTATCCGCTCATAT	(0.9+/-1.6)e+02	69
TAACCATAGAGAGGTTATCCGCTCACTT	39+/-22	37
GGCCCATAGAGAGGTTATCCGCTCATCT	6.3+/-0.8	33
TGACCATAGAGAGGTTATCCGCTCACCG	39+/-20	28
GTTCCATAGAGAGGTTATCCGCTCATTG	9.0+/-0.9	138
GTTCCATAGAGAGGTTATCCGCTCATTC	7.6+/-1.2	94
GTTCCATAGAGAGGTTATCCGCTCATTA	7.2+/-1.0	93
TGACCATAGAGAGGTTATCCGCTCACCT	(0+/-6)e+03	23
TACCCATAGAGAGGTTATCCGCTCAACT	6.4+/-2.0	24
GTTCCATAGAGAGGTTATCCGCTCAATC	18+/-4	53
ACGCCATAGAGAGGTTATCCGCTCATTG	5.2+/-1.0	56
GTTCCATAGAGAGGTTATCCGCTCAATA	17+/-5	69
GTTCCATAGAGAGGTTATCCGCTCAATG	(0+/-5)e+05	130
ACGCCATAGAGAGGTTATCCGCTCATTC	14+/-7	21
ACGCCATAGAGAGGTTATCCGCTCATTA	3.8+/-1.1	41
CTGCCATAGAGAGGTTATCCGCTCACTA	5.1+/-1.8	24
CTGCCATAGAGAGGTTATCCGCTCACTC	3.2+/-1.1	29
TTGCCATAGAGAGGTTATCCGCTCACGA	42+/-26	59
GGGCCATAGAGAGGTTATCCGCTCAGAG	15+/-4	109
CTTCCATAGAGAGGTTATCCGCTCATAT	56+/-27	53
TTGCCATAGAGAGGTTATCCGCTCACGG	(1.2+/-1.0)e+02	99
CTTCCATAGAGAGGTTATCCGCTCATAA	23+/-7	48
CTTCCATAGAGAGGTTATCCGCTCATAG	(0.9+/-1.8)e+02	47
AGACCATAGAGAGGTTATCCGCTCATAC	(5+/-6)e+01	23
AGACCATAGAGAGGTTATCCGCTCATAA	(7+/-9)e+01	31
AGACCATAGAGAGGTTATCCGCTCATAG	26+/-9	45
GTGCCATAGAGAGGTTATCCGCTCAGAT	12.9+/-2.4	82
TGGCCATAGAGAGGTTATCCGCTCACAT	(0.1+/-1.1)e+03	62
GTGCCATAGAGAGGTTATCCGCTCAGAC	14.6+/-3.2	73
TACCCATAGAGAGGTTATCCGCTCATCG	6.6+/-3.1	21
GTGCCATAGAGAGGTTATCCGCTCAGAA	9.4+/-1.2	67
GTGCCATAGAGAGGTTATCCGCTCAGAG	14.6+/-2.1	89
TACCCATAGAGAGGTTATCCGCTCATCC	10+/-4	15
TCGCCATAGAGAGGTTATCCGCTCATGC	(0.8+/-1.0)e+02	46
CGCCCATAGAGAGGTTATCCGCTCATCG	32+/-16	23
GGGCCATAGAGAGGTTATCCGCTCATGA	21+/-4	90
GGGCCATAGAGAGGTTATCCGCTCATGC	10.0+/-1.3	70
CCGCCATAGAGAGGTTATCCGCTCAACT	1.8+/-0.5	11
GAACCATAGAGAGGTTATCCGCTCACGA	(5+/-4)e+01	33
GGTCCATAGAGAGGTTATCCGCTCATTC	(0.0+/-2.8)e+05	88
GGGCCATAGAGAGGTTATCCGCTCATGT	33+/-6	128
GTGCCATAGAGAGGTTATCCGCTCAACT	9.1+/-0.7	42
GTGCCATAGAGAGGTTATCCGCTCAACC	7.4+/-0.8	26
GTGCCATAGAGAGGTTATCCGCTCAACA	18.4+/-1.6	33
GTGCCATAGAGAGGTTATCCGCTCAACG	10.8+/-0.7	55
GCTCCATAGAGAGGTTATCCGCTCACTG	(1.1+/-1.1)e+02	42
GCTCCATAGAGAGGTTATCCGCTCACTC	(5+/-6)e+01	21
GCTCCATAGAGAGGTTATCCGCTCACTA	49+/-33	30
AGCCCATAGAGAGGTTATCCGCTCAATA	38+/-10	23
GCTCCATAGAGAGGTTATCCGCTCACTT	21+/-9	26
TTTCCATAGAGAGGTTATCCGCTCACGT	(8+/-6)e+01	85
TGGCCATAGAGAGGTTATCCGCTCAACG	50+/-16	47
GGCCCATAGAGAGGTTATCCGCTCAAGA	16+/-4	31
TGGCCATAGAGAGGTTATCCGCTCAACT	(1.2+/-0.9)e+02	48
CAGCCATAGAGAGGTTATCCGCTCAAAG	16+/-7	34
GCACCATAGAGAGGTTATCCGCTCAACT	11+/-4	16
CAACCATAGAGAGGTTATCCGCTCATAT	9+/-5	27
AGTCCATAGAGAGGTTATCCGCTCACCG	15.2+/-3.2	33
CAACCATAGAGAGGTTATCCGCTCATAG	15+/-9	29
GCACCATAGAGAGGTTATCCGCTCAACG	17+/-7	34
GCACCATAGAGAGGTTATCCGCTCACCG	14+/-7	14
CAACCATAGAGAGGTTATCCGCTCATAC	4.7+/-2.5	15
GGCCCATAGAGAGGTTATCCGCTCACGC	12+/-4	31
CAACCATAGAGAGGTTATCCGCTCATAA	13+/-6	27
GGCCCATAGAGAGGTTATCCGCTCACGA	11+/-4	29
GTACCATAGAGAGGTTATCCGCTCAGAT	7.7+/-1.0	60
TAGCCATAGAGAGGTTATCCGCTCAATT	24.2+/-3.4	69
GTACCATAGAGAGGTTATCCGCTCAGAG	8.6+/-1.3	68
GTACCATAGAGAGGTTATCCGCTCAGAA	7.2+/-0.8	54
GTACCATAGAGAGGTTATCCGCTCAGAC	7.7+/-1.1	31
TAGCCATAGAGAGGTTATCCGCTCAATG	37+/-7	68
TAGCCATAGAGAGGTTATCCGCTCAATC	26+/-8	38
TAGCCATAGAGAGGTTATCCGCTCAATA	14.6+/-2.9	69
TTTCCATAGAGAGGTTATCCGCTCAAGC	65+/-30	69
GTCCCATAGAGAGGTTATCCGCTCAATG	22+/-4	48
GTCCCATAGAGAGGTTATCCGCTCAATC	17+/-5	23
GTCCCATAGAGAGGTTATCCGCTCAATA	18+/-4	44
GTCCCATAGAGAGGTTATCCGCTCATTC	13.1+/-3.0	35
GTCCCATAGAGAGGTTATCCGCTCAATT	14.2+/-1.9	37
GTCCCATAGAGAGGTTATCCGCTCATTG	7.6+/-0.7	69
CTACCATAGAGAGGTTATCCGCTCATAC	2.6+/-1.5	16
GCACCATAGAGAGGTTATCCGCTCACAT	(4+/-5)e+01	22
CTACCATAGAGAGGTTATCCGCTCATAA	5.8+/-1.7	25
CTACCATAGAGAGGTTATCCGCTCATAG	2.9+/-0.8	35
GCACCATAGAGAGGTTATCCGCTCACAG	32+/-15	21
GCACCATAGAGAGGTTATCCGCTCACAA	28+/-27	16
CAGCCATAGAGAGGTTATCCGCTCAACC	24+/-11	14
CAGCCATAGAGAGGTTATCCGCTCAACA	28+/-16	18
CAGCCATAGAGAGGTTATCCGCTCAACG	12.0+/-3.3	33
CTACCATAGAGAGGTTATCCGCTCAAGT	8.4+/-3.3	45
GTACCATAGAGAGGTTATCCGCTCATCT	4.6+/-0.5	47
CTACCATAGAGAGGTTATCCGCTCAAGG	(4+/-5)e+01	42
GTGCCATAGAGAGGTTATCCGCTCAAGA	10.6+/-0.7	54
GTACCATAGAGAGGTTATCCGCTCATCA	7.9+/-0.6	37
GTACCATAGAGAGGTTATCCGCTCATCC	3.65+/-0.22	22
GTACCATAGAGAGGTTATCCGCTCATCG	4.82+/-0.30	35
AGGCCATAGAGAGGTTATCCGCTCAACG	41+/-11	46
ACACCATAGAGAGGTTATCCGCTCAATG	36+/-16	32
ACACCATAGAGAGGTTATCCGCTCAATA	6.5+/-2.8	23
AGGCCATAGAGAGGTTATCCGCTCAACC	37+/-11	19
ACACCATAGAGAGGTTATCCGCTCAATC	34+/-17	12
CAACCATAGAGAGGTTATCCGCTCACTG	13+/-6	27
TTACCATAGAGAGGTTATCCGCTCAATT	8.9+/-1.7	72
TCACCATAGAGAGGTTATCCGCTCACCG	13+/-12	10
CAACCATAGAGAGGTTATCCGCTCACTC	12+/-5	15
TCACCATAGAGAGGTTATCCGCTCACCC	48+/-22	6
AGGCCATAGAGAGGTTATCCGCTCAACT	36+/-12	39
TTACCATAGAGAGGTTATCCGCTCACGC	15+/-6	30
TTACCATAGAGAGGTTATCCGCTCAATG	48+/-16	69
TTACCATAGAGAGGTTATCCGCTCAATA	82+/-31	60
TTACCATAGAGAGGTTATCCGCTCAATC	15+/-4	41
CCTCCATAGAGAGGTTATCCGCTCAAGA	19+/-7	19
AAACCATAGAGAGGTTATCCGCTCAACC	30+/-14	11
GCACCATAGAGAGGTTATCCGCTCATCA	8.8+/-2.3	21
AAACCATAGAGAGGTTATCCGCTCAACA	20+/-9	23
GCACCATAGAGAGGTTATCCGCTCATCG	10.0+/-2.4	37
AAACCATAGAGAGGTTATCCGCTCAACG	7.3+/-1.9	19
AAGCCATAGAGAGGTTATCCGCTCAAAG	14+/-4	48
CCGCCATAGAGAGGTTATCCGCTCACAC	1.9+/-0.5	10
CCTCCATAGAGAGGTTATCCGCTCACGC	11+/-9	17
AAACCATAGAGAGGTTATCCGCTCAACT	9.8+/-2.0	25
GCACCATAGAGAGGTTATCCGCTCATCT	6.8+/-1.7	25
GAGCCATAGAGAGGTTATCCGCTCACGG	(1.0+/-0.7)e+02	62
GAGCCATAGAGAGGTTATCCGCTCACGA	(0.0+/-2.2)e+05	48
GTTCCATAGAGAGGTTATCCGCTCATGC	12.5+/-2.5	87
GTTCCATAGAGAGGTTATCCGCTCATGA	12.9+/-1.7	98
GTTCCATAGAGAGGTTATCCGCTCATGT	30+/-5	151
GGACCATAGAGAGGTTATCCGCTCAGAG	20+/-8	59
AACCCATAGAGAGGTTATCCGCTCACCG	20+/-6	8
CCGCCATAGAGAGGTTATCCGCTCAACA	31+/-12	11
TCGCCATAGAGAGGTTATCCGCTCAATC	28+/-11	28
AGGCCATAGAGAGGTTATCCGCTCACAG	(4+/-4)e+01	59
ACCCCATAGAGAGGTTATCCGCTCATAC	34+/-15	12
TCGCCATAGAGAGGTTATCCGCTCAATT	30+/-12	44
ACCCCATAGAGAGGTTATCCGCTCATAG	13+/-8	19
CTCCCATAGAGAGGTTATCCGCTCAAAT	(4+/-6)e+01	13
AAACCATAGAGAGGTTATCCGCTCACAC	29+/-10	21
AACCCATAGAGAGGTTATCCGCTCAAAC	59+/-33	10
AACCCATAGAGAGGTTATCCGCTCAAAG	45+/-18	18
GCACCATAGAGAGGTTATCCGCTCAAGC	28+/-14	18
GGCCCATAGAGAGGTTATCCGCTCACCA	35+/-12	18
GGCCCATAGAGAGGTTATCCGCTCACCG	4.9+/-1.0	26
GTTCCATAGAGAGGTTATCCGCTCACGA	14.4+/-2.4	60
GTTCCATAGAGAGGTTATCCGCTCACGC	13.5+/-3.0	56
TTGCCATAGAGAGGTTATCCGCTCACTT	9.9+/-2.1	69
GTTCCATAGAGAGGTTATCCGCTCACGG	(1.2+/-1.2)e+02	91
CCACCATAGAGAGGTTATCCGCTCACGG	2.8+/-1.2	21
TTGCCATAGAGAGGTTATCCGCTCACTA	32+/-13	52
GTTCCATAGAGAGGTTATCCGCTCACGT	9.5+/-1.6	92
TTGCCATAGAGAGGTTATCCGCTCACTG	15.0+/-3.5	68
TAGCCATAGAGAGGTTATCCGCTCAGAG	(1.1+/-0.5)e+02	78
CATCCATAGAGAGGTTATCCGCTCACTA	(1.1+/-0.9)e+02	25
GACCCATAGAGAGGTTATCCGCTCATAG	25+/-14	37
CATCCATAGAGAGGTTATCCGCTCACTC	(4+/-4)e+01	19
GACCCATAGAGAGGTTATCCGCTCATAA	14+/-4	27
GACCCATAGAGAGGTTATCCGCTCATAC	17+/-23	18
TTACCATAGAGAGGTTATCCGCTCATAG	20+/-5	60
GACCCATAGAGAGGTTATCCGCTCATAT	17+/-7	27
TTACCATAGAGAGGTTATCCGCTCATAC	22+/-5	50
TTACCATAGAGAGGTTATCCGCTCATAA	15+/-6	46
TTACCATAGAGAGGTTATCCGCTCACTG	11.5+/-2.6	55
TTACCATAGAGAGGTTATCCGCTCACTC	13+/-4	30
TTACCATAGAGAGGTTATCCGCTCACTA	34+/-12	44
CCGCCATAGAGAGGTTATCCGCTCATCG	3.8+/-1.6	17
GGCCCATAGAGAGGTTATCCGCTCACCT	10.8+/-2.4	20
CCGCCATAGAGAGGTTATCCGCTCATCC	2.5+/-1.4	9
GGTCCATAGAGAGGTTATCCGCTCACCT	(9+/-4)e+01	43
GTCCCATAGAGAGGTTATCCGCTCAAGC	7.2+/-1.5	33
GTCCCATAGAGAGGTTATCCGCTCAAGA	12.0+/-2.7	31
GTCCCATAGAGAGGTTATCCGCTCAAGG	49+/-11	54
GTCCCATAGAGAGGTTATCCGCTCAAGT	14.1+/-1.4	59
GCGCCATAGAGAGGTTATCCGCTCACCT	9+/-5	17
GCGCCATAGAGAGGTTATCCGCTCACCA	(0.0+/-3.5)e+06	20
GCGCCATAGAGAGGTTATCCGCTCACCG	9.8+/-2.8	23
ATACCATAGAGAGGTTATCCGCTCAACT	16+/-4	40
GTACCATAGAGAGGTTATCCGCTCATTG	5.42+/-0.34	65
GTACCATAGAGAGGTTATCCGCTCATTA	6.9+/-0.9	48
GTACCATAGAGAGGTTATCCGCTCATTC	4.6+/-0.5	45
GGGCCATAGAGAGGTTATCCGCTCAACT	11.5+/-1.3	47
GTACCATAGAGAGGTTATCCGCTCATTT	5.13+/-0.30	68
GTTCCATAGAGAGGTTATCCGCTCAACT	12.6+/-1.8	46
GCGCCATAGAGAGGTTATCCGCTCAAAT	27+/-10	31
GTCCCATAGAGAGGTTATCCGCTCACAT	22+/-8	21
GCGCCATAGAGAGGTTATCCGCTCAAAC	31+/-19	17
GCGCCATAGAGAGGTTATCCGCTCAAAA	39+/-30	21
GCGCCATAGAGAGGTTATCCGCTCAAAG	23+/-6	41
GTCCCATAGAGAGGTTATCCGCTCACAG	23+/-21	30
GTTCCATAGAGAGGTTATCCGCTCAACC	13.0+/-3.3	30
CCCCCATAGAGAGGTTATCCGCTCATTT	11+/-6	13
TCACCATAGAGAGGTTATCCGCTCATCG	17+/-4	38
TCACCATAGAGAGGTTATCCGCTCATCC	9+/-4	16
CCCCCATAGAGAGGTTATCCGCTCATTG	9+/-5	10
CCCCCATAGAGAGGTTATCCGCTCATTC	12+/-10	5
CTGCCATAGAGAGGTTATCCGCTCATTG	2.7+/-0.4	71
ACTCCATAGAGAGGTTATCCGCTCATCC	(4+/-5)e+01	23
AGACCATAGAGAGGTTATCCGCTCACAA	38+/-34	20
AGACCATAGAGAGGTTATCCGCTCACAC	(0.0+/-2.6)e+06	21
ACGCCATAGAGAGGTTATCCGCTCAACA	14+/-17	19
CAACCATAGAGAGGTTATCCGCTCACAT	24+/-8	13
ACACCATAGAGAGGTTATCCGCTCAAAG	14+/-6	23
ACTCCATAGAGAGGTTATCCGCTCAAAT	(6+/-4)e+01	20
TTGCCATAGAGAGGTTATCCGCTCAAGA	(9+/-4)e+01	69
ACGCCATAGAGAGGTTATCCGCTCAACT	9+/-5	19
ACTCCATAGAGAGGTTATCCGCTCAAAA	(7+/-5)e+01	25
TTGCCATAGAGAGGTTATCCGCTCAAGT	(0+/-4)e+05	105
GTACCATAGAGAGGTTATCCGCTCACCC	8.3+/-2.0	17
TAGCCATAGAGAGGTTATCCGCTCATCC	55+/-19	35
GTACCATAGAGAGGTTATCCGCTCACCA	13.5+/-1.6	17
TAGCCATAGAGAGGTTATCCGCTCATCA	20+/-4	53
GTACCATAGAGAGGTTATCCGCTCACCG	3.00+/-0.22	20
TAGCCATAGAGAGGTTATCCGCTCATCG	13.1+/-2.9	48
GTACCATAGAGAGGTTATCCGCTCACCT	4.6+/-0.7	27
ACACCATAGAGAGGTTATCCGCTCACGG	(4+/-4)e+01	23
TTACCATAGAGAGGTTATCCGCTCATAT	8.9+/-1.2	65
TCGCCATAGAGAGGTTATCCGCTCACGC	(4+/-4)e+01	30
TCGCCATAGAGAGGTTATCCGCTCACGA	33+/-14	35
AGACCATAGAGAGGTTATCCGCTCAACT	33+/-23	23
CAACCATAGAGAGGTTATCCGCTCAACA	28+/-17	13
GGGCCATAGAGAGGTTATCCGCTCAGCA	32+/-14	73
CAACCATAGAGAGGTTATCCGCTCAACG	11+/-4	21
TCGCCATAGAGAGGTTATCCGCTCACGT	(1.0+/-0.6)e+02	35
TGCCCATAGAGAGGTTATCCGCTCAAAG	52+/-27	42
AGACCATAGAGAGGTTATCCGCTCAACG	22+/-6	30
CAACCATAGAGAGGTTATCCGCTCAACT	9+/-5	19
AGACCATAGAGAGGTTATCCGCTCAACA	(0+/-5)e+05	22
GGGCCATAGAGAGGTTATCCGCTCAGCT	4.9+/-1.2	108
AGACCATAGAGAGGTTATCCGCTCAACC	21+/-6	16
AGACCATAGAGAGGTTATCCGCTCATCA	(0.6+/-1.6)e+02	30
AGACCATAGAGAGGTTATCCGCTCATCC	41+/-17	24
TCGCCATAGAGAGGTTATCCGCTCAAGT	29+/-18	54
AGACCATAGAGAGGTTATCCGCTCATCG	40+/-21	33
TCGCCATAGAGAGGTTATCCGCTCAAGA	29+/-10	36
GTGCCATAGAGAGGTTATCCGCTCAGCC	9.2+/-1.5	65
AGACCATAGAGAGGTTATCCGCTCATCT	35+/-15	28
GTGCCATAGAGAGGTTATCCGCTCAGCG	9.0+/-1.0	112
ACGCCATAGAGAGGTTATCCGCTCACAC	32+/-18	9
GTTCCATAGAGAGGTTATCCGCTCACTA	11.3+/-1.5	47
GTTCCATAGAGAGGTTATCCGCTCACTC	19+/-4	54
GTTCCATAGAGAGGTTATCCGCTCACTG	10.9+/-1.5	89
CCACCATAGAGAGGTTATCCGCTCACTA	1.6+/-0.6	13
ACACCATAGAGAGGTTATCCGCTCATAC	9+/-4	17
GTTCCATAGAGAGGTTATCCGCTCACTT	6.8+/-1.2	76
CATCCATAGAGAGGTTATCCGCTCACTT	56+/-35	37
TAACCATAGAGAGGTTATCCGCTCATCG	19+/-6	30
CCTCCATAGAGAGGTTATCCGCTCAAAT	12.4+/-3.3	22
GTGCCATAGAGAGGTTATCCGCTCAAAA	26.1+/-2.3	43
GTGCCATAGAGAGGTTATCCGCTCAAAC	24+/-4	36
GTGCCATAGAGAGGTTATCCGCTCAAAG	19.5+/-1.5	67
GTGCCATAGAGAGGTTATCCGCTCAAAT	16.9+/-1.5	58
GGACCATAGAGAGGTTATCCGCTCACTA	19+/-4	25
CAGCCATAGAGAGGTTATCCGCTCACGT	20+/-6	42
GGACCATAGAGAGGTTATCCGCTCACTC	53+/-22	24
AGGCCATAGAGAGGTTATCCGCTCATTC	22+/-6	54
AGGCCATAGAGAGGTTATCCGCTCATTG	35+/-11	96
CATCCATAGAGAGGTTATCCGCTCAAGA	(0.0+/-2.5)e+04	24
GACCCATAGAGAGGTTATCCGCTCATTT	8+/-4	41
GGACCATAGAGAGGTTATCCGCTCATCG	7.5+/-1.1	46
GGACCATAGAGAGGTTATCCGCTCATCC	19+/-5	25
GGACCATAGAGAGGTTATCCGCTCATCA	16+/-8	28
CATCCATAGAGAGGTTATCCGCTCACGA	(0.7+/-2.2)e+02	20
GACCCATAGAGAGGTTATCCGCTCATTG	11+/-4	40
CAACCATAGAGAGGTTATCCGCTCATCG	5.4+/-1.2	23
GACCCATAGAGAGGTTATCCGCTCATTC	13+/-5	18
GACCCATAGAGAGGTTATCCGCTCATTA	9.5+/-2.6	34
GGACCATAGAGAGGTTATCCGCTCATCT	13.2+/-3.1	50
GCTCCATAGAGAGGTTATCCGCTCATTA	17+/-5	38
GCTCCATAGAGAGGTTATCCGCTCATTC	27+/-7	43
GCTCCATAGAGAGGTTATCCGCTCATTG	(8+/-4)e+01	54
GTACCATAGAGAGGTTATCCGCTCAGGT	18.9+/-2.4	97
GTACCATAGAGAGGTTATCCGCTCAGGC	5.3+/-0.9	63
GTACCATAGAGAGGTTATCCGCTCAGGA	8.6+/-0.9	63
GTACCATAGAGAGGTTATCCGCTCAGGG	19.2+/-1.4	111
GCTCCATAGAGAGGTTATCCGCTCATTT	16.3+/-2.6	54
GTACCATAGAGAGGTTATCCGCTCATGT	14.4+/-0.8	72
GAGCCATAGAGAGGTTATCCGCTCAAGA	43+/-19	61
GAGCCATAGAGAGGTTATCCGCTCAAGT	43+/-15	88
ATGCCATAGAGAGGTTATCCGCTCACCC	21+/-14	21
GCACCATAGAGAGGTTATCCGCTCATAT	7.8+/-1.3	32
GCACCATAGAGAGGTTATCCGCTCATAA	17+/-9	25
GCACCATAGAGAGGTTATCCGCTCATAC	10.1+/-2.6	20
GCACCATAGAGAGGTTATCCGCTCATAG	18+/-7	28
GTACCATAGAGAGGTTATCCGCTCATAT	6.7+/-0.6	41
GTACCATAGAGAGGTTATCCGCTCATAG	10.5+/-0.8	53
CTACCATAGAGAGGTTATCCGCTCAAAG	7.9+/-3.0	31
GTACCATAGAGAGGTTATCCGCTCATAC	10.5+/-1.2	28
GTACCATAGAGAGGTTATCCGCTCATAA	9.9+/-0.9	40
CTACCATAGAGAGGTTATCCGCTCATGA	10+/-4	31
TTGCCATAGAGAGGTTATCCGCTCAATC	32+/-15	60
TTGCCATAGAGAGGTTATCCGCTCAATA	48+/-21	72
TTGCCATAGAGAGGTTATCCGCTCAATG	(1.1+/-0.6)e+02	110
CTACCATAGAGAGGTTATCCGCTCACGT	11+/-5	43
TTACCATAGAGAGGTTATCCGCTCACAA	47+/-23	34
GAGCCATAGAGAGGTTATCCGCTCATGT	(8+/-5)e+01	104
TTACCATAGAGAGGTTATCCGCTCACAG	52+/-23	48
TGCCCATAGAGAGGTTATCCGCTCATCA	10+/-8	32
TGCCCATAGAGAGGTTATCCGCTCATCC	19+/-8	21
TGCCCATAGAGAGGTTATCCGCTCATCG	8.1+/-1.4	32
CTGCCATAGAGAGGTTATCCGCTCAACG	3.7+/-0.5	33
CTGCCATAGAGAGGTTATCCGCTCAACC	2.8+/-0.9	19
CTGCCATAGAGAGGTTATCCGCTCAACA	4.1+/-1.7	20
GTTCCATAGAGAGGTTATCCGCTCAAGG	69+/-15	121
GTTCCATAGAGAGGTTATCCGCTCAAGC	10.2+/-2.7	67
GTTCCATAGAGAGGTTATCCGCTCAAGA	13.9+/-2.5	82
GTTCCATAGAGAGGTTATCCGCTCAAGT	17.4+/-2.7	119
GTTCCATAGAGAGGTTATCCGCTCAGGG	(9+/-4)e+01	199
TCGCCATAGAGAGGTTATCCGCTCAATA	19+/-7	34
TGTCCATAGAGAGGTTATCCGCTCACAT	52+/-34	57
CCCCCATAGAGAGGTTATCCGCTCATGC	3.1+/-1.5	11
CCGCCATAGAGAGGTTATCCGCTCAAAA	19+/-7	14
TAACCATAGAGAGGTTATCCGCTCATTA	26+/-6	64
TAACCATAGAGAGGTTATCCGCTCATTC	14.7+/-2.5	40
AAACCATAGAGAGGTTATCCGCTCACGT	21+/-10	43
TAACCATAGAGAGGTTATCCGCTCATTG	12.4+/-3.1	67
AAACCATAGAGAGGTTATCCGCTCACGA	28+/-18	27
TAACCATAGAGAGGTTATCCGCTCATTT	38+/-13	68
TGACCATAGAGAGGTTATCCGCTCATCC	(0+/-4)e+04	26
TGTCCATAGAGAGGTTATCCGCTCATAA	37+/-13	79
TCACCATAGAGAGGTTATCCGCTCAATC	9+/-7	14
AACCCATAGAGAGGTTATCCGCTCAAGA	28+/-25	21
AACCCATAGAGAGGTTATCCGCTCAAGG	(0.0+/-1.0)e+04	34
GGACCATAGAGAGGTTATCCGCTCAAAT	22+/-7	38
GGACCATAGAGAGGTTATCCGCTCAAAG	25+/-5	49
CATCCATAGAGAGGTTATCCGCTCATTC	(0.0+/-1.3)e+04	35
GGACCATAGAGAGGTTATCCGCTCAAAA	44+/-12	27
CATCCATAGAGAGGTTATCCGCTCATTA	(9+/-7)e+01	36
GGACCATAGAGAGGTTATCCGCTCAAAC	21+/-6	24
CTCCCATAGAGAGGTTATCCGCTCACAA	(0.0+/-2.8)e+06	12
CTCCCATAGAGAGGTTATCCGCTCACAT	(5+/-4)e+01	13
GGGCCATAGAGAGGTTATCCGCTCAGTG	5.2+/-0.8	181
TTGCCATAGAGAGGTTATCCGCTCATCT	19+/-5	65
GACCCATAGAGAGGTTATCCGCTCATGA	10.5+/-2.4	27
GGACCATAGAGAGGTTATCCGCTCACCG	17+/-4	26
GGACCATAGAGAGGTTATCCGCTCACCC	(0.0+/-3.5)e+05	14
TTGCCATAGAGAGGTTATCCGCTCATCG	54+/-26	83
TTACCATAGAGAGGTTATCCGCTCATCG	9.1+/-1.7	58
TTACCATAGAGAGGTTATCCGCTCATCA	15+/-5	47
CAGCCATAGAGAGGTTATCCGCTCACTG	14+/-5	32
GGACCATAGAGAGGTTATCCGCTCACCT	8.7+/-2.8	23
GACCCATAGAGAGGTTATCCGCTCATGT	50+/-18	45
TTACCATAGAGAGGTTATCCGCTCAACA	35+/-13	33
TTACCATAGAGAGGTTATCCGCTCAACC	9+/-4	25
TTACCATAGAGAGGTTATCCGCTCAACG	16.6+/-3.4	50
GTCCCATAGAGAGGTTATCCGCTCATGG	58+/-13	87
GGCCCATAGAGAGGTTATCCGCTCACAG	26+/-12	27
GTCCCATAGAGAGGTTATCCGCTCATGC	10.5+/-1.9	34
GTCCCATAGAGAGGTTATCCGCTCATGA	10.3+/-2.8	44
GTCCCATAGAGAGGTTATCCGCTCATGT	15+/-4	62
GGCCCATAGAGAGGTTATCCGCTCACAC	17+/-15	11
GGCCCATAGAGAGGTTATCCGCTCAAAG	40+/-11	27
GAGCCATAGAGAGGTTATCCGCTCAATT	39+/-15	53
TTTCCATAGAGAGGTTATCCGCTCAATC	(5+/-7)e+01	63
GAGCCATAGAGAGGTTATCCGCTCAATC	(0+/-6)e+05	43
GAGCCATAGAGAGGTTATCCGCTCAATA	36+/-11	43
ATGCCATAGAGAGGTTATCCGCTCACAC	19+/-15	27
GACCCATAGAGAGGTTATCCGCTCACCT	8+/-6	9
GTGCCATAGAGAGGTTATCCGCTCATGT	21.4+/-1.7	110
CCTCCATAGAGAGGTTATCCGCTCAACC	14+/-10	11
AGCCCATAGAGAGGTTATCCGCTCAAGG	(0+/-7)e+05	36
GTGCCATAGAGAGGTTATCCGCTCATGC	7.0+/-0.4	81
CCACCATAGAGAGGTTATCCGCTCAAGT	5.0+/-1.8	20
GTGCCATAGAGAGGTTATCCGCTCATGA	9.0+/-0.6	76
GTGCCATAGAGAGGTTATCCGCTCATGG	114+/-22	157
GTCCCATAGAGAGGTTATCCGCTCACCT	8.7+/-1.2	19
GCGCCATAGAGAGGTTATCCGCTCAAGA	11.8+/-1.6	38
GCGCCATAGAGAGGTTATCCGCTCAAGC	(0.5+/-1.3)e+02	34
GCGCCATAGAGAGGTTATCCGCTCAAGG	(0.9+/-1.5)e+02	58
GTCCCATAGAGAGGTTATCCGCTCACCA	13+/-7	15
GTCCCATAGAGAGGTTATCCGCTCACCC	11+/-4	5
GTCCCATAGAGAGGTTATCCGCTCACCG	6.7+/-1.1	20
GCGCCATAGAGAGGTTATCCGCTCAAGT	28+/-8	46
GGCCCATAGAGAGGTTATCCGCTCAATA	13.1+/-1.6	44
GGCCCATAGAGAGGTTATCCGCTCAATC	37+/-6	20
GGCCCATAGAGAGGTTATCCGCTCAATG	25+/-9	39
GGCCCATAGAGAGGTTATCCGCTCAATT	13.2+/-3.5	37
GCCCCATAGAGAGGTTATCCGCTCATAG	13.6+/-3.2	19
TATCCATAGAGAGGTTATCCGCTCATCC	36+/-17	38
GCCCCATAGAGAGGTTATCCGCTCATAC	12+/-5	9
GCCCCATAGAGAGGTTATCCGCTCATAA	15+/-6	16
GACCCATAGAGAGGTTATCCGCTCACCC	37+/-35	9
GCCCCATAGAGAGGTTATCCGCTCATAT	8.1+/-2.5	18
AGACCATAGAGAGGTTATCCGCTCACCC	(5+/-6)e+01	8
AGACCATAGAGAGGTTATCCGCTCACCG	34+/-13	9
AGACCATAGAGAGGTTATCCGCTCACCT	62+/-35	23
CAACCATAGAGAGGTTATCCGCTCACCG	11+/-4	12
CAACCATAGAGAGGTTATCCGCTCACCC	37+/-33	6
CAACCATAGAGAGGTTATCCGCTCAATT	9.8+/-3.5	28
TCCCCATAGAGAGGTTATCCGCTCACCG	11+/-4	11
GTTCCATAGAGAGGTTATCCGCTCAAAC	57+/-25	51
TCCCCATAGAGAGGTTATCCGCTCACCT	15+/-13	7
GTACCATAGAGAGGTTATCCGCTCACAT	8.3+/-0.9	39
GTACCATAGAGAGGTTATCCGCTCACAA	15.1+/-2.4	24
GTACCATAGAGAGGTTATCCGCTCACAC	10.7+/-1.4	26
AGACCATAGAGAGGTTATCCGCTCACTA	(4+/-4)e+01	22
GTACCATAGAGAGGTTATCCGCTCACAG	13.1+/-2.0	33
TGCCCATAGAGAGGTTATCCGCTCAACT	8.3+/-1.8	28
CAACCATAGAGAGGTTATCCGCTCAAAC	26+/-13	18
CAACCATAGAGAGGTTATCCGCTCAAAA	19+/-19	15
AGACCATAGAGAGGTTATCCGCTCAAAT	61+/-22	30
TGCCCATAGAGAGGTTATCCGCTCAACG	8.4+/-2.3	28
TGCCCATAGAGAGGTTATCCGCTCAACA	20+/-8	20
AGACCATAGAGAGGTTATCCGCTCAAAC	(9+/-8)e+01	18
ACTCCATAGAGAGGTTATCCGCTCACAT	(0+/-6)e+03	23
AGACCATAGAGAGGTTATCCGCTCAAAG	(7+/-5)e+01	33
AACCCATAGAGAGGTTATCCGCTCATTC	11+/-5	17
TGGCCATAGAGAGGTTATCCGCTCATTA	47+/-13	79
ACGCCATAGAGAGGTTATCCGCTCACGT	34+/-19	38
TGGCCATAGAGAGGTTATCCGCTCATTG	83+/-23	113
TCGCCATAGAGAGGTTATCCGCTCATCA	35+/-17	34
TCGCCATAGAGAGGTTATCCGCTCATCC	19+/-5	17
TGGCCATAGAGAGGTTATCCGCTCATTT	71+/-33	102
ACGCCATAGAGAGGTTATCCGCTCACGG	(5+/-5)e+01	44
GCGCCATAGAGAGGTTATCCGCTCATTT	4.1+/-0.6	62
GCGCCATAGAGAGGTTATCCGCTCATTG	3.66+/-0.31	61
GCGCCATAGAGAGGTTATCCGCTCATTA	7.1+/-1.8	43
GCGCCATAGAGAGGTTATCCGCTCATTC	9.2+/-2.1	28
TAGCCATAGAGAGGTTATCCGCTCACTG	18+/-4	51
TAGCCATAGAGAGGTTATCCGCTCACTA	17+/-4	33
TAGCCATAGAGAGGTTATCCGCTCACTC	28+/-17	30
AACCCATAGAGAGGTTATCCGCTCAATA	13+/-6	24
AACCCATAGAGAGGTTATCCGCTCAATC	16+/-13	18
AACCCATAGAGAGGTTATCCGCTCAATG	(6+/-5)e+01	28
TCCCCATAGAGAGGTTATCCGCTCATCG	9.1+/-3.5	22
TCCCCATAGAGAGGTTATCCGCTCATCA	21+/-16	16
TCCCCATAGAGAGGTTATCCGCTCATCC	9.7+/-1.8	10
CTCCCATAGAGAGGTTATCCGCTCACTA	37+/-27	14
CTCCCATAGAGAGGTTATCCGCTCACTG	(5+/-9)e+01	13
TCCCCATAGAGAGGTTATCCGCTCATCT	16+/-6	14
GTGCCATAGAGAGGTTATCCGCTCAGTT	14.9+/-2.5	150
GAGCCATAGAGAGGTTATCCGCTCAAAT	35+/-10	49
TTTCCATAGAGAGGTTATCCGCTCAACT	16.5+/-3.2	57
TTTCCATAGAGAGGTTATCCGCTCAACC	33+/-21	30
GAGCCATAGAGAGGTTATCCGCTCAAAG	(7+/-4)e+01	57
GGACCATAGAGAGGTTATCCGCTCATAG	15+/-5	59
CCACCATAGAGAGGTTATCCGCTCATCT	3.8+/-2.6	12
GGACCATAGAGAGGTTATCCGCTCATAA	10.8+/-2.8	37
GGACCATAGAGAGGTTATCCGCTCATAC	13+/-6	28
GGACCATAGAGAGGTTATCCGCTCATAT	9.1+/-1.2	52
CCACCATAGAGAGGTTATCCGCTCATCC	(0.0+/-1.1)e+03	7
CCACCATAGAGAGGTTATCCGCTCATCA	3.1+/-1.1	13
GTGCCATAGAGAGGTTATCCGCTCACAT	16.3+/-1.9	49
ACTCCATAGAGAGGTTATCCGCTCACAA	(0.0+/-1.4)e+06	17
GTGCCATAGAGAGGTTATCCGCTCACAG	20.1+/-2.0	53
GTGCCATAGAGAGGTTATCCGCTCACAC	22.6+/-2.6	35
GTGCCATAGAGAGGTTATCCGCTCACAA	24+/-4	36
CCACCATAGAGAGGTTATCCGCTCAATA	2.4+/-0.8	13
CCACCATAGAGAGGTTATCCGCTCAATG	5.3+/-2.2	16
GTGCCATAGAGAGGTTATCCGCTCATTG	5.01+/-0.24	93
GTGCCATAGAGAGGTTATCCGCTCATTC	7.9+/-0.6	55
CAACCATAGAGAGGTTATCCGCTCAAAT	11+/-9	24
GTGCCATAGAGAGGTTATCCGCTCATTA	7.7+/-0.5	70
CCACCATAGAGAGGTTATCCGCTCAATT	1.54+/-0.29	17
GTGCCATAGAGAGGTTATCCGCTCATTT	5.91+/-0.29	94
GTGCCATAGAGAGGTTATCCGCTCAGTA	8.0+/-0.7	99
CAGCCATAGAGAGGTTATCCGCTCAAGG	(8+/-9)e+01	52
CAGCCATAGAGAGGTTATCCGCTCAAGC	22+/-13	32
AAACCATAGAGAGGTTATCCGCTCAAGA	18+/-10	28
CAGCCATAGAGAGGTTATCCGCTCAAGT	36+/-14	48
AACCCATAGAGAGGTTATCCGCTCATTG	10.7+/-2.6	36
CTACCATAGAGAGGTTATCCGCTCAACA	6.4+/-2.4	18
CTACCATAGAGAGGTTATCCGCTCAACC	5.2+/-2.2	10
CGCCCATAGAGAGGTTATCCGCTCACGA	(0.0+/-1.1)e+04	20
CTACCATAGAGAGGTTATCCGCTCAACG	4.4+/-1.6	21
CTACCATAGAGAGGTTATCCGCTCAACT	2.8+/-0.6	23
AGCCCATAGAGAGGTTATCCGCTCACTA	9.8+/-2.6	18
TCACCATAGAGAGGTTATCCGCTCACGC	7.5+/-2.7	16
TCACCATAGAGAGGTTATCCGCTCAAGT	15.2+/-3.0	39
TCACCATAGAGAGGTTATCCGCTCACGG	39+/-21	31
TTGCCATAGAGAGGTTATCCGCTCATTA	15.1+/-2.4	97
TCACCATAGAGAGGTTATCCGCTCAAGG	(1.0+/-0.7)e+02	46
AGCCCATAGAGAGGTTATCCGCTCACTT	4.7+/-2.4	29
TCACCATAGAGAGGTTATCCGCTCAAGA	13+/-4	24
TCGCCATAGAGAGGTTATCCGCTCATCT	23+/-7	32
CCCCCATAGAGAGGTTATCCGCTCACTA	16+/-8	5
CCCCCATAGAGAGGTTATCCGCTCACTG	6.0+/-3.3	7
TGCCCATAGAGAGGTTATCCGCTCATAG	10.8+/-2.2	59
GCGCCATAGAGAGGTTATCCGCTCAATT	18+/-10	38
TGCCCATAGAGAGGTTATCCGCTCATAA	12+/-4	23
CCTCCATAGAGAGGTTATCCGCTCACCG	14+/-7	13
GCGCCATAGAGAGGTTATCCGCTCAATA	12.3+/-2.0	39
GCGCCATAGAGAGGTTATCCGCTCAATC	22+/-8	35
CTGCCATAGAGAGGTTATCCGCTCAAAA	6.6+/-2.2	36
GCGCCATAGAGAGGTTATCCGCTCAATG	30+/-8	46
GAGCCATAGAGAGGTTATCCGCTCACCG	19+/-14	34
CACCCATAGAGAGGTTATCCGCTCAATC	13+/-9	11
CACCCATAGAGAGGTTATCCGCTCAATA	(0+/-9)e+05	12
GTCCCATAGAGAGGTTATCCGCTCAAAC	32+/-21	22
ACGCCATAGAGAGGTTATCCGCTCACGA	25+/-16	27
AACCCATAGAGAGGTTATCCGCTCACGG	(0.3+/-1.2)e+02	21
TTTCCATAGAGAGGTTATCCGCTCATCC	(7+/-4)e+01	43
ACTCCATAGAGAGGTTATCCGCTCATAT	45+/-27	36
AACCCATAGAGAGGTTATCCGCTCACGT	(0.1+/-1.9)e+03	25
TCGCCATAGAGAGGTTATCCGCTCATTG	35+/-8	65
TCGCCATAGAGAGGTTATCCGCTCATTA	14+/-4	43
TCGCCATAGAGAGGTTATCCGCTCATTC	36+/-16	32
CTGCCATAGAGAGGTTATCCGCTCACGG	15+/-4	57
TCGCCATAGAGAGGTTATCCGCTCACTC	43+/-27	24
AAGCCATAGAGAGGTTATCCGCTCATAT	15+/-4	38
TCGCCATAGAGAGGTTATCCGCTCACTG	39+/-12	33
CTGCCATAGAGAGGTTATCCGCTCACGT	12+/-5	55
TATCCATAGAGAGGTTATCCGCTCAATC	(6+/-4)e+01	44
TATCCATAGAGAGGTTATCCGCTCAATA	31+/-12	61
GGGCCATAGAGAGGTTATCCGCTCACTG	12.8+/-2.1	66
GGGCCATAGAGAGGTTATCCGCTCACTC	24+/-8	47
GGGCCATAGAGAGGTTATCCGCTCACTA	18.3+/-3.4	42
GTCCCATAGAGAGGTTATCCGCTCAAAT	21+/-4	34
GGGCCATAGAGAGGTTATCCGCTCACTT	26+/-14	61
AGGCCATAGAGAGGTTATCCGCTCACGA	46+/-31	58
GGACCATAGAGAGGTTATCCGCTCAACT	12.5+/-2.5	21
TGTCCATAGAGAGGTTATCCGCTCATCT	29+/-9	69
GGACCATAGAGAGGTTATCCGCTCAACC	15.6+/-3.3	17
GGACCATAGAGAGGTTATCCGCTCAACA	(0.1+/-3.3)e+03	23
GGACCATAGAGAGGTTATCCGCTCAACG	17+/-4	38
TGTCCATAGAGAGGTTATCCGCTCATCA	37+/-11	65
TGTCCATAGAGAGGTTATCCGCTCATCC	36+/-13	43
TGTCCATAGAGAGGTTATCCGCTCATCG	72+/-32	84
CTCCCATAGAGAGGTTATCCGCTCACCT	15+/-20	6
ACTCCATAGAGAGGTTATCCGCTCACTT	37+/-15	24
ACTCCATAGAGAGGTTATCCGCTCACTA	31+/-25	29
TCCCCATAGAGAGGTTATCCGCTCAATG	39+/-17	14
TCCCCATAGAGAGGTTATCCGCTCAATA	8.3+/-3.1	17
TCCCCATAGAGAGGTTATCCGCTCAATC	27+/-12	22
CTTCCATAGAGAGGTTATCCGCTCAATC	(6+/-8)e+01	33
CTTCCATAGAGAGGTTATCCGCTCAATA	39+/-31	52
CAACCATAGAGAGGTTATCCGCTCATTA	5.2+/-1.1	31
GGACCATAGAGAGGTTATCCGCTCACAC	30+/-15	19
TTGCCATAGAGAGGTTATCCGCTCATAG	47+/-14	99
GGACCATAGAGAGGTTATCCGCTCACAA	39+/-11	34
GGACCATAGAGAGGTTATCCGCTCACAG	26+/-5	44
TTGCCATAGAGAGGTTATCCGCTCATAC	19+/-7	53
CATCCATAGAGAGGTTATCCGCTCAATA	(7+/-4)e+01	40
CTCCCATAGAGAGGTTATCCGCTCATTG	(1.1+/-0.7)e+02	28
TTGCCATAGAGAGGTTATCCGCTCATAT	14.0+/-3.0	86
CTCCCATAGAGAGGTTATCCGCTCATTC	(7+/-5)e+01	17
CTCCCATAGAGAGGTTATCCGCTCATTA	42+/-33	29
TTACCATAGAGAGGTTATCCGCTCAAAC	14+/-6	30
TTACCATAGAGAGGTTATCCGCTCAAAA	(7+/-5)e+01	45
CCGCCATAGAGAGGTTATCCGCTCATGC	1.4+/-0.8	25
TCGCCATAGAGAGGTTATCCGCTCAACT	19+/-5	25
CCGCCATAGAGAGGTTATCCGCTCATGT	5.9+/-1.4	39
GTACCATAGAGAGGTTATCCGCTCAGTT	7.3+/-0.8	109
GTACCATAGAGAGGTTATCCGCTCAGTG	5.8+/-0.7	90
GTACCATAGAGAGGTTATCCGCTCAGTC	6.0+/-0.7	65
AACCCATAGAGAGGTTATCCGCTCAATT	13+/-7	24
GCGCCATAGAGAGGTTATCCGCTCACGG	(8+/-4)e+01	58
GCGCCATAGAGAGGTTATCCGCTCACGC	(0+/-9)e+03	32
GCGCCATAGAGAGGTTATCCGCTCACGA	39+/-17	35
GCGCCATAGAGAGGTTATCCGCTCACGT	(5+/-6)e+01	54
CCCCCATAGAGAGGTTATCCGCTCAAGC	40+/-22	5
GTGCCATAGAGAGGTTATCCGCTCATAT	7.7+/-0.4	68
GTGCCATAGAGAGGTTATCCGCTCATAA	12.0+/-0.8	51
GTGCCATAGAGAGGTTATCCGCTCATAC	14.0+/-1.5	49
CAGCCATAGAGAGGTTATCCGCTCAAAC	40+/-23	20
GTGCCATAGAGAGGTTATCCGCTCATAG	11.0+/-1.0	69
TAGCCATAGAGAGGTTATCCGCTCACTT	23+/-6	53
CAGCCATAGAGAGGTTATCCGCTCATCT	15+/-5	22
CAGCCATAGAGAGGTTATCCGCTCATCG	6.1+/-1.5	33
CAGCCATAGAGAGGTTATCCGCTCATCC	10.9+/-3.5	17
GAGCCATAGAGAGGTTATCCGCTCACTG	28+/-23	46
GAGCCATAGAGAGGTTATCCGCTCACTA	(0.0+/-2.9)e+04	38
GAGCCATAGAGAGGTTATCCGCTCATTT	21+/-7	71
GAGCCATAGAGAGGTTATCCGCTCACTT	(0.6+/-1.9)e+02	46
GCACCATAGAGAGGTTATCCGCTCACGG	20+/-7	32
GAGCCATAGAGAGGTTATCCGCTCATTG	6.7+/-1.1	76
GCACCATAGAGAGGTTATCCGCTCACGA	(0.0+/-1.0)e+03	20
CAGCCATAGAGAGGTTATCCGCTCAATC	10+/-4	26
CAGCCATAGAGAGGTTATCCGCTCAATA	27+/-14	34
GGCCCATAGAGAGGTTATCCGCTCAACC	14.6+/-2.5	16
AAACCATAGAGAGGTTATCCGCTCAATG	30+/-11	40
AAACCATAGAGAGGTTATCCGCTCAATT	22+/-8	34
AACCCATAGAGAGGTTATCCGCTCACTA	39+/-19	14
ACACCATAGAGAGGTTATCCGCTCAAAC	11.6+/-2.7	19
ACGCCATAGAGAGGTTATCCGCTCAAGC	33+/-23	30
ACACCATAGAGAGGTTATCCGCTCAAAA	(0.0+/-2.1)e+06	16
GGCCCATAGAGAGGTTATCCGCTCAACT	12.3+/-1.6	22
ATACCATAGAGAGGTTATCCGCTCATTG	9.8+/-2.6	69
GCCCCATAGAGAGGTTATCCGCTCATCT	7.0+/-2.4	13
ATACCATAGAGAGGTTATCCGCTCATTC	11+/-5	48
TGCCCATAGAGAGGTTATCCGCTCATAC	23+/-10	23
GCCCCATAGAGAGGTTATCCGCTCATCG	5.6+/-1.0	19
GCCCCATAGAGAGGTTATCCGCTCATCA	16+/-7	11
GCCCCATAGAGAGGTTATCCGCTCATCC	8.2+/-2.5	6
GGACCATAGAGAGGTTATCCGCTCATTG	6.4+/-0.6	73
GGACCATAGAGAGGTTATCCGCTCATTC	11.6+/-2.5	45
GGACCATAGAGAGGTTATCCGCTCATTA	10.9+/-2.9	54
GGACCATAGAGAGGTTATCCGCTCATTT	11+/-5	76
TGTCCATAGAGAGGTTATCCGCTCAACT	37+/-21	48
GAACCATAGAGAGGTTATCCGCTCAAGT	39+/-14	52
TGTCCATAGAGAGGTTATCCGCTCAACG	(6+/-4)e+01	44
TGTCCATAGAGAGGTTATCCGCTCAACA	(0.7+/-1.1)e+02	39
TCCCCATAGAGAGGTTATCCGCTCACAG	(0.2+/-1.0)e+02	12
TCCCCATAGAGAGGTTATCCGCTCACAA	18+/-13	10
TCCCCATAGAGAGGTTATCCGCTCACAT	8+/-5	9
TCGCCATAGAGAGGTTATCCGCTCACTT	17+/-5	33
ATTCCATAGAGAGGTTATCCGCTCAAAG	(1.0+/-0.4)e+02	59
CTTCCATAGAGAGGTTATCCGCTCACGC	16+/-5	29
TAGCCATAGAGAGGTTATCCGCTCATGA	24+/-6	68
CACCCATAGAGAGGTTATCCGCTCAAAC	36+/-27	12
CACCCATAGAGAGGTTATCCGCTCAAAG	(4+/-4)e+01	15
ACACCATAGAGAGGTTATCCGCTCATAG	7.4+/-2.9	19
CTACCATAGAGAGGTTATCCGCTCACTC	2.3+/-2.1	14
ACTCCATAGAGAGGTTATCCGCTCACCG	(1.3+/-0.8)e+02	18
AGACCATAGAGAGGTTATCCGCTCAAGT	38+/-22	51
GGGCCATAGAGAGGTTATCCGCTCAAGG	48+/-9	123
GGGCCATAGAGAGGTTATCCGCTCAAGA	19.9+/-2.2	78
GGGCCATAGAGAGGTTATCCGCTCAAGC	19+/-5	63
AGACCATAGAGAGGTTATCCGCTCAAGA	(9+/-4)e+01	35
AGACCATAGAGAGGTTATCCGCTCAAGC	43+/-29	32
GGGCCATAGAGAGGTTATCCGCTCAAGT	20.8+/-2.3	124
GACCCATAGAGAGGTTATCCGCTCAAAT	40+/-28	30
GGGCCATAGAGAGGTTATCCGCTCAGGT	(1.2+/-1.9)e+02	174
TCGCCATAGAGAGGTTATCCGCTCATAC	20+/-8	25
TCGCCATAGAGAGGTTATCCGCTCATAA	63+/-27	37
GGGCCATAGAGAGGTTATCCGCTCAGGG	73+/-20	227
TCGCCATAGAGAGGTTATCCGCTCATAT	20+/-5	46
GACCCATAGAGAGGTTATCCGCTCAAAG	24+/-12	21
TCGCCATAGAGAGGTTATCCGCTCACCG	(0+/-4)e+05	25
GGGCCATAGAGAGGTTATCCGCTCAGGC	23+/-5	127
GTACCATAGAGAGGTTATCCGCTCAAAG	14.5+/-1.0	41
ACTCCATAGAGAGGTTATCCGCTCATTT	36+/-12	55
GTACCATAGAGAGGTTATCCGCTCAAAC	16.1+/-1.2	26
GCCCCATAGAGAGGTTATCCGCTCACCT	5.8+/-2.0	10
GTACCATAGAGAGGTTATCCGCTCAAAA	16.7+/-1.9	28
CACCCATAGAGAGGTTATCCGCTCACCG	3.1+/-1.6	11
ACTCCATAGAGAGGTTATCCGCTCATTG	(5+/-5)e+01	51
GTACCATAGAGAGGTTATCCGCTCAAAT	14.8+/-1.4	37
TCCCCATAGAGAGGTTATCCGCTCAAGA	(2+/-4)e+01	12
TGTCCATAGAGAGGTTATCCGCTCACAA	(1+/-7)e+02	47
ACTCCATAGAGAGGTTATCCGCTCATTA	62+/-29	38
TACCCATAGAGAGGTTATCCGCTCACCG	12+/-6	14
AAACCATAGAGAGGTTATCCGCTCATCT	20+/-5	24
TATCCATAGAGAGGTTATCCGCTCATTT	24+/-6	91
GGCCCATAGAGAGGTTATCCGCTCAGCT	4.0+/-1.0	38
AAACCATAGAGAGGTTATCCGCTCATCG	7.5+/-1.4	33
TATCCATAGAGAGGTTATCCGCTCATTC	18+/-5	68
TATCCATAGAGAGGTTATCCGCTCATTA	16.7+/-3.3	84
GCGCCATAGAGAGGTTATCCGCTCACTC	29+/-12	20
GCGCCATAGAGAGGTTATCCGCTCACTA	15.7+/-3.1	24
GCGCCATAGAGAGGTTATCCGCTCACTG	8.8+/-1.3	38
GGACCATAGAGAGGTTATCCGCTCAAGG	29+/-5	70
GGTCCATAGAGAGGTTATCCGCTCATCT	37+/-10	81
GACCCATAGAGAGGTTATCCGCTCACCG	7.7+/-2.0	11
GACCCATAGAGAGGTTATCCGCTCACCA	(0.0+/-2.2)e+06	10
GCGCCATAGAGAGGTTATCCGCTCACTT	10.1+/-2.5	34
TTACCATAGAGAGGTTATCCGCTCATTA	25+/-5	82
TTACCATAGAGAGGTTATCCGCTCATTC	10.0+/-2.8	50
TTACCATAGAGAGGTTATCCGCTCATTG	8.1+/-0.7	88
GTGCCATAGAGAGGTTATCCGCTCACTG	7.4+/-0.4	51
TCCCCATAGAGAGGTTATCCGCTCATAG	54+/-26	17
TCGCCATAGAGAGGTTATCCGCTCAACA	(1+/-7)e+02	24
TCCCCATAGAGAGGTTATCCGCTCATAT	15+/-12	17
GAGCCATAGAGAGGTTATCCGCTCAACT	19.8+/-3.5	32
GCGCCATAGAGAGGTTATCCGCTCAACC	19+/-8	20
GAGCCATAGAGAGGTTATCCGCTCAACG	31+/-8	39
AATCCATAGAGAGGTTATCCGCTCATGA	(0+/-5)e+05	56
GAGCCATAGAGAGGTTATCCGCTCAACA	43+/-33	26
GGACCATAGAGAGGTTATCCGCTCATGC	6.8+/-1.1	47
GGACCATAGAGAGGTTATCCGCTCATGA	14.4+/-3.3	56
CAACCATAGAGAGGTTATCCGCTCATGA	(0.7+/-2.3)e+02	33
CCACCATAGAGAGGTTATCCGCTCATAA	3.7+/-2.7	12
TCGCCATAGAGAGGTTATCCGCTCAACC	35+/-20	17
CATCCATAGAGAGGTTATCCGCTCAACT	59+/-20	20
TTGCCATAGAGAGGTTATCCGCTCATTG	13.5+/-2.4	125
GGACCATAGAGAGGTTATCCGCTCATGT	41+/-12	79
TGCCCATAGAGAGGTTATCCGCTCATAT	6.7+/-3.0	37
GTGCCATAGAGAGGTTATCCGCTCACCT	7.6+/-0.8	38
CATCCATAGAGAGGTTATCCGCTCATCT	40+/-16	29
GGACCATAGAGAGGTTATCCGCTCAATT	12.2+/-3.1	54
GTGCCATAGAGAGGTTATCCGCTCACCG	5.8+/-0.4	34
GTGCCATAGAGAGGTTATCCGCTCACCA	48+/-10	34
GTGCCATAGAGAGGTTATCCGCTCACCC	21+/-4	29
CATCCATAGAGAGGTTATCCGCTCATCA	35+/-22	32
GGACCATAGAGAGGTTATCCGCTCAATC	18+/-10	38
GGACCATAGAGAGGTTATCCGCTCAATA	20+/-5	36
GGACCATAGAGAGGTTATCCGCTCAATG	39+/-9	74
CACCCATAGAGAGGTTATCCGCTCATTT	6.0+/-3.3	25
GCACCATAGAGAGGTTATCCGCTCACTG	11+/-4	26
GCACCATAGAGAGGTTATCCGCTCACTC	22+/-19	15
GGCCCATAGAGAGGTTATCCGCTCAAGC	7.5+/-1.9	31
TGCCCATAGAGAGGTTATCCGCTCAATA	14+/-7	25
TGCCCATAGAGAGGTTATCCGCTCAATC	39+/-20	30
TGCCCATAGAGAGGTTATCCGCTCAATG	(5+/-4)e+01	47
CCCCCATAGAGAGGTTATCCGCTCAATG	36+/-14	11
TGCCCATAGAGAGGTTATCCGCTCAATT	11.2+/-3.2	38
CCCCCATAGAGAGGTTATCCGCTCAATT	2.7+/-2.7	7
CAACCATAGAGAGGTTATCCGCTCAACC	10.5+/-3.1	10
CCTCCATAGAGAGGTTATCCGCTCACAA	43+/-11	12
CCTCCATAGAGAGGTTATCCGCTCACAC	8.4+/-2.3	10
ATGCCATAGAGAGGTTATCCGCTCAATT	10.7+/-3.1	70
CCTCCATAGAGAGGTTATCCGCTCACAG	13+/-8	10
ACGCCATAGAGAGGTTATCCGCTCAATC	15+/-10	16
ACGCCATAGAGAGGTTATCCGCTCAATA	13+/-7	31
ACGCCATAGAGAGGTTATCCGCTCAATG	33+/-14	41
GAGCCATAGAGAGGTTATCCGCTCATCT	33+/-14	40
CTGCCATAGAGAGGTTATCCGCTCAAGG	(8+/-5)e+01	56
CCTCCATAGAGAGGTTATCCGCTCACAT	8+/-4	10
ATGCCATAGAGAGGTTATCCGCTCAATG	44+/-17	88
GAGCCATAGAGAGGTTATCCGCTCATCC	31+/-13	25
GAGCCATAGAGAGGTTATCCGCTCATCA	(5+/-4)e+01	38
GAGCCATAGAGAGGTTATCCGCTCATCG	35+/-19	60
